# Supplementary material for: Identification of potential vaccine targets for COVID‐19 by combining single‐cell and bulk TCR sequencing
Source: Clin Transl Med. 2021 May 21;11(5):e430. doi: 10.1002/ctm2.430 (PMC8140189; doi:10.1002/ctm2.430)
Supplement: Supplementary file 5 — Supporting information [file CTM2-11-e430-s002.xlsx]

## Sheet: Table S1
Table S1. Data information of 16 COVID-19 patients
Patient	Age	Sex	Disease condition	scRNA-seq	scTCR-seq	TCR-seq	HLA typing
P1	62	Female	Severe	Yes	Yes	Yes	Yes
P2	60	Male	Severe	Yes	Yes	Yes	Yes
P3	59	Female	Severe	Yes	Yes	Yes	Yes
P4	70	Male	Severe	Yes	Yes	Yes	Yes
P5	47	Male	Moderate	Yes	Yes	Yes	Yes
P6	32	Female	Moderate	Yes	Yes	Yes	Yes
P7	79	Female	Moderate	Yes	Yes	Yes	Yes
P8	54	Female	Moderate	Yes	Yes	Yes	Yes
P9	53	Male	Moderate	Yes	Yes	Yes	Yes
P10	59	Female	Moderate	Yes	Yes	Yes	Yes
P11	47	Female	Moderate	Yes	Yes	Yes	Yes
P12	76	Female	Moderate	Yes	Yes	Yes	Yes
P13	32	Male	Critical	No	No	Yes	Yes
P14	56	Male	Moderate	No	No	Yes	Yes
P15	47	Female	Moderate	No	No	No	Yes
P16	61	Male	Moderate	No	No	Yes	No
Notes: Some data are missing due to insufficient genomic or transcriptomic materials.
