# Supplementary material for: Identification of potential vaccine targets for COVID‐19 by combining single‐cell and bulk TCR sequencing
Source: Clin Transl Med. 2021 May 21;11(5):e430. doi: 10.1002/ctm2.430 (PMC8140189; doi:10.1002/ctm2.430)
Supplement: Supplementary file 6 — Supporting information [file CTM2-11-e430-s003.xlsx]

## Sheet: Table S2
Table S2. The summary of single cell and deep repertoire sequencing data
Sample	scRNA-seq					scTCR-seq					TCR-seq
	Cells	Median UMI Counts per Cell	Total Genes Detected	Median Genes per Cell		Cells	TRA chains	TRB chains	paired αβ chains		Total reads	Aligned reads	Clonotypes	TRB chains
P1	2492	3369	15928	1208		2615	2273	2520	2178		20803986	0.9067	351206	351,085 (99.97%)
P2	1581	2379	15070	1006		1556	1215	1508	1167		19716088	0.9248	128008	127,907 (99.92%)
P3	1680	2822	15664	1163		1651	1411	1608	1368		22453052	0.9051	355930	355,763 (99.95%)
P4	1796	3506	15245	1190		2014	1810	1966	1762		32754979	0.9316	247500	232,959 (94.12%)
P5	NA	NA	NA	NA		NA	NA	NA	NA		31629811	0.9274	265018	245,086 (92.48%)
P5_r	2164	3224	15566	1098		2851	2466	2768	2383		20319845	0.909	236096	235,957 (99.94%)
P6	1857	3263	15394	1273		1753	1464	1727	1438		20863138	0.8933	166154	166,016 (99.92%)
P6_r	NA	NA	NA	NA		NA	NA	NA	NA		33266792	0.9276	517215	496,671 (96.03%)
P7	1797	3599	15516	1309		1706	1505	1682	1481		23089001	0.8835	321840	321,708 (99.96%)
P8	2928	3483	16269	1351		3036	2750	2962	2676		24312206	0.905	334292	334,143 (99.96%)
P9	1442	3691	15139	1211		1796	1561	1747	1512		34258882	0.9071	292637	278,879 (95.3%)
P10	3781	3447	16263	1061		4032	3481	3949	3398		34352258	0.9425	421789	407,367 (96.58%)
P11	2695	3129	15800	1081		2711	2351	2660	2300		29762863	0.9328	285609	272,317 (95.35%)
P12	2010	3818	15604	1246		1746	1522	1720	1496		32480946	0.9184	255542	240,816 (94.24%)
P13	NA	NA	NA	NA		NA	NA	NA	NA		23229693	0.9075	203732	203,523 (99.9%)
P14	NA	NA	NA	NA		NA	NA	NA	NA		20661228	0.8886	284052	283,930 (99.96%)
P15	NA	NA	NA	NA		NA	NA	NA	NA		NA	NA	NA	NA
P16	NA	NA	NA	NA		NA	NA	NA	NA		33186617	0.9325	252030	238,422 (94.6%)
All	26223	3357	19634	1172		27467	23809	26817	23159		457,141,3	0.9167	4918650	4792549 (97.44%)
Notes: Some data are missing due to insufficient transcriptomic materials.
