# Supplementary material for: Identification of potential vaccine targets for COVID‐19 by combining single‐cell and bulk TCR sequencing
Source: Clin Transl Med. 2021 May 21;11(5):e430. doi: 10.1002/ctm2.430 (PMC8140189; doi:10.1002/ctm2.430)
Supplement: Supplementary file 8 — Supporting information [file CTM2-11-e430-s009.xlsx]

## Sheet: Table S4
Table S4. iSMART antigen-specific TCR groups
CDR3	V_gene	Sample	Cell Barcode	Group ID
CASSHGTGDGYQPQHF	TRBV3-1	iRNormal_017	*	0
CASSHGTGDGYQPQHF	TRBV3-1	iRNormal_017	*	0
CASSRGTGDGYQPQHF	TRBV3-1	iRNormal_017	*	0
CASSHGTGDRYQPQHF	TRBV3-1	iRNormal_017	*	0
CASSLGTGDGYQPQHF	TRBV3-1	iRNormal_017	*	0
CASSHGTGDGYQPQHF	TRBV3-1	iRNormal_017	*	0
CASSHGTGDGYQPQHF	TRBV3-1	iRNormal_017	*	0
CASSHGTGDGYRPQHF	TRBV3-1	iRNormal_017	*	0
CASSHGTGGGYQPQHF	TRBV3-1	iRNormal_017	*	0
CASSHGTGDGYQPQHF	TRBV3-1	iRNormal_017	*	0
CASSHGTGDGCQPQHF	TRBV3-1	iRNormal_017	*	0
CASSHGTGDGYQPQHF	TRBV3-1	iRNormal_017	*	0
CASSHGAGDGYQPQHF	TRBV3-1	iRNormal_017	*	0
CASSHGTGDGYQPQHF	TRBV3-1	iRNormal_017	*	0
CASSLTGTSYEQYF	TRBV27	iRNormal_017	*	1
CASSYGGGPYEQYF	TRBV27	P6_r_TCR	*	1
CASSFSGRGYEQYF	TRBV27	P13_TCR	*	1
CASSVGRGAYEQYF	TRBV27	P8_TCR	*	1
CASSLVGSAYEQYF	TRBV27	P11_TCR	*	1
CASSSGQSSYEQYF	TRBV27	P13_TCR	*	1
CASSSGTGPYEQYF	TRBV27	P6_r_TCR	*	1
CASNLSGRTYEQYF	TRBV27	P13_TCR	*	1
CASSLSILAYEQYF	TRBV27	P1_TCR	*	1
CASSLAGSSYEQYF	TRBV27	P1_TCR	*	1
CASSSGQGGHEQYF	TRBV27	P2_TCR	*	1
CASSFRTGGYEQYF	TRBV27	P9_TCR	*	1
CASSLGQGVYEQYF	TRBV27	iRNormal_191	*	1
CASSLKDTHYEQYF	TRBV27	P4_TCR	*	1
CASSFVGQGYEQYF	TRBV27	P4_TCR	*	1
CASSLGQGAYEQYF	TRBV27	P3_TCR	*	1
CASSFQGGPYEQYF	TRBV27	P2_TCR	*	1
CASSRSGTNYEQYF	TRBV27	P1_TCR	*	1
CASALSGISYEQYF	TRBV27	iRNormal_126	*	1
CASSLSGVSYEQYF	TRBV27	iRNormal_048	*	1
CASSYGRTSYEQYF	TRBV27	iRNormal_126	*	1
CASSSGTASYEQYF	TRBV27	P13_TCR	*	1
CASSLSLEGYEQYF	TRBV27	P14_TCR	*	1
CASSTGTGPWEQYF	TRBV27	P9_TCR	*	1
CASSLGPSSYEQYF	TRBV27	P9_TCR	*	1
CASSLNGAVYEQYF	TRBV27	P14_TCR	*	1
CASSLKGTGYEQYF	TRBV27	iRNormal_048	*	1
CASSYRTSGYEQYF	TRBV27	iRNormal_151	*	1
CASSLGPNSYEQYF	TRBV27	P2_TCR	*	1
CASSLAGAAYEQYF	TRBV27	iRNormal_171	*	1
CASSLTGGSYEQYF	TRBV27	P14_TCR	*	1
CASSYRGRGYEQYF	TRBV27	P14_TCR	*	1
CASSLSTSGYEQYF	TRBV27	P10_TCR	*	1
CASSFTGSSYEQYF	TRBV27	P11_TCR	*	1
CASSMRTGTYEQYF	TRBV27	P2_TCR	*	1
CASSLTTSSYEQYF	TRBV27	P5_TCR	*	1
CASSLLDTTYEQYF	TRBV27	iRNormal_151	*	1
CASSLSTASYEQYF	TRBV27	P7_TCR	*	1
CASSLSKGSYEQYF	TRBV27	P6_r_TCR	*	1
CASSLSGRSYEQYF	TRBV27	P14_TCR	*	1
CASSAGQGAYEQYF	TRBV27	P16_TCR	*	1
CASSLSRGDEEQFF	TRBV27	iRNormal_177	*	1
CASSLRAGPYEQYF	TRBV27	P2_TCR	*	1
CASSLSGLDYEQYF	TRBV27	P11_TCR	*	1
CASSLVAGGLEQYF	TRBV27	P16_TCR	*	1
CASSLSGDSYEQYF	TRBV27	P11_TCR	*	1
CASSLSGSSYEQYF	TRBV27	P4_TCR	*	1
CASSRTGTTYEQYF	TRBV27	P9_TCR	*	1
CASSYSGRGYEQYF	TRBV27	P12_TCR	*	1
CASSLSSASYEQYF	TRBV27	P2_TCR	*	1
CASSLAGGGYEQYF	TRBV27	P13_TCR	*	1
CASSLQGSSYEQYF	TRBV27	P16_TCR	*	1
CASSLSGVGYEQYF	TRBV27	P14_TCR	*	1
CASSLSITAYEQYF	TRBV27	P5_TCR	*	1
CASSLSSGRYEQYF	TRBV27	iRNormal_017	*	1
CASSLGTGTYEQYF	TRBV27	P3_TCR	*	1
CASSLTSGAHEQYF	TRBV27	P3_TCR	*	1
CASSRSGTTYEQYF	TRBV27	P4_TCR	*	1
CASSTGQGAHEQYF	TRBV27	P11_TCR	*	1
CASSLAGDSYEQYF	TRBV27	P4_TCR	*	1
CASSWTGDSYEQYF	TRBV27	P11_scTCR	TTGCCGTTCGAGAGCA-1	1
CASSFGGSSYEQYF	TRBV27	iRNormal_048	*	1
CASSLAGDSYEQYF	TRBV27	P11_TCR	*	1
CASSLLGQGYEQYF	TRBV27	iRNormal_209	*	1
CASSLSSLGYEQYF	TRBV27	iRNormal_078	*	1
CASSLSATAYEQYF	TRBV27	P4_TCR	*	1
CASSLTGAPYEQYF	TRBV27	P7_TCR	*	1
CASSLSTASYEQYF	TRBV27	P1_TCR	*	1
CASSLSGTTYEQYF	TRBV27	iRNormal_151	*	1
CASSSGTISYEQYF	TRBV27	P13_TCR	*	1
CASSIGGSSYEQYF	TRBV27	iRNormal_228	*	1
CASSLEGREYEQYF	TRBV27	iRNormal_151	*	1
CASSFRGQAYEQYF	TRBV27	P3_TCR	*	1
CASSTGTGGYEQYF	TRBV27	P10_TCR	*	1
CASSLRDNSYEQYF	TRBV27	P16_TCR	*	1
CASRGLAGGYEQYF	TRBV27	P14_TCR	*	1
CASSLAGVGYEQYF	TRBV27	P16_TCR	*	1
CASSLPGRAYEQYF	TRBV27	iRNormal_245	*	1
CASSLRGDSYEQYF	TRBV27	P7_TCR	*	1
CASSLGRTSYEQYF	TRBV27	P1_TCR	*	1
CASSVTGSSYEQYF	TRBV27	P14_TCR	*	1
CASSLSGATYEQYF	TRBV27	P2_TCR	*	1
CASSYRDGAYEQYF	TRBV27	iRNormal_117	*	1
CASSTGEGGYEQYF	TRBV27	P8_TCR	*	1
CASSLRDAVYEQYF	TRBV27	P3_TCR	*	1
CASSLRGRSHEQYF	TRBV27	P2_TCR	*	1
CASSFTGASYEQYF	TRBV27	P11_TCR	*	1
CASSLSGRGFEQYF	TRBV27	P11_TCR	*	1
CASSFSGATYEQYF	TRBV27	iRNormal_169	*	1
CASSLAGGPYEQYF	TRBV27	P6_r_TCR	*	1
CASSQGSGAYEQYF	TRBV27	P2_TCR	*	1
CASKTGTGGYEQYF	TRBV27	P11_TCR	*	1
CASSPGTDPYEQYF	TRBV27	iRNormal_245	*	1
CASSLGQGLYEQYF	TRBV27	P5_TCR	*	1
CASSPGQGRYEQYF	TRBV27	P5_TCR	*	1
CASSLRDTTYEQYF	TRBV27	P7_TCR	*	1
CASSLSAGGYEQYF	TRBV27	P10_TCR	*	1
CASSLSQGGYEQYF	TRBV27	P3_TCR	*	1
CASSTRQGPYEQYF	TRBV27	P5_TCR	*	1
CASSWTGSSYEQYF	TRBV27	iRNormal_134	*	1
CASSLVDSSYEQYF	TRBV27	P11_TCR	*	1
CASSLDRGPYEQYF	TRBV27	iRNormal_146	*	1
CASSLSLTGYEQYF	TRBV27	P4_TCR	*	1
CASSPGTGPYEQYF	TRBV27	iRNormal_048	*	1
CASSLFGSSYEQYF	TRBV27	P16_TCR	*	1
CASSLGTDSYEQYF	TRBV27	iRNormal_147	*	1
CASSYAGRSYEQYF	TRBV27	iRNormal_147	*	1
CASSPGTGGYEQYF	TRBV27	P2_TCR	*	1
CASSLSMSGYEQYF	TRBV27	P5_TCR	*	1
CASSLTGTSYEQYF	TRBV27	iRNormal_017	*	1
CASSLIGQGYEQYF	TRBV27	P10_TCR	*	1
CASSYGSGSYEQYF	TRBV27	P3_TCR	*	1
CASSLSGGRYEQYF	TRBV27	P7_TCR	*	1
CASSLAGGPYEQYF	TRBV27	P1_TCR	*	1
CASSPGQGPYEQYF	TRBV27	P2_TCR	*	1
CASSLRGQDYEQYF	TRBV27	P2_TCR	*	1
CASSLVGAGYEQYF	TRBV27	iRNormal_209	*	1
CASSLLAGTYEQYF	TRBV27	P7_TCR	*	1
CASSLRGGSYEQYF	TRBV27	P9_TCR	*	1
CASSFRTGPYEQYF	TRBV27	iRNormal_147	*	1
CASSLSGGHYEQYF	TRBV27	P8_TCR	*	1
CASSLSGSSYEQYF	TRBV27	P10_TCR	*	1
CASSPGTGAYEQYF	TRBV27	P11_TCR	*	1
CASSFRDGFYEQYF	TRBV27	iRNormal_151	*	1
CASSLSDSTYEQYF	TRBV27	P1_TCR	*	1
CASSLTGTPYEQYF	TRBV27	iRNormal_017	*	1
CASSSGTATYEQYF	TRBV27	P13_TCR	*	1
CASSLRGSGYEQYF	TRBV27	P11_TCR	*	1
CASSFGQGGYEQYF	TRBV27	P3_TCR	*	1
CASSSGQASYEQYF	TRBV27	P13_TCR	*	1
CASSLGQTSYEQYF	TRBV27	P9_TCR	*	1
CASSLNGISHEQYF	TRBV27	P7_TCR	*	1
CASSLSRGDHEQYF	TRBV27	iRNormal_017	*	1
CASSITGRSYEQYF	TRBV27	P7_TCR	*	1
CASSLSGPSYEQYF	TRBV27	P9_TCR	*	1
CASSSGTGPYEQYF	TRBV27	P6_r_TCR	*	1
CASSLAGQSYEQYF	TRBV27	P12_TCR	*	1
CASSLVGSSYEQYF	TRBV27	P7_TCR	*	1
CASSPGTSAYEQYF	TRBV27	iRNormal_087	*	1
CASSFSGGSYEQYF	TRBV27	iRNormal_134	*	1
CASSLSVLGYEQYF	TRBV27	P2_TCR	*	1
CASSLRPSSYEQYF	TRBV27	P5_TCR	*	1
CASSTGQGRYEQYF	TRBV27	P2_TCR	*	1
CASSLEGSSYEQYF	TRBV27	iRNormal_177	*	1
CASSLAGRAYEQYF	TRBV27	iRNormal_256	*	1
CASSLVAAPYEQYF	TRBV27	iRNormal_209	*	1
CASSISGGHYEQYF	TRBV27	iRNormal_169	*	1
CASSLAAGTYEQYF	TRBV27	iRNormal_011	*	1
CASSLSPNSYEQYF	TRBV27	P7_TCR	*	1
CASSLKDTSYEQYF	TRBV27	P4_TCR	*	1
CASSLRGAVYEQYF	TRBV27	P16_TCR	*	1
CASSLSWQSYEQYF	TRBV27	P9_TCR	*	1
CASSLSLSSYEQYF	TRBV27	P2_TCR	*	1
CASSLTIGSYEQYF	TRBV27	P14_TCR	*	1
CASSLSTRGYEQYF	TRBV27	P9_scTCR	CTAATGGTCGTCCGTT-1	1
CASSLGGRPYEQYF	TRBV27	iRNormal_147	*	1
CASSLSTASYEQYF	TRBV27	P7_TCR	*	1
CASSLKDTSYEQYF	TRBV27	P4_TCR	*	1
CASSLTGASYEQYF	TRBV27	iRNormal_017	*	1
CASSLAGRSYEQYF	TRBV27	iRNormal_209	*	1
CASSLSGLEYEQYF	TRBV27	iRNormal_146	*	1
CASSLRDRDYEQYF	TRBV27	P3_TCR	*	1
CASSLEGLGYEQYF	TRBV27	P3_TCR	*	1
CASSLGQESYEQYF	TRBV27	P5_TCR	*	1
CASSLGAGGYEQYF	TRBV27	P10_TCR	*	1
CASSFRDGHYEQYF	TRBV27	iRNormal_143	*	1
CASSLSGRDYEQYF	TRBV27	P11_TCR	*	1
CASSLGGTRYEQYF	TRBV27	P16_TCR	*	1
CASSLARGDYEQYF	TRBV27	P4_TCR	*	1
CASSLSFSSYEQYF	TRBV27	P5_TCR	*	1
CASSLSDSRYEQYF	TRBV27	P2_TCR	*	1
CASSLGGGPYEQYF	TRBV27	iRNormal_228	*	1
CASSLGAGTYEQYF	TRBV27	P13_TCR	*	1
CASSLYGSSYEQYF	TRBV27	P1_TCR	*	1
CASSLKDTSYEQYF	TRBV27	P4_TCR	*	1
CASSISGTSYEQYF	TRBV27	P14_TCR	*	1
CASSLTGTSYEQYF	TRBV27	iRNormal_017	*	1
CASSLAGGRYEQYF	TRBV27	P13_TCR	*	1
CASSSSPSSYEQYF	TRBV27	P13_TCR	*	1
CASSLGRGAYEQYF	TRBV27	P8_TCR	*	1
CASSLSGDSYEQYF	TRBV27	iRNormal_109	*	1
CASRAGTSGYEQYF	TRBV27	P12_TCR	*	1
CASSFGGGAYEQYF	TRBV27	P11_scTCR	CGGAGCTGTCTAGTCA-1	1
CASSTGQGSYEQYF	TRBV27	P3_TCR	*	1
CASSLFGPSYEQYF	TRBV27	P1_TCR	*	1
CASSSGQGGDEQYF	TRBV27	iRNormal_078	*	1
CASSLKDTSYEQYF	TRBV27	P4_TCR	*	1
CASSLSGTNYEQYF	TRBV27	P7_TCR	*	1
CASSLSFSSYEQYF	TRBV27	P16_TCR	*	1
CASSLREGSYEQYF	TRBV27	P7_TCR	*	1
CASSLLGGSYEQYF	TRBV27	P1_TCR	*	1
CASSLSTGNYEQYF	TRBV27	iRNormal_146	*	1
CASSFSGSRYEQYF	TRBV27	P2_TCR	*	1
CASSYGQGAFEQYF	TRBV27	P5_TCR	*	1
CASSLQGGNYEQYF	TRBV27	iRNormal_143	*	1
CASSLVGGGYEQYF	TRBV27	P8_TCR	*	1
CASTSLAGGYEQYF	TRBV27	iRNormal_048	*	1
CASSLETGNYEQYF	TRBV27	P12_TCR	*	1
CASSLRARDHEQYF	TRBV27	P8_TCR	*	1
CASSLRTGVYEQYF	TRBV27	P8_TCR	*	1
CASSLSGTGYEQYF	TRBV27	P6_r_TCR	*	1
CASTSGQGPYEQYF	TRBV27	iRNormal_084	*	1
CASQSGQGSYEQYF	TRBV27	P1_TCR	*	1
CASSLVDTTYEQYF	TRBV27	iRNormal_151	*	1
CASSIQGQGYEQYF	TRBV27	P1_TCR	*	1
CASSSGTGSYEQYF	TRBV27	iRNormal_077	*	1
CASSYGRGGYEQYF	TRBV27	P12_TCR	*	1
CASSWTGDSYEQYF	TRBV27	P11_TCR	*	1
CASSLRTSAYEQYF	TRBV27	P2_TCR	*	1
CASSFGGGQFEQYF	TRBV27	iRNormal_171	*	1
CASSLGTGSYEQYF	TRBV27	P3_TCR	*	1
CASSFSGGAYEQYF	TRBV27	P16_TCR	*	1
CASSYAGDSYEQYF	TRBV27	iRNormal_147	*	1
CASSPGQGLYEQYF	TRBV27	P4_TCR	*	1
CASSLTSGSYEQYF	TRBV27	P14_TCR	*	1
CASSLRQGSYEQYF	TRBV27	P1_TCR	*	1
CASSLRTGLYEQYF	TRBV27	P14_TCR	*	1
CASSLVAGPYEQYF	TRBV27	P10_TCR	*	1
CASSLGGNGYEQYF	TRBV27	P1_TCR	*	1
CASSLRDKSYEQYF	TRBV27	P4_TCR	*	1
CASRTGTGSYEQYF	TRBV27	P16_TCR	*	1
CASSLRDTSYEQYF	TRBV27	P16_TCR	*	1
CASSLRTGTYEQYF	TRBV27	P10_scTCR	TCAATCTGTTCGCTAA-1	1
CASSLSRGAHEQYF	TRBV27	P6_r_TCR	*	1
CASSPGTGAYEQYF	TRBV27	P1_TCR	*	1
CASSLRQGDYEQYF	TRBV27	P9_TCR	*	1
CASRLQGTSYEQYF	TRBV27	P14_TCR	*	1
CASRTGTGGYEQYF	TRBV27	P11_TCR	*	1
CASSLKDTAYEQYF	TRBV27	P4_TCR	*	1
CASSPGTGAYEQYF	TRBV27	P16_TCR	*	1
CASSLSGRTYEQYF	TRBV27	iRNormal_109	*	1
CASSLGRSSYEQYF	TRBV27	P3_TCR	*	1
CASSWTGGHYEQYF	TRBV27	P8_TCR	*	1
CASSLSQGPYEQYF	TRBV27	P14_TCR	*	1
CASSLDRGPYEQYF	TRBV27	P11_TCR	*	1
CASSIGTGGYEQYF	TRBV27	P10_TCR	*	1
CASSVGQGLYEQYF	TRBV27	P1_TCR	*	1
CASSLGQGSYEQYF	TRBV27	P6_r_TCR	*	1
CASSLRRGSYEQYF	TRBV27	P13_TCR	*	1
CASSLAGGPYEQYF	TRBV27	P9_TCR	*	1
CASSLSGGSYEQYF	TRBV27	P13_TCR	*	1
CASSWTGGSYEQYF	TRBV27	P4_TCR	*	1
CASSFRGSRYEQYF	TRBV27	iRNormal_171	*	1
CASSLLGAAYEQYF	TRBV27	P11_TCR	*	1
CASSIGGHSYEQYF	TRBV27	P6_r_TCR	*	1
CASSIQGAGYEQYF	TRBV27	P11_TCR	*	1
CASSFGGRGYEQYF	TRBV27	iRNormal_256	*	1
CASSFGPGGYEQYF	TRBV27	P13_TCR	*	1
CASSLNQGSYEQYF	TRBV27	iRNormal_109	*	1
CASSTTGASYEQYF	TRBV27	P6_r_TCR	*	1
CASRTGTGAYEQYF	TRBV27	P10_TCR	*	1
CASSLGRNSYEQYF	TRBV27	iRNormal_209	*	1
CASSLSDSSYEQYF	TRBV27	P4_TCR	*	1
CASSPGTSSYEQYF	TRBV27	P12_scTCR	CTCGGGAAGTCGAGTG-1	1
CASSLGSSTYEQYF	TRBV27	iRNormal_151	*	1
CASSLAGTKYEQYF	TRBV27	P3_TCR	*	1
CASSFRQGTYEQYF	TRBV27	iRNormal_134	*	1
CASSLRTGSYEQYF	TRBV27	P9_TCR	*	1
CASSWRGSSYEQYF	TRBV27	P11_TCR	*	1
CASSTQGAAYEQYF	TRBV27	P2_TCR	*	1
CASSIAGNSYEQYF	TRBV27	P14_TCR	*	1
CASSLRTSGYEQYF	TRBV27	P16_TCR	*	1
CASSLGQGAYEQYF	TRBV27	P1_TCR	*	1
CASRLTVSSYEQYF	TRBV27	P6_r_TCR	*	1
CASSFGGGSYEQYF	TRBV27	P10_TCR	*	1
CASSLGTGVYEQYF	TRBV27	P10_TCR	*	1
CASSLLGHGYEQYF	TRBV27	P9_TCR	*	1
CASSIRQGAYEQYF	TRBV27	iRNormal_048	*	1
CASSLSGNGYEQYF	TRBV27	iRNormal_017	*	1
CASSLRGSSYEQYF	TRBV27	P1_TCR	*	1
CASSLRGSPYEQYF	TRBV27	P7_TCR	*	1
CASSLSGEDYEQYF	TRBV27	iRNormal_087	*	1
CASSQSPSSYEQYF	TRBV27	iRNormal_151	*	1
CASSFGQGGYEQYF	TRBV27	P13_TCR	*	1
CASSLSGQNYEQYF	TRBV27	P13_TCR	*	1
CASSTSGTTYEQYF	TRBV27	P13_TCR	*	1
CASSLGGAPYEQYF	TRBV27	iRNormal_203	*	1
CASSWGGSSYEQYF	TRBV27	P10_TCR	*	1
CASSFGSASYEQYF	TRBV27	P6_r_TCR	*	1
CASSSLAGGVEQYF	TRBV27	P14_TCR	*	1
CASSPGTRAYEQYF	TRBV27	P13_TCR	*	1
CASSLLDSSYEQYF	TRBV27	iRNormal_151	*	1
CASSLGRSSYEQYF	TRBV27	P14_TCR	*	1
CASSPGQGIYEQYF	TRBV27	P11_TCR	*	1
CASSFSGSSYEQYF	TRBV27	P1_TCR	*	1
CASSRTGTNHEQYF	TRBV27	P1_TCR	*	1
CASSLTSGSYEQYF	TRBV27	P1_TCR	*	1
CASSEGTSGNEQYF	TRBV27	P3_TCR	*	1
CASSLQGGPYEQYF	TRBV27	P16_TCR	*	1
CASSLTGTSYEQYF	TRBV27	iRNormal_017	*	1
CASSMGQGTYEQYF	TRBV27	P2_TCR	*	1
CASSWTGDSYEQYF	TRBV27	P4_TCR	*	1
CASSLSWSSYEQYF	TRBV27	P11_TCR	*	1
CASSPGSSSYEQYF	TRBV27	P11_TCR	*	1
CASSLTSGSYEQYF	TRBV27	P1_TCR	*	1
CASSLSQGAYEQYF	TRBV27	P3_TCR	*	1
CASRLGQGLYEQYF	TRBV27	P10_TCR	*	1
CASSLLAGGYEQYF	TRBV27	iRNormal_147	*	1
CASSPGQGLYEQYF	TRBV27	P3_TCR	*	1
CASSLAGRTYEQYF	TRBV27	iRNormal_203	*	1
CASSLSAVTYEQYF	TRBV27	P14_TCR	*	1
CASSLQGGTYEQYF	TRBV27	P2_TCR	*	1
CASSLQGANYEQYF	TRBV27	P9_TCR	*	1
CASSLGQGPYEQYF	TRBV27	iRNormal_011	*	1
CASSGLAGGYEQYF	TRBV27	P3_TCR	*	1
CASSPGQGGHEQYF	TRBV27	P3_TCR	*	1
CASSFRGTRYEQYF	TRBV27	P4_TCR	*	1
CASSLSLGPYEQYF	TRBV27	P5_TCR	*	1
CASSADRGPYEQYF	TRBV27	P7_TCR	*	1
CASSLDRGAYEQYF	TRBV27	P3_TCR	*	1
CASSSGTGRYEQYF	TRBV27	P10_TCR	*	1
CASRGLAGGYEQYF	TRBV27	P4_TCR	*	1
CASSLSGRGYEQYF	TRBV27	P2_TCR	*	1
CASSLGAGSYEQYF	TRBV27	P8_TCR	*	1
CASSPGQGPYEQYF	TRBV27	P9_TCR	*	1
CASSLLAGPYEQYF	TRBV27	iRNormal_143	*	1
CASSLQGSSYEQYF	TRBV27	P16_TCR	*	1
CASSLKGGSYEQYF	TRBV27	P1_TCR	*	1
CASSWTGGPYEQYF	TRBV27	iRNormal_109	*	1
CASSLGDSTYEQYF	TRBV27	P6_r_TCR	*	1
CASSFGGQGWEQYF	TRBV27	P9_TCR	*	1
CASSLKDTNYEQYF	TRBV27	P4_TCR	*	1
CASSVQGTSYEQYF	TRBV27	iRNormal_134	*	1
CASSSGQGSYEQYF	TRBV27	iRNormal_117	*	1
CASSFTGASYEQYF	TRBV27	P11_scTCR	GCAGTTAGTCCGAACC-1	1
CASSLSPDSYEQYF	TRBV27	iRNormal_077	*	1
CASSLSDSRYEQYF	TRBV27	P4_TCR	*	1
CASSLLGGGYEQYF	TRBV27	P10_TCR	*	1
CASSSGTETYEQYF	TRBV27	P6_r_TCR	*	1
CASSLGQGVHEQYF	TRBV27	P11_TCR	*	1
CASSLLGSSYEQYF	TRBV27	P1_TCR	*	1
CASSLRDRGYEQYF	TRBV27	P11_scTCR	GCATGTAAGGACACCA-1	1
CASSLRQRGYEQYF	TRBV27	P7_TCR	*	1
CASSLQAAAYEQYF	TRBV27	iRNormal_077	*	1
CASSLSASGYEQYF	TRBV27	P9_TCR	*	1
CASSLIGTGYEQYF	TRBV27	iRNormal_011	*	1
CASSFSGASYEQYF	TRBV27	P2_TCR	*	1
CASSLSGLAYEQYF	TRBV27	P7_TCR	*	1
CASSLSPNSYEQYF	TRBV27	P7_TCR	*	1
CASSLRSRDYEQYF	TRBV27	P8_TCR	*	1
CASSFTTGAYEQYF	TRBV27	P3_TCR	*	1
CASSFSRGPYEQYF	TRBV27	P12_TCR	*	1
CASSLRGQGYEQYF	TRBV27	P5_TCR	*	1
CASSLLAGGVEQYF	TRBV27	P13_TCR	*	1
CASSLSAVAYEQYF	TRBV27	P12_TCR	*	1
CASSFGQGTYEQYF	TRBV27	P14_TCR	*	1
CASSLSEVTYEQYF	TRBV27	P4_TCR	*	1
CASSLTVSSYEQYF	TRBV27	iRNormal_245	*	1
CASSSGQASYEQYF	TRBV27	P13_TCR	*	1
CASSLSGRAYEQYF	TRBV27	iRNormal_087	*	1
CASRLTSGSYEQYF	TRBV27	P3_TCR	*	1
CASSLAGASYEQYF	TRBV27	P7_TCR	*	1
CASSLRDTSYEQYF	TRBV27	P16_TCR	*	1
CASSLAGTAYEQYF	TRBV27	P13_TCR	*	1
CASSLGQGPYEQYF	TRBV27	P12_TCR	*	1
CASSPSTSGYEQYF	TRBV27	iRNormal_171	*	1
CASSLSALAYEQYF	TRBV27	P4_TCR	*	1
CASSFSTGDYEQYF	TRBV27	iRNormal_147	*	1
CASSLDGGSYEQYF	TRBV27	P4_TCR	*	1
CASRLRTGSYEQYF	TRBV27	P2_TCR	*	1
CASSVSGTTHEQYF	TRBV27	P12_TCR	*	1
CASSLKVSSYEQYF	TRBV27	iRNormal_256	*	1
CASSYRTGTYEQYF	TRBV27	P7_TCR	*	1
CASSLLTGPYEQYF	TRBV27	P11_TCR	*	1
CASSIGQGPWEQYF	TRBV27	iRNormal_084	*	1
CASSLRDPTYEQYF	TRBV27	P12_TCR	*	1
CASSQGQGAYEQYF	TRBV27	P13_TCR	*	1
CASSLGRGTYEQYF	TRBV27	iRNormal_147	*	1
CASSLNGGAYEQYF	TRBV27	iRNormal_245	*	1
CASSFRPRGYEQYF	TRBV27	P14_TCR	*	1
CASSSGQNSYEQYF	TRBV27	P5_TCR	*	1
CASSLQGGPYEQYF	TRBV27	iRNormal_050	*	1
CASSLSGRTYEQYF	TRBV27	P12_TCR	*	1
CASSLGGASYEQYF	TRBV27	iRNormal_084	*	1
CASSFQGGDYEQYF	TRBV27	iRNormal_077	*	1
CASSLSTGTYEQYF	TRBV27	P2_TCR	*	1
CASSLAGTSYEQYF	TRBV27	iRNormal_017	*	1
CASSFRGQGYEQYF	TRBV27	P14_TCR	*	1
CASSLDGTSYEQYF	TRBV27	P13_TCR	*	1
CASSFSGGSYEQYF	TRBV27	iRNormal_245	*	1
CASSFSSGSYEQYF	TRBV27	iRNormal_134	*	1
CASSYRGTSYEQYF	TRBV27	P11_TCR	*	1
CASSLGQGPYEQYF	TRBV27	P5_TCR	*	1
CASSLAGQSYEQYF	TRBV27	P12_TCR	*	1
CASSLAGPSYEQYF	TRBV27	P1_TCR	*	1
CASSLGGTNYEQYF	TRBV27	P2_TCR	*	1
CASRLQGSSYEQYF	TRBV27	P2_TCR	*	1
CASSLVGGPYEQYF	TRBV27	P9_TCR	*	1
CASSSGTSGYEQYF	TRBV27	P13_TCR	*	1
CASSVTGGLYEQYF	TRBV27	P4_TCR	*	1
CASSLGQGAYEQYF	TRBV27	P9_TCR	*	1
CASSLKGGHYEQYF	TRBV27	P14_TCR	*	1
CASSFTSGSYEQYF	TRBV27	P5_TCR	*	1
CASSLGQGAYEQYF	TRBV27	P2_TCR	*	1
CASSLRGPTYEQYF	TRBV27	P8_TCR	*	1
CASSFGNRGYEQYF	TRBV27	P9_TCR	*	1
CASSFRDGSYEQYF	TRBV27	iRNormal_117	*	1
CASSLLDSTYEQYF	TRBV27	iRNormal_151	*	1
CASSLTSGSYEQYF	TRBV27	P1_scTCR	GCTCTGTCACAACTGT-1	1
CASSLETSGYEQYF	TRBV27	P4_TCR	*	1
CASSLREGSYEQYF	TRBV27	P3_TCR	*	1
CASSVGQGTYEQYF	TRBV27	P9_TCR	*	1
CASSLGQGSYEQYF	TRBV27	P10_TCR	*	1
CASSLSDSSYEQYF	TRBV27	P2_TCR	*	1
CASSVIGTGYEQYF	TRBV27	P4_TCR	*	1
CASSLSGDSYEQYF	TRBV27	P9_TCR	*	1
CASSLASGSYEQYF	TRBV27	P12_TCR	*	1
CASSLRGREYEQYF	TRBV27	iRNormal_209	*	1
CASSSGTSSYEQYF	TRBV27	P13_TCR	*	1
CASSLGTGPYEQYF	TRBV27	P7_TCR	*	1
CASSLGDSSYEQYF	TRBV27	P11_TCR	*	1
CASSLKDRGHEQYF	TRBV27	P4_TCR	*	1
CASSLGDSNYEQYF	TRBV27	P1_TCR	*	1
CASSLSGASYEQYF	TRBV27	P6_scTCR	TGGCCAGTCTTCCTTC-1	1
CASSTGTGDYEQYF	TRBV27	iRNormal_209	*	1
CASSPGTSSYEQYF	TRBV27	P11_TCR	*	1
CASSLSGSSYEQYF	TRBV27	P14_TCR	*	1
CASSLTSGSYEQYF	TRBV27	P1_scTCR	GGCCGATTCTGAGTGT-1	1
CASSLLRGPYEQYF	TRBV27	P2_TCR	*	1
CASSLSAISYEQYF	TRBV27	P16_TCR	*	1
CASSFGGGTYEQYF	TRBV27	iRNormal_228	*	1
CASSLRQGKYEQYF	TRBV27	iRNormal_191	*	1
CASSLSGQNYEQYF	TRBV27	P13_TCR	*	1
CASSLRQGAVEQYF	TRBV27	P3_TCR	*	1
CASSLTSGSIEQYF	TRBV27	iRNormal_077	*	1
CASSIGTDSYEQYF	TRBV27	P2_TCR	*	1
CASSPGTSGHEQYF	TRBV27	P3_TCR	*	1
CASSLSGLGYEQYF	TRBV27	P2_TCR	*	1
CASSSLAGGYEQYF	TRBV27	P7_TCR	*	1
CASSLVAGGIEQYF	TRBV27	P4_scTCR	GGGCACTAGACTTGAA-1	1
CASRAGTGGYEQYF	TRBV27	P12_TCR	*	1
CASSPGTSGYEQYF	TRBV27	P12_TCR	*	1
CASSLSTGDYEQYF	TRBV27	P2_TCR	*	1
CASSSGLSSYEQYF	TRBV27	P16_TCR	*	1
CASSGLAGGYEQYF	TRBV27	P1_TCR	*	1
CASSLRDSSYEQYF	TRBV27	P11_TCR	*	1
CASSLAGAVYEQYF	TRBV27	iRNormal_169	*	1
CASSLRDRSHEQYF	TRBV27	iRNormal_077	*	1
CASSLRGRSDEQYF	TRBV27	P7_TCR	*	1
CASRLAGSSYEQYF	TRBV27	P12_TCR	*	1
CASSLGQTSYEQYF	TRBV27	P3_TCR	*	1
CASSLGQGTYEQYF	TRBV27	iRNormal_209	*	1
CASSLSLSSYEQYF	TRBV27	iRNormal_078	*	1
CASRTGTGNHEQYF	TRBV27	P12_TCR	*	1
CASSLRQGPYEQYF	TRBV27	iRNormal_143	*	1
CASSLEGRSYEQYF	TRBV27	P2_TCR	*	1
CASSLSGRSYEQYF	TRBV27	P12_TCR	*	1
CASSLAGPGYEQYF	TRBV27	P7_TCR	*	1
CASSLNGISYEQYF	TRBV27	iRNormal_151	*	1
CASSFKGSSYEQYF	TRBV27	iRNormal_147	*	1
CASSLGQGAYEQYF	TRBV27	P14_TCR	*	1
CASSLSGGAHEQYF	TRBV27	P2_TCR	*	1
CASSFSGGGYEQYF	TRBV27	P9_TCR	*	1
CASSSSDSSYEQYF	TRBV27	P7_TCR	*	1
CASSLGTDSYEQYF	TRBV27	P4_TCR	*	1
CASSLGRGSYEQYF	TRBV27	P7_TCR	*	1
CASSPGQGGYEQYF	TRBV27	P9_TCR	*	1
CASSLAYSSYEQYF	TRBV27	iRNormal_011	*	1
CASSLLTSSYEQYF	TRBV27	P8_TCR	*	1
CASSYSGRGYEQFF	TRBV27	iRNormal_048	*	1
CASSLRGGPYEQYF	TRBV27	P14_TCR	*	1
CASSYTGATYEQYF	TRBV27	P6_r_TCR	*	1
CASSLGRGPYEQYF	TRBV27	iRNormal_048	*	1
CASSLSRNSYEQYF	TRBV27	P9_TCR	*	1
CASSLRDRAYEQYF	TRBV27	P4_TCR	*	1
CASSLSLGSYEQYF	TRBV27	P6_r_TCR	*	1
CASSLQGAAYEQYF	TRBV27	P5_TCR	*	1
CASGLAGRSYEQYF	TRBV27	P16_TCR	*	1
CASRGLAGNYEQYF	TRBV27	iRNormal_143	*	1
CASSYGQGTYEQYF	TRBV27	P5_TCR	*	1
CASSLDRGPYEQYF	TRBV27	P11_TCR	*	1
CASSYAGQSYEQYF	TRBV27	P1_scTCR	GTGCAGCTCCGAATGT-1	1
CASSPGTSGNEQYF	TRBV27	P13_TCR	*	1
CASSLARGTYEQYF	TRBV27	P1_TCR	*	1
CASSLTGGTYEQYF	TRBV27	iRNormal_146	*	1
CASSSGQSSYEQYF	TRBV27	P2_TCR	*	1
CASSLGAGSHEQYF	TRBV27	P12_TCR	*	1
CASSFSQGPYEQYF	TRBV27	iRNormal_146	*	1
CASSSRDSSYEQYF	TRBV27	P3_scTCR	ACGATGTTCTGCTGCT-1	1
CASSTLAGGYEQYF	TRBV27	P12_TCR	*	1
CASSLSGPSYEQYF	TRBV27	P13_TCR	*	1
CASSHGTGGYEQYF	TRBV27	P11_TCR	*	1
CASSWSGQSYEQYF	TRBV27	iRNormal_147	*	1
CASSLRQGAYEQYF	TRBV27	P11_TCR	*	1
CASTSGTGPYEQYF	TRBV27	P9_TCR	*	1
CASSFGQGSYEQYF	TRBV27	iRNormal_079	*	1
CASSLLAATYEQYF	TRBV27	P6_r_TCR	*	1
CASSLSLPSYEQYF	TRBV27	P9_TCR	*	1
CASSSGQGNYEQYF	TRBV27	P7_TCR	*	1
CASSLTLTGYEQYF	TRBV27	P11_TCR	*	1
CASRTGTGAYEQYF	TRBV27	P8_TCR	*	1
CASSLSGDSYEQYF	TRBV27	iRNormal_256	*	1
CASSPGQGAYEQYF	TRBV27	P14_TCR	*	1
CASSFREGSYEQYF	TRBV27	P3_TCR	*	1
CASSFRTGAYEQYF	TRBV27	P1_TCR	*	1
CASSLTGGLYEQYF	TRBV27	P4_TCR	*	1
CASSLRPRGYEQYF	TRBV27	P2_TCR	*	1
CASSPGTASYEQYF	TRBV27	P11_TCR	*	1
CASSSGDSSYEQYF	TRBV27	P13_TCR	*	1
CASSFAGGPYEQYF	TRBV27	P1_TCR	*	1
CASSLAYNSYEQYF	TRBV27	P6_r_TCR	*	1
CASSLAGGPYEQYF	TRBV27	P6_r_TCR	*	1
CASSLTSGSYEQYF	TRBV27	P1_TCR	*	1
CASSSGQGSDEQYF	TRBV27	iRNormal_087	*	1
CASSLTSGSYEQYF	TRBV27	P12_TCR	*	1
CASSLMIGSYEQYF	TRBV27	P1_TCR	*	1
CASSLGFSSYEQYF	TRBV27	iRNormal_087	*	1
CASSFGGGTYEQYF	TRBV27	P10_TCR	*	1
CASSFREGGYEQYF	TRBV27	P11_TCR	*	1
CASSFRGDSYEQYF	TRBV27	P16_TCR	*	1
CASSLSRGDHEQYF	TRBV27	P2_TCR	*	1
CASRLSISSYEQYF	TRBV27	P12_TCR	*	1
CASSLRDGPYEQYF	TRBV27	P7_TCR	*	1
CASSLGQGGYEQYF	TRBV27	P1_TCR	*	1
CASSSGQASYEQYF	TRBV27	P13_TCR	*	1
CASSSGTGGYEQYF	TRBV27	P4_TCR	*	1
CASSLLSSSYEQYF	TRBV27	P4_TCR	*	1
CASSSATGPYEQYF	TRBV27	iRNormal_151	*	1
CASAPGTGPYEQYF	TRBV27	P5_TCR	*	1
CASSLSAGSYEQYF	TRBV27	P6_r_TCR	*	1
CASSLNQASYEQYF	TRBV27	iRNormal_256	*	1
CASSFTTNSYEQYF	TRBV27	P10_TCR	*	2
CASSFTDNSYEQYF	TRBV27	iRNormal_256	*	2
CSASDRVTEAFF	TRBV20-1	iRNormal_198	*	3
CSASDRVTEAFF	TRBV20-1	iRNormal_177	*	3
CASSQDPGLAGLYEQFF	TRBV4-3	iRNormal_017	*	4
CASSQDPGLAGLNEQFF	TRBV4-3	iRNormal_017	*	4
CASSQNPGLAGLNEQFF	TRBV4-3	iRNormal_017	*	4
CASSQDPGLAGLNEQFF	TRBV4-3	iRNormal_017	*	4
CASSQGPGLAGLNEQFF	TRBV4-3	iRNormal_017	*	4
CASSQDPGLAGLNEQFF	TRBV4-3	iRNormal_017	*	4
CASSLDPGLAGLNEQFF	TRBV4-3	iRNormal_017	*	4
CASSRDPGLAGLNEQFF	TRBV4-3	iRNormal_017	*	4
CASSQDPGLAGLNEQFF	TRBV4-3	iRNormal_017	*	4
CASSQDPGLAGLNEQFF	TRBV4-3	iRNormal_017	*	4
CASSPWGLPYNEQFF	TRBV18	iRNormal_017	*	5
CASSPWGLPHNEQFF	TRBV18	iRNormal_017	*	5
CASSPWGLPYNEQFF	TRBV18	iRNormal_017	*	5
CASSPWGLPYNEQFF	TRBV18	iRNormal_017	*	5
CASSPWGLPYNEQFF	TRBV18	iRNormal_017	*	5
CSARGFESTYEQYF	TRBV20-1	iRNormal_017	*	6
CSASGFESTYEQYF	TRBV20-1	iRNormal_017	*	6
CASSPEETQYF	TRBV18	iRNormal_256	*	7
CASSPQETQYF	TRBV18	iRNormal_198	*	7
CASSPKETQYF	TRBV18	iRNormal_143	*	7
CASSPEETQYF	TRBV18	iRNormal_147	*	7
CASSPKETQYF	TRBV18	iRNormal_249	*	7
CASSPKETQYF	TRBV18	iRNormal_198	*	7
CASSPQDTQYF	TRBV18	iRNormal_147	*	7
CASSPQKTQYF	TRBV18	iRNormal_250	*	7
CASSPQETQYF	TRBV18	iRNormal_126	*	7
CASSPEETQYF	TRBV18	iRNormal_017	*	7
CASSPQETQYF	TRBV18	iRNormal_203	*	7
CASSPEETQYF	TRBV18	iRNormal_151	*	7
CASSPQETQYF	TRBV18	iRNormal_177	*	7
CASSPQETQYF	TRBV18	iRNormal_202	*	7
CASSPRKTQYF	TRBV18	iRNormal_250	*	7
CASSPEKTQYF	TRBV18	iRNormal_250	*	7
CASSPQETQYF	TRBV18	iRNormal_202	*	7
CASSPQETQYF	TRBV18	iRNormal_077	*	7
CASSISSSSYNEQFF	TRBV19	iRNormal_198	*	8
CASSIEGSSYNEQFF	TRBV19	iRNormal_249	*	8
CASSRTSGSLDEQFF	TRBV19	iRNormal_171	*	8
CASSKTSGSMDEQFF	TRBV19	iRNormal_017	*	8
CASRADRSSYNEQFF	TRBV19	iRNormal_011	*	8
CASSIGSGPYNEQFF	TRBV19	iRNormal_151	*	8
CASSIGTSGYNEQFF	TRBV19	iRNormal_147	*	8
CASSRTSGSFDEQYF	TRBV19	iRNormal_017	*	8
CASRRTSGSYNEQFF	TRBV19	iRNormal_017	*	8
CASSLDRSSYNEQFF	TRBV19	iRNormal_126	*	8
CASSIFSGTYNEQFF	TRBV19	iRNormal_087	*	8
CASSSSGASYNEQFF	TRBV19	iRNormal_198	*	8
CASSTSGTDYNEQFF	TRBV19	iRNormal_249	*	8
CASSMTSGDYNEQFF	TRBV19	iRNormal_017	*	8
CASSMTSGDYNEQFF	TRBV19	iRNormal_017	*	8
CASTTTSSSYNEQFF	TRBV19	iRNormal_109	*	8
CASSISGGSFNEQFF	TRBV19	iRNormal_203	*	8
CASSISRSSYNEQFF	TRBV19	iRNormal_245	*	8
CASSRTSGSFDEQFF	TRBV19	iRNormal_017	*	8
CASSVTSGSYNEQFF	TRBV19	iRNormal_017	*	8
CASSSSGRSYNEQFF	TRBV19	iRNormal_017	*	8
CASSITSGDYNEQFF	TRBV19	iRNormal_017	*	8
CASSLTGGSYNEQFF	TRBV19	iRNormal_077	*	8
CASSLTSGSLNEQFF	TRBV19	iRNormal_017	*	8
CASSLRGSSYNEQFF	TRBV19	P4_scTCR	GCGCGATCACCTATCC-1	8
CASSIGGSSYNEQFF	TRBV19	iRNormal_198	*	8
CASAKTSGDYNEQFF	TRBV19	iRNormal_134	*	8
CASSNDRSSYNEQFF	TRBV19	iRNormal_177	*	8
CASSIMSGPFNEQFF	TRBV19	P5_scTCR	GGGTTGCAGGCAGGTT-1	8
CASSIGGGTYNEQFF	TRBV19	iRNormal_147	*	8
CASSIVQGVYNEQFF	TRBV19	P9_scTCR	TTCGGTCGTCAACATC-1	8
CASSKTGGDYNEQFF	TRBV19	iRNormal_087	*	8
CASSIGQGPYNEQFF	TRBV19	iRNormal_202	*	8
CASSISGGSYNEQFF	TRBV19	iRNormal_198	*	8
CASSPDRSSYNEQFF	TRBV19	iRNormal_134	*	8
CASSITSGSYNEQFF	TRBV19	iRNormal_171	*	8
CASSMTSGSYNEQFF	TRBV19	iRNormal_017	*	8
CASSPDRSSYNEQFF	TRBV19	iRNormal_011	*	8
CASTRGGSSYNEQFF	TRBV19	iRNormal_143	*	8
CASSRTSGSFNEQFF	TRBV19	iRNormal_134	*	8
CASSMTSGSFDEQFF	TRBV19	iRNormal_017	*	8
CASSISSGDYNEQFF	TRBV19	iRNormal_017	*	8
CASSIDPSDYNEQFF	TRBV19	iRNormal_109	*	8
CASSSSGLSYNEQFF	TRBV19	iRNormal_087	*	8
CASSIGRGGYNEQFF	TRBV19	iRNormal_256	*	8
CASSIVSGVYNEQFF	TRBV19	iRNormal_147	*	8
CASSIGGGFYNEQFF	TRBV19	iRNormal_203	*	8
CASSISRASYNEQFF	TRBV19	iRNormal_011	*	8
CASSITSGDYNEQFF	TRBV19	iRNormal_017	*	8
CASSISGGSYNEQFF	TRBV19	iRNormal_017	*	8
CASSKTSGSYNEQFF	TRBV19	iRNormal_171	*	8
CASSLDRSSYNEQFF	TRBV19	iRNormal_177	*	8
CASSIGSSSYNEQFF	TRBV19	P11_scTCR	CCGTTCAGTATGAATG-1	8
CASSLDRNSYNEQFF	TRBV19	iRNormal_087	*	8
CASSITSGSINEQFF	TRBV19	iRNormal_171	*	8
CASSLPGSSYNEQFF	TRBV19	iRNormal_245	*	8
CASSIFEGSYNEQFF	TRBV19	iRNormal_117	*	8
CASSIDPSSYNEQFF	TRBV19	iRNormal_126	*	8
CASSIGGSAYNEQFF	TRBV19	iRNormal_209	*	8
CASSISLSGFNEQFF	TRBV19	iRNormal_169	*	8
CASSIATSSYNEQFF	TRBV19	iRNormal_143	*	8
CASSVTSGSLDEQFF	TRBV19	iRNormal_134	*	8
CASSISGGSYNEQFF	TRBV19	iRNormal_017	*	8
CASSMGQGAYNEQFF	TRBV19	P7_scTCR	CTCACACCAGCTCGAC-1	8
CASSLTSGSYNEQFF	TRBV19	iRNormal_017	*	8
CASSKTSGSMGEQFF	TRBV19	iRNormal_017	*	8
CASSISGSSYNEQFF	TRBV19	iRNormal_117	*	8
CASSVSSGSYNEQFF	TRBV19	iRNormal_011	*	8
CASSIDRSSYNEQFF	TRBV19	iRNormal_011	*	8
CASSTTGSSYNEQFF	TRBV19	iRNormal_084	*	8
CASSIATSSYNEQFF	TRBV19	iRNormal_126	*	8
CASSIEGSSYNEQFF	TRBV19	iRNormal_249	*	8
CASSRTSGSLNEQFF	TRBV19	iRNormal_077	*	8
CASAKTSGSYNEQFF	TRBV19	iRNormal_171	*	8
CASSILSGSYNEQFF	TRBV19	iRNormal_087	*	8
CASSVAGASYNEQFF	TRBV19	iRNormal_048	*	8
CASSYRGSSYNEQFF	TRBV19	iRNormal_109	*	8
CASSRDRSSYNEQFF	TRBV19	iRNormal_239	*	8
CASRADRSSYNEQFF	TRBV19	iRNormal_202	*	8
CASRGDRSSYNEQFF	TRBV19	iRNormal_077	*	8
CASSLTSGSYNEQFF	TRBV19	iRNormal_017	*	8
CASSRSGTSYNEQFF	TRBV19	iRNormal_117	*	8
CASSTEDSSYNEQFF	TRBV19	iRNormal_202	*	8
CASRQDRSSYNEQFF	TRBV19	iRNormal_146	*	8
CASSIGQGHYNEQFF	TRBV19	iRNormal_087	*	8
CASSIGQGAYNEQFF	TRBV19	iRNormal_048	*	8
CASSISGSSYNEQFF	TRBV19	iRNormal_011	*	8
CASSRTGSSYNEQFF	TRBV19	iRNormal_209	*	8
CASSIPGSSYNEQFF	TRBV19	iRNormal_245	*	8
CASSIGTNSYNEQFF	TRBV19	iRNormal_177	*	8
CASSIGQGWYNEQFF	TRBV19	iRNormal_050	*	8
CASSMGSGDYNEQFF	TRBV19	iRNormal_017	*	8
CASSIHSGGYNEQFF	TRBV19	iRNormal_079	*	8
CASSKTSGSYNEQFF	TRBV19	iRNormal_011	*	8
CASSTQGASYNEQFF	TRBV19	iRNormal_177	*	8
CASSITSGSYNEQFF	TRBV19	iRNormal_017	*	8
CASSISGDSYNEQFF	TRBV19	iRNormal_048	*	8
CASTYRGSSYNEQFF	TRBV19	iRNormal_151	*	8
CASSMDRSSYNEQFF	TRBV19	iRNormal_198	*	8
CASSISSGGYNEQFF	TRBV19	iRNormal_126	*	8
CASSTTSGSFSEQYF	TRBV19	iRNormal_017	*	8
CASSISTSGFNEQFF	TRBV19	P1_scTCR	GGGTCTGCATTCCTCG-1	8
CASSSDRSSYNEQFF	TRBV19	iRNormal_177	*	8
CASSITSAPYNEQFF	TRBV19	iRNormal_245	*	8
CASSMGPSSYNEQFF	TRBV19	iRNormal_109	*	8
CASSIDGGSYNEQFF	TRBV19	iRNormal_202	*	8
CASSIGGSSYNEQFF	TRBV19	iRNormal_171	*	8
CASSIEGSSYNEQFF	TRBV19	iRNormal_126	*	8
CASSTDSSSYNEQFF	TRBV19	iRNormal_126	*	8
CASSIGTRSYNEQFF	TRBV19	iRNormal_109	*	8
CASSPGSSSYNEQFF	TRBV19	iRNormal_245	*	8
CASSIGTSAYNEQFF	TRBV19	iRNormal_256	*	8
CASSPGPSSYNEQFF	TRBV19	iRNormal_077	*	8
CASSMDSGSYNEQFF	TRBV19	iRNormal_017	*	8
CASSQTSGTYNEQFF	TRBV19	iRNormal_017	*	8
CASSRDGSSYNEQFF	TRBV19	iRNormal_087	*	8
CASSRQGSSYNEQFF	TRBV19	iRNormal_084	*	8
CASSIGPGSYNEQFF	TRBV19	iRNormal_011	*	8
CASATSGSSYNEQFF	TRBV19	iRNormal_198	*	8
CASSMAGGSYNEQFF	TRBV19	iRNormal_017	*	8
CASSQTSGDYNEQFF	TRBV19	iRNormal_017	*	8
CASSRTSGSFDEQYF	TRBV19	iRNormal_017	*	8
CASSIDKDSYNEQFF	TRBV19	iRNormal_202	*	8
CASSIMSGPFNEQFF	TRBV19	P5_scTCR	CGCGTTTTCCTCTAGC-1	8
CASSASGSSYNEQFF	TRBV19	iRNormal_084	*	8
CASSQTSGSYNEQFF	TRBV19	iRNormal_209	*	8
CASSIISGTYNEQFF	TRBV19	P5_scTCR	GATCTAGAGAAGGGTA-1	8
CASRRAGSSYNEQFF	TRBV19	iRNormal_077	*	8
CASSKTSGDYNEQFF	TRBV19	iRNormal_134	*	8
CASSIGGASYNEQFF	TRBV19	iRNormal_151	*	8
CASSISGSSYNEQFF	TRBV19	iRNormal_011	*	8
CASSETSGTYNEQFF	TRBV19	iRNormal_191	*	8
CASSIGGNSYNEQFF	TRBV19	iRNormal_126	*	8
CASSMASGDYNEQFF	TRBV19	iRNormal_017	*	8
CASSIGGSSYNEQFF	TRBV19	iRNormal_084	*	8
CASSRGPSSYNEQFF	TRBV19	iRNormal_202	*	8
CASSRTSGSLSEQFF	TRBV19	iRNormal_077	*	8
CASSIGGGSYNEQFF	TRBV19	iRNormal_177	*	8
CASSLSQSSYNEQFF	TRBV19	iRNormal_249	*	8
CASSRAGDSYNEQFF	TRBV19	iRNormal_079	*	8
CASSIGDDSYNEQFF	TRBV19	iRNormal_087	*	8
CASSMTGSSYNEQFF	TRBV19	iRNormal_191	*	8
CASSPSGTSYNEQFF	TRBV19	iRNormal_209	*	8
CASSMTSGSLNEQFF	TRBV19	iRNormal_171	*	8
CASSIGGSSYNEQFF	TRBV19	iRNormal_017	*	8
CASSISSGSYNEQFF	TRBV19	iRNormal_077	*	8
CASRRDRSSYNEQFF	TRBV19	iRNormal_256	*	8
CASSISQSSYNEQFF	TRBV19	iRNormal_169	*	8
CASSIRGSSYNEQFF	TRBV19	iRNormal_084	*	8
CASSPDTSSYNEQFF	TRBV19	iRNormal_147	*	8
CASSIRRTSYNEQFF	TRBV19	iRNormal_209	*	8
CASSIGGRAYNEQFF	TRBV19	iRNormal_249	*	8
CASSMGSGDYNEQFF	TRBV19	iRNormal_011	*	8
CASSISGSSYNEQFF	TRBV19	iRNormal_209	*	8
CASSQTSGGYNEQFF	TRBV19	iRNormal_087	*	8
CASRPGGSSYNEQFF	TRBV19	iRNormal_077	*	8
CASSLSGGTYNEQFF	TRBV19	iRNormal_250	*	8
CASSRGGSSYNEQFF	TRBV19	iRNormal_109	*	8
CASSIMSGPFNEQFF	TRBV19	P5_scTCR	CACAAACAGATGTAAC-1	8
CASSLTSGNYNEQFF	TRBV19	iRNormal_171	*	8
CASSISSGSYNEQFF	TRBV19	iRNormal_134	*	8
CASSIGGSSYNEQFF	TRBV19	iRNormal_117	*	8
CASSITSGTYNEQFF	TRBV19	iRNormal_017	*	8
CASSMGRSSYNEQFF	TRBV19	iRNormal_209	*	8
CASSIGDPSYNEQFF	TRBV19	iRNormal_209	*	8
CASSIVGGRYNEQFF	TRBV19	iRNormal_209	*	8
CASTLAGGSYNEQFF	TRBV19	iRNormal_146	*	8
CASTIGQGSYNEQFF	TRBV19	iRNormal_147	*	8
CASTIGQGAHNEQFF	TRBV19	P2_scTCR	GAACCTATCTACTTAC-1	8
CASSWAGSSYNEQFF	TRBV19	iRNormal_191	*	8
CASSIMSGPFNEQFF	TRBV19	P5_scTCR	CACAGGCTCTCCGGTT-1	8
CASSIMSGPFNEQFF	TRBV19	P5_scTCR	GCATGTAGTGGCGAAT-1	8
CASSTQGSSYNEQFF	TRBV19	iRNormal_109	*	8
CASSIVGDSYNEQFF	TRBV19	iRNormal_147	*	8
CASSISGGSYNEQFF	TRBV19	iRNormal_134	*	8
CASSKSGSSYNEQFF	TRBV19	iRNormal_146	*	8
CASSMAGSSYNEQFF	TRBV19	iRNormal_143	*	8
CASTKTSGDYNEQFF	TRBV19	iRNormal_017	*	8
CASSIGTSSYNEQFF	TRBV19	iRNormal_198	*	8
CASSLDSSSYNEQFF	TRBV19	iRNormal_202	*	8
CASSTSGSSYNEQFF	TRBV19	iRNormal_011	*	8
CASSVTSGSFDEQFF	TRBV19	iRNormal_017	*	8
CASSLGGSSYNEQFF	TRBV19	iRNormal_228	*	8
CASSLSGTDYNEQFF	TRBV19	iRNormal_249	*	8
CASSIGGTSYNEQFF	TRBV19	iRNormal_050	*	8
CASSMTGGSYNEQFF	TRBV19	iRNormal_171	*	8
CASSLTGNSYNEQFF	TRBV19	iRNormal_169	*	8
CASSIGSNPYNEQFF	TRBV19	iRNormal_077	*	8
CASSRAGEAYNEQFF	TRBV19	iRNormal_084	*	8
CASSSSGSSYNEQFF	TRBV19	iRNormal_209	*	8
CASTLTSGGYNEQFF	TRBV19	iRNormal_202	*	8
CASTISTSSYNEQFF	TRBV19	iRNormal_239	*	8
CASSLDRSSYNEQFF	TRBV19	iRNormal_177	*	8
CASSMTSGDYNEQFF	TRBV19	iRNormal_017	*	8
CASSIDPSSYNEQFF	TRBV19	iRNormal_117	*	8
CASSIFSGSYNEQFF	TRBV19	iRNormal_177	*	8
CASSRTSGSLNEQFF	TRBV19	iRNormal_077	*	8
CASSRDRSSYNEQFF	TRBV19	iRNormal_228	*	8
CASALTSGSFNEQFF	TRBV19	iRNormal_077	*	8
CASSITSGPYNEQFF	TRBV19	iRNormal_209	*	8
CASSLTSGGYNEQFF	TRBV19	iRNormal_198	*	8
CASSLTSASLNEQFF	TRBV19	iRNormal_017	*	8
CASSTQDSSYNEQFF	TRBV19	iRNormal_203	*	8
CASSIQGPSYNEQFF	TRBV19	iRNormal_017	*	8
CASSRAGGSYNEQFF	TRBV19	iRNormal_239	*	8
CASSISSGDYNEQFF	TRBV19	iRNormal_017	*	8
CASSIGEGSYNEQFF	TRBV19	iRNormal_048	*	8
CASSIGQGGYNEQFF	TRBV19	iRNormal_077	*	8
CASSMGGGTYNEQFF	TRBV19	P8_scTCR	AGCGTCGTCCAAACTG-1	8
CASTLDRSSYNEQFF	TRBV19	iRNormal_011	*	8
CASSIVSGPYNEQFF	TRBV19	P11_scTCR	CAGCATATCGTTTAGG-1	8
CASSTTSGAYNEQFF	TRBV19	iRNormal_017	*	8
CASSIGGSSYNEQFF	TRBV19	iRNormal_087	*	8
CASSIMSGPFNEQFF	TRBV19	P5_scTCR	GCGCGATTCCAGAAGG-1	8
CASSATSGDYNEQFF	TRBV19	iRNormal_017	*	8
CASSPSGTDYNEQFF	TRBV19	iRNormal_250	*	8
CASSMTSGDYNEQFF	TRBV19	iRNormal_171	*	8
CASGIAGASYNEQFF	TRBV19	iRNormal_084	*	8
CASRRTSGSLNEQFF	TRBV19	iRNormal_077	*	8
CASSRTSGRLNEQFF	TRBV19	iRNormal_077	*	8
CASSISTSSYNEQFF	TRBV19	iRNormal_146	*	8
CASSITGGSYNEQFF	TRBV19	iRNormal_134	*	8
CASSIRRASYNEQFF	TRBV19	iRNormal_146	*	8
CASSIDKSSYNEQFF	TRBV19	iRNormal_177	*	8
CASSRTSGSMDEQFF	TRBV19	iRNormal_011	*	8
CASRRTSDSYNEQFF	TRBV19	iRNormal_017	*	8
CASSITGGDYNEQFF	TRBV19	iRNormal_171	*	8
CASSIGDRAYNEQFF	TRBV19	iRNormal_239	*	8
CASSISTSSYNEQFF	TRBV19	iRNormal_011	*	8
CASSKGSSSYNEQFF	TRBV19	iRNormal_134	*	8
CASSMTSGAYNEQFF	TRBV19	iRNormal_171	*	8
CASSIGQGYYNEQFF	TRBV19	iRNormal_117	*	8
CASRPSGSSYNEQFF	TRBV19	iRNormal_151	*	8
CASSIGQGSYNEQFF	TRBV19	iRNormal_087	*	8
CASSISSGSYNEQFF	TRBV19	iRNormal_171	*	8
CASSITSGSYNEQFF	TRBV19	iRNormal_077	*	8
CASRKTSGAYNEQFF	TRBV19	iRNormal_171	*	8
CASSPDRSSYNEQFF	TRBV19	iRNormal_177	*	8
CASSLTSGSYNEQFF	TRBV19	iRNormal_017	*	8
CASRRGGSSYNEQFF	TRBV19	iRNormal_011	*	8
CASSIGTSAYNEQFF	TRBV19	iRNormal_249	*	8
CASSIQGSSYNEQFF	TRBV19	iRNormal_109	*	8
CASSTTSGSYNEQFF	TRBV19	iRNormal_134	*	8
CASSTDRSSYNEQFF	TRBV19	P12_scTCR	ACTGCTCGTACAGTGG-1	8
CASRLDRSSYNEQFF	TRBV19	iRNormal_117	*	8
CASSIGSSSHNEQFF	TRBV19	iRNormal_151	*	8
CASSISSASYNEQFF	TRBV19	iRNormal_017	*	8
CASSTTSSSYNEQFF	TRBV19	iRNormal_011	*	8
CASSISTSSYNEQFF	TRBV19	iRNormal_011	*	8
CASSRDGNSYNEQFF	TRBV19	iRNormal_077	*	8
CASSKTSGGMDEQFF	TRBV19	iRNormal_017	*	8
CASSIQGNSYNEQFF	TRBV19	iRNormal_050	*	8
CASSKSGTSYNEQFF	TRBV19	iRNormal_198	*	8
CASSMGGSAYNEQFF	TRBV19	iRNormal_087	*	8
CASSRQGSSYNEQFF	TRBV19	iRNormal_109	*	8
CASSPGGSSYNEQFF	TRBV19	iRNormal_169	*	8
CASSTTSGDYNEQFF	TRBV19	iRNormal_017	*	8
CASSPDRSSYNEQFF	TRBV19	iRNormal_143	*	8
CASSKGGSSYNEQFF	TRBV19	iRNormal_147	*	8
CASSIEGSSYNEQFF	TRBV19	iRNormal_249	*	8
CASSISTSPYNEQFF	TRBV19	iRNormal_134	*	8
CASTSSGLSYNEQFF	TRBV19	iRNormal_011	*	8
CASSFRGSSYNEQFF	TRBV19	iRNormal_169	*	8
CASSISSSSYNEQFF	TRBV19	iRNormal_011	*	8
CASSWSGSSYNEQFF	TRBV19	iRNormal_084	*	8
CASSIGDNSYNEQFF	TRBV19	iRNormal_117	*	8
CASTLDRSAYNEQFF	TRBV19	iRNormal_177	*	8
CASSIDEGSYNEQFF	TRBV19	iRNormal_050	*	8
CASSLTSGDYNEQFF	TRBV19	iRNormal_011	*	8
CASSIDGSSYNEQFF	TRBV19	iRNormal_198	*	8
CASSISGSSYNEQFF	TRBV19	iRNormal_087	*	8
CASSIGGGLYNEQFF	TRBV19	iRNormal_050	*	8
CASSIVGGSYNEQFF	TRBV19	iRNormal_151	*	8
CASSLGRSSYNEQFF	TRBV19	iRNormal_050	*	8
CASSIMSGPFNEQFF	TRBV19	P5_scTCR	CATGGCGGTGGTAACG-1	8
CASSIMSGPFNEQFF	TRBV19	P5_scTCR	GGCCGATGTGCTTCTC-1	8
CASSIGGSTYNEQFF	TRBV19	iRNormal_087	*	8
CASSIDRSSYNEQFF	TRBV19	P12_scTCR	GTCACGGAGTGAACAT-1	8
CASSIGGGDYNEQFF	TRBV19	iRNormal_087	*	8
CASSMTSGEYNEQFF	TRBV19	iRNormal_202	*	8
CASSIGTRSYNEQFF	TRBV19	iRNormal_087	*	8
CASSIMSGPFNEQFF	TRBV19	P5_scTCR	CCAATCCCAGTAACGG-1	8
CASSIGGHSYNEQFF	TRBV19	iRNormal_245	*	8
CASSNSGSSYNEQFF	TRBV19	iRNormal_017	*	8
CASSKAGNSYNEQFF	TRBV19	iRNormal_177	*	8
CASSIGPSSYNEQFF	TRBV19	iRNormal_151	*	8
CASSTDRSSYNEQFF	TRBV19	P12_scTCR	CTCACACTCAACGGCC-1	8
CASTLGRSSYNEQFF	TRBV19	iRNormal_017	*	8
CASSILAGMYNEQFF	TRBV19	iRNormal_077	*	9
CASSILAGAYNEQFF	TRBV19	iRNormal_117	*	9
CASSRLAGGLNEQFF	TRBV19	iRNormal_202	*	9
CASSELAGGYNEQFF	TRBV19	iRNormal_050	*	9
CASSIASGRYNEQFF	TRBV19	iRNormal_011	*	9
CASSKLAGDYNEQFF	TRBV19	iRNormal_087	*	9
CASSLLAGEYNEQFF	TRBV19	iRNormal_239	*	9
CASSLLAGGYNEQFF	TRBV19	iRNormal_151	*	9
CASSIATGAYNEQFF	TRBV19	P5_scTCR	CGAACATTCTGCCCTA-1	9
CASSRLAGDYNEQFF	TRBV19	iRNormal_177	*	9
CASSALAGGYNEQFF	TRBV19	iRNormal_117	*	9
CASSLQGGPYNEQFF	TRBV19	iRNormal_048	*	9
CASSLVAGGFNEQFF	TRBV19	iRNormal_126	*	9
CASSIAGGAYNEQFF	TRBV19	iRNormal_017	*	9
CASSIEGGPYNEQFF	TRBV19	iRNormal_171	*	9
CASSILGGAYNEQFF	TRBV19	iRNormal_079	*	9
CASSNLAGGYNEQFF	TRBV19	iRNormal_151	*	9
CASSIASGAYNEQFF	TRBV19	iRNormal_050	*	9
CASSALAGGYNEQFF	TRBV19	iRNormal_209	*	9
CASSIAGGPYNEQFF	TRBV19	iRNormal_202	*	9
CASSRLASGYNEQFF	TRBV19	iRNormal_017	*	9
CASSILAGGWNEQFF	TRBV19	iRNormal_245	*	9
CASSLAGGPYNEQFF	TRBV19	iRNormal_198	*	9
CASSRLAGGYNEQFF	TRBV19	iRNormal_126	*	9
CASSIAGGPYNEQFF	TRBV19	iRNormal_117	*	9
CASRTLAGDYNEQFF	TRBV19	iRNormal_048	*	9
CASSTLAGAYNEQFF	TRBV19	iRNormal_087	*	9
CASSLAGGPYNEQFF	TRBV19	iRNormal_245	*	9
CASSTLAGDYNEQFF	TRBV19	iRNormal_169	*	9
CASSILAGGYNEQFF	TRBV19	iRNormal_017	*	9
CASSRLAGGYNEQFF	TRBV19	iRNormal_126	*	9
CASSRLAGGYNEQFF	TRBV19	iRNormal_202	*	9
CASSILAGDFNEQFF	TRBV19	iRNormal_209	*	9
CASTIAGGPYNEQFF	TRBV19	iRNormal_191	*	9
CASSIAGAPYNEQFF	TRBV19	iRNormal_143	*	9
CASSIASGRYNEQFF	TRBV19	P5_scTCR	AGTCTTTTCTTTACAC-1	9
CASSILAGDYNEQFF	TRBV19	iRNormal_087	*	9
CASSLAPTGELFF	TRBV19	iRNormal_147	*	10
CASSIAPTGELFF	TRBV19	iRNormal_017	*	10
CASSIVPTGELFF	TRBV19	iRNormal_017	*	10
CASSLTGGGNTIYF	TRBV12-4	iRNormal_256	*	11
CASSLANSGNTIYF	TRBV12-4	iRNormal_146	*	11
CASSLSGSGNTIYF	TRBV12-4	iRNormal_239	*	11
CASSFRGNGNTIYF	TRBV12-4	iRNormal_169	*	11
CASSLRGGGNTIYF	TRBV12-4	iRNormal_017	*	11
CASSLRGNGNTIYF	TRBV12-4	iRNormal_146	*	11
CASSLQGGGNTIYF	TRBV12-4	iRNormal_078	*	11
CASSLAGSGNTIYF	TRBV12-4	iRNormal_050	*	11
CASSFSGNGNTIYF	TRBV12-4	iRNormal_126	*	11
CASSFSGSGNTIYF	TRBV12-4	P11_scTCR	TAGCCGGTCCAAACAC-1	11
CASSLGNSGNTIYF	TRBV12-4	iRNormal_087	*	11
CASSLGNSGNTIYF	TRBV12-4	iRNormal_245	*	11
CASSLRGGGNTIYF	TRBV12-4	iRNormal_134	*	11
CASSLRGTGNTIYF	TRBV12-4	iRNormal_239	*	11
CASGLAGSGNTIYF	TRBV12-4	iRNormal_228	*	11
CSVSGNSYNEQFF	TRBV29-1	iRNormal_109	*	12
CSVDASSYNEQFF	TRBV29-1	iRNormal_177	*	12
CSASGGSYNEQFF	TRBV29-1	iRNormal_171	*	12
CSVISGSYNEQFF	TRBV29-1	iRNormal_017	*	12
CSVSSGSYNEQFF	TRBV29-1	iRNormal_048	*	12
CSVATGSYNEQFF	TRBV29-1	iRNormal_147	*	12
CSVASGSYNEQFF	TRBV29-1	iRNormal_209	*	12
CSVVGGAYNEQFF	TRBV29-1	iRNormal_209	*	12
CSVEASSHNEQFF	TRBV29-1	iRNormal_017	*	12
CSVVAGSYNEQFF	TRBV29-1	iRNormal_087	*	12
CSVVGGSYNEQFF	TRBV29-1	iRNormal_050	*	12
CSVATGTYNEQFF	TRBV29-1	iRNormal_171	*	12
CSVSSGSYNEQFF	TRBV29-1	iRNormal_087	*	12
CSVSTGSYNEQFF	TRBV29-1	iRNormal_011	*	12
CSVAGQSYNEQFF	TRBV29-1	iRNormal_228	*	12
CSVAGSSYNEQFF	TRBV29-1	iRNormal_245	*	12
CSVGGQSYNEQFF	TRBV29-1	iRNormal_228	*	12
CSVVGGSYNEQFF	TRBV29-1	iRNormal_250	*	12
CSVSGSSYNEQFF	TRBV29-1	iRNormal_143	*	12
CSVAGGSYNEQFF	TRBV29-1	iRNormal_191	*	12
CSVGGQGYNEQFF	TRBV29-1	iRNormal_177	*	12
CSVDGSSYNEQFF	TRBV29-1	iRNormal_177	*	12
CSVVGASYNEQFF	TRBV29-1	iRNormal_017	*	12
CSASGSSYNEQFF	TRBV29-1	iRNormal_256	*	12
CSVVGGSYNEQFF	TRBV29-1	iRNormal_126	*	12
CSVVGGEYNEQFF	TRBV29-1	iRNormal_147	*	12
CSVLGGSYNEQFF	TRBV29-1	iRNormal_109	*	12
CSVSSGDYNEQFF	TRBV29-1	iRNormal_143	*	12
CASSLGQITDTQYF	TRBV12-4	iRNormal_079	*	13
CASSLLAGQETQYF	TRBV12-4	iRNormal_256	*	13
CASSPGSGQETQYF	TRBV12-4	iRNormal_198	*	13
CASSLPGGEETQYF	TRBV12-4	P11_TCR	*	13
CASSFGGATDTQYF	TRBV12-4	iRNormal_146	*	13
CASSLGSSTDTQYF	TRBV12-4	iRNormal_202	*	13
CASSPGRPTDTQYF	TRBV12-4	iRNormal_250	*	13
CASSLSGGADTQYF	TRBV12-4	iRNormal_078	*	13
CASSFGQRTDTQYF	TRBV12-4	iRNormal_202	*	13
CASSLTPPTDTQYF	TRBV12-4	iRNormal_109	*	13
CASSLLASTDTQYF	TRBV12-4	iRNormal_245	*	13
CASSFGGGQETQYF	TRBV12-4	iRNormal_169	*	13
CASSFGGTTDTQYF	TRBV12-4	iRNormal_171	*	13
CASTLGSSTDTQYF	TRBV12-4	iRNormal_203	*	13
CASSLGQGTDTQYF	TRBV12-4	iRNormal_177	*	13
CASSLGLGPDTQYF	TRBV12-4	iRNormal_087	*	13
CASSTGTSTDTQYF	TRBV12-4	iRNormal_078	*	13
CASSLAGATDTQYF	TRBV12-4	iRNormal_134	*	13
CASSLGQPQETQYF	TRBV12-4	iRNormal_146	*	13
CASSFGGTQETQYF	TRBV12-4	iRNormal_109	*	13
CASSLAGAQETQYF	TRBV12-4	iRNormal_198	*	13
CASSPGTSTDTQYF	TRBV12-4	iRNormal_147	*	13
CASSFGGATDTQYF	TRBV12-4	iRNormal_171	*	13
CASSLSGSTDTQYF	TRBV12-4	iRNormal_147	*	13
CASSLSGGADTQYF	TRBV12-4	iRNormal_117	*	13
CASSLSGSTDTQYF	TRBV12-4	iRNormal_209	*	13
CASSTLAGTDTQYF	TRBV12-4	iRNormal_087	*	13
CASSFGSSTDTQYF	TRBV12-4	iRNormal_239	*	13
CASRATGGTDTQYF	TRBV12-4	iRNormal_169	*	13
CASSYGGSTDTQYF	TRBV12-4	iRNormal_087	*	13
CASSFSGSTDTQYF	TRBV12-4	iRNormal_146	*	13
CASSFGGAADTQYF	TRBV12-4	iRNormal_171	*	13
CASSLGQPQETQYF	TRBV12-4	iRNormal_126	*	13
CASSLGGAQETQYF	TRBV12-4	iRNormal_239	*	13
CASSFGGNQETQYF	TRBV12-4	iRNormal_126	*	13
CASSLAGAEETQYF	TRBV12-4	P6_r_TCR	*	13
CASNFGGATDTQYF	TRBV12-4	iRNormal_171	*	13
CASSFGGSQETQYF	TRBV12-4	iRNormal_134	*	13
CASSLAGGAETQYF	TRBV12-4	iRNormal_011	*	13
CASSLGQDTDTQYF	TRBV12-4	iRNormal_077	*	13
CASRLAGSTDTQYF	TRBV12-4	iRNormal_087	*	13
CASSSGTGEETQYF	TRBV12-4	iRNormal_191	*	13
CASSPGTGEETQYF	TRBV12-4	P7_TCR	*	13
CASSLLGSTDTQYF	TRBV12-4	iRNormal_048	*	13
CASSLGAGQETQYF	TRBV12-4	iRNormal_143	*	13
CASSFGGATDTQYF	TRBV12-4	iRNormal_171	*	13
CASSLNGGADTQYF	TRBV12-4	iRNormal_117	*	13
CASSLGQGQETQYF	TRBV12-4	iRNormal_256	*	13
CASSFGGGAETQYF	TRBV12-4	P12_TCR	*	13
CASSLTGGEETQYF	TRBV12-4	P13_TCR	*	13
CASSLTGGADTQYF	TRBV12-4	iRNormal_126	*	13
CASSLGGGQETQYF	TRBV12-4	iRNormal_079	*	13
CASSLTSPTDTQYF	TRBV12-4	iRNormal_209	*	13
CASSLVGDTDTQYF	TRBV12-4	iRNormal_228	*	13
CASSLGTGQETQYF	TRBV12-4	iRNormal_077	*	13
CASSLVGGPDTQYF	TRBV12-4	iRNormal_079	*	13
CASSLGGGTDTQYF	TRBV12-4	iRNormal_079	*	13
CASRLAGGPDTQYF	TRBV12-4	iRNormal_245	*	13
CASSLGGGQETQYF	TRBV12-4	iRNormal_146	*	13
CASNLGSSTDTQYF	TRBV12-4	iRNormal_048	*	13
CASSLLAGTDTQYF	TRBV12-4	iRNormal_171	*	13
CASSLMGNTDTQYF	TRBV12-4	iRNormal_077	*	13
CASSLGPSTDTQYF	TRBV12-4	iRNormal_171	*	13
CASSFSQPQETQYF	TRBV12-4	iRNormal_256	*	13
CASSLGGTQETQYF	TRBV12-4	iRNormal_109	*	13
CASSFGQSTDTQYF	TRBV12-4	iRNormal_209	*	13
CASSLGAAQETQYF	TRBV12-4	iRNormal_087	*	13
CASSLAGPTDTQYF	TRBV12-4	iRNormal_191	*	13
CASSFGGATDTQYF	TRBV12-4	iRNormal_171	*	13
CASSLGTDTDTQYF	TRBV12-4	iRNormal_126	*	13
CASSLLGGTDTQYF	TRBV12-4	iRNormal_239	*	13
CASSLAGYTDTQYF	TRBV12-4	iRNormal_146	*	13
CASSLGGTQETQYF	TRBV12-4	iRNormal_084	*	13
CASSLGGAEDTQYF	TRBV12-4	iRNormal_079	*	13
CASSLGRPQETQYF	TRBV12-4	P10_TCR	*	13
CASSLSGGPDTQYF	TRBV12-4	iRNormal_017	*	13
CASSLGQGEQTQYF	TRBV12-4	iRNormal_245	*	13
CASSLQGVTDTQYF	TRBV12-4	iRNormal_202	*	13
CASSFGGATDTQYF	TRBV12-4	iRNormal_171	*	13
CASSLGTSTDTQYF	TRBV12-4	iRNormal_169	*	13
CASRLASSTDTQYF	TRBV12-4	iRNormal_109	*	13
CASSSLAGTDTQYF	TRBV12-4	iRNormal_203	*	13
CASSSGGATDTQYF	TRBV12-4	iRNormal_171	*	13
CASSPGQNQETQYF	TRBV12-4	iRNormal_202	*	13
CASSLTGGSDTQYF	TRBV12-4	iRNormal_143	*	13
CASSLGLGTDTQYF	TRBV12-4	iRNormal_011	*	13
CASSLNGGADTQYF	TRBV12-4	iRNormal_079	*	13
CASSFAAGTDTQYF	TRBV12-4	iRNormal_134	*	13
CASSLAGGPDTQYF	TRBV12-4	iRNormal_087	*	13
CASSFGGATDTQYF	TRBV12-4	iRNormal_171	*	13
CASSLGQGSDTQYF	TRBV12-4	iRNormal_239	*	13
CASSLGPGTDTQYF	TRBV12-4	iRNormal_245	*	13
CASSLLGGTDTQYF	TRBV12-4	iRNormal_050	*	13
CASSLGRATDTQYF	TRBV12-4	iRNormal_017	*	13
CASSFGGATDTQYF	TRBV12-4	iRNormal_171	*	13
CASSLGPGTDTQYF	TRBV12-4	iRNormal_079	*	13
CASSVGGGQETQYF	TRBV12-4	P13_TCR	*	13
CASTLGGFTDTQYF	TRBV12-4	iRNormal_048	*	13
CASSYRGGADTQYF	TRBV12-4	iRNormal_198	*	13
CASRLTGGTDTQYF	TRBV12-4	iRNormal_228	*	13
CASRLTGDTDTQYF	TRBV12-4	iRNormal_079	*	13
CASSLSSPTDTQYF	TRBV12-4	iRNormal_169	*	13
CASSLASSTDTQYF	TRBV12-4	iRNormal_146	*	13
CASSLGSSTDTQYF	TRBV12-4	iRNormal_202	*	13
CASSLGGATDTQYF	TRBV12-4	iRNormal_171	*	13
CASSLSGSTDTQYF	TRBV12-4	iRNormal_169	*	13
CASSLGTGTDTQYF	TRBV12-4	iRNormal_249	*	13
CASSLGQAQETQYF	TRBV12-4	iRNormal_151	*	13
CASKPGRSTDTQYF	TRBV12-4	iRNormal_079	*	13
CASSLGGKTDTQYF	TRBV12-4	iRNormal_087	*	13
CASSLGQGEDTQYF	TRBV12-4	iRNormal_171	*	13
CASSLTGGSETQYF	TRBV12-4	iRNormal_239	*	13
CASSLAGFTDTQYF	TRBV12-4	iRNormal_126	*	13
CASSFGGNQETQYF	TRBV12-4	iRNormal_143	*	13
CASSLLAGTDTQYF	TRBV12-4	iRNormal_169	*	13
CASSLSGAEETQYF	TRBV12-4	P6_r_TCR	*	13
CASSLLAGADEQFF	TRBV12-4	iRNormal_078	*	13
CASSLRGGSDTQYF	TRBV12-4	iRNormal_050	*	13
CASSCGGATDTQYF	TRBV12-4	iRNormal_171	*	13
CASSLTGGADTQYF	TRBV12-4	iRNormal_109	*	13
CASSSGGGTDTQYF	TRBV12-4	iRNormal_171	*	13
CASSLTGDTDTQYF	TRBV12-4	iRNormal_050	*	13
CASSLTGGTDTQYF	TRBV12-4	iRNormal_191	*	13
CASSLGQATDTQYF	TRBV12-4	iRNormal_250	*	13
CASSFSGGTDTQYF	TRBV12-4	iRNormal_109	*	13
CASSLSGTTDTQYF	TRBV12-4	iRNormal_202	*	13
CASSLGGSTDTQYF	TRBV12-4	iRNormal_249	*	13
CASSLGSSSDTQYF	TRBV12-4	iRNormal_077	*	13
CASSLGGGQETQYF	TRBV12-4	iRNormal_077	*	13
CASSTGTGQETQYF	TRBV12-4	iRNormal_151	*	13
CASSPGRSTDTQYF	TRBV12-4	iRNormal_202	*	13
CASSYGGSTDTQYF	TRBV12-4	iRNormal_202	*	13
CASSYGGPTDTQYF	TRBV12-4	iRNormal_079	*	13
CASSFSGGTDTQYF	TRBV12-4	iRNormal_191	*	13
CASSLSQPQETQYF	TRBV12-4	P8_TCR	*	13
CASSLGGYTDTQYF	TRBV12-4	iRNormal_191	*	13
CASSLRGGADTQYF	TRBV12-4	iRNormal_078	*	13
CASRLTGSTDTQYF	TRBV12-4	iRNormal_109	*	13
CASSLSGTTDTQYF	TRBV12-4	iRNormal_256	*	13
CASSFGGASDTQYF	TRBV12-4	iRNormal_171	*	13
CASSLAAGQETQYF	TRBV12-4	iRNormal_017	*	13
CASSLRGSTDTQYF	TRBV12-4	iRNormal_084	*	13
CASSLSGAEETQYF	TRBV12-4	P6_r_TCR	*	13
CASSFGGPIDTQYF	TRBV12-4	iRNormal_191	*	13
CASSLSQTQETQYF	TRBV12-4	iRNormal_109	*	13
CASSFAGGTDTQYF	TRBV12-4	iRNormal_191	*	13
CASSLSGSTDTQYF	TRBV12-4	iRNormal_146	*	13
CASRFGGATDTQYF	TRBV12-4	iRNormal_171	*	13
CASSPGQSQETQYF	TRBV12-4	iRNormal_228	*	13
CASSLGGATDTQYF	TRBV12-4	iRNormal_171	*	13
CASSFGGATDTQYF	TRBV12-4	iRNormal_171	*	13
CASSLAGVTDTQYF	TRBV12-4	iRNormal_134	*	13
CASKPGRDTDTQYF	TRBV12-4	iRNormal_202	*	13
CASSLLAGTDEQYF	TRBV12-4	iRNormal_191	*	13
CASSLGGSQETQYF	TRBV12-4	iRNormal_191	*	13
CASSLPPSTDTQYF	TRBV12-4	iRNormal_087	*	13
CASSLGGAQETQYF	TRBV12-4	iRNormal_239	*	13
CASSTGTGEETQYF	TRBV12-4	iRNormal_191	*	13
CASSLLPSTDTQYF	TRBV12-4	iRNormal_245	*	13
CASSFGGAIDTQYF	TRBV12-4	iRNormal_171	*	13
CASSLQGYTDTQYF	TRBV12-4	iRNormal_245	*	13
CASSFDGSTDTQYF	TRBV12-4	iRNormal_079	*	13
CASSLDPSTDTQYF	TRBV12-4	iRNormal_079	*	13
CASRLAGKTDTQYF	TRBV12-4	iRNormal_202	*	13
CASSLAGGPDTQYF	TRBV12-4	iRNormal_249	*	13
CASSLMGATDTQYF	TRBV12-4	iRNormal_017	*	13
CASSLSGREETQYF	TRBV12-4	P13_TCR	*	13
CASSPGQGRETQYF	TRBV12-4	iRNormal_109	*	13
CASSLTASTDTQYF	TRBV12-4	iRNormal_209	*	13
CASSLTGPTDTQYF	TRBV12-4	iRNormal_079	*	13
CASSPGQGQETQYF	TRBV12-4	iRNormal_077	*	13
CASSFTGTQETQYF	TRBV12-4	iRNormal_191	*	14
CASSFIGTQETQYF	TRBV12-4	iRNormal_169	*	14
CASSFIGKQETQYF	TRBV12-4	iRNormal_203	*	14
CASSYQGTQETQYF	TRBV12-4	iRNormal_017	*	15
CASSLQGTQETQYF	TRBV12-4	iRNormal_146	*	15
CASSLFAGGYEQYF	TRBV28	P10_scTCR	GATGAAATCAACCATG-1	16
CASSLAGMIYEQYF	TRBV28	iRNormal_078	*	16
CASSSRGGVYEQYF	TRBV28	P9_TCR	*	16
CASSLQPSSYEQYF	TRBV28	iRNormal_143	*	16
CASSLAGRSYEQYF	TRBV28	iRNormal_245	*	16
CASSPIGGSYEQYF	TRBV28	iRNormal_143	*	16
CASSSTSGRYEQYF	TRBV28	P5_TCR	*	16
CASSRTSGIYEQYF	TRBV28	P5_TCR	*	16
CASSSGQFSYEQYF	TRBV28	iRNormal_169	*	16
CASSLLGLSYEQYF	TRBV28	P6_r_TCR	*	16
CASSLYSGTYEQYF	TRBV28	P10_scTCR	ACGATACGTCCGAATT-1	16
CASTQGGSSYEQYF	TRBV28	P10_TCR	*	16
CASSSTGGDYEQYF	TRBV28	iRNormal_143	*	16
CASSLGGRTYEQYF	TRBV28	P4_TCR	*	16
CASSSLAGAYEQYF	TRBV28	P1_TCR	*	16
CASSLEGAEYEQYF	TRBV28	P10_TCR	*	16
CASSPTGGAYEQYF	TRBV28	iRNormal_077	*	16
CASSPRGSSYEQYF	TRBV28	P11_TCR	*	16
CASSSLAGYYEQYF	TRBV28	P10_TCR	*	16
CASSLGTAPYEQYF	TRBV28	iRNormal_245	*	16
CASSTGTGSYEQYF	TRBV28	P14_TCR	*	16
CASSVGTGIYEQYF	TRBV28	P8_TCR	*	16
CASRRGGSSYEQYF	TRBV28	P13_TCR	*	16
CASSVPGQSYEQYF	TRBV28	iRNormal_143	*	16
CASSQGTGAYEQYF	TRBV28	P14_TCR	*	16
CASSFSGSRYEQYF	TRBV28	iRNormal_151	*	16
CASSPLHGGYEQYF	TRBV28	iRNormal_147	*	16
CASTSPGSSYEQYF	TRBV28	iRNormal_169	*	16
CASSLRGAGYEQYF	TRBV28	P12_TCR	*	16
CASSPTGGVYEQYF	TRBV28	P10_TCR	*	16
CASSSTSGTYEQYF	TRBV28	P13_TCR	*	16
CASSLGQGRYEQYF	TRBV28	iRNormal_146	*	16
CASSPNDRPYEQYF	TRBV28	iRNormal_245	*	16
CASKRTSGTYEQYF	TRBV28	iRNormal_087	*	16
CASSTAGGIYEQYF	TRBV28	P12_TCR	*	16
CASSLRAGGYEQYF	TRBV28	iRNormal_109	*	16
CASSTPTDSYEQYF	TRBV28	P4_TCR	*	16
CASSQTSGGYEQYF	TRBV28	iRNormal_256	*	16
CASSSTSGNYEQYF	TRBV28	P3_TCR	*	16
CASSSTSGYYEQYF	TRBV28	iRNormal_134	*	16
CASKFLAGSYEQYF	TRBV28	P9_TCR	*	16
CASSFPGQSYEQYF	TRBV28	P6_r_TCR	*	16
CASSLGGASYEQYF	TRBV28	P5_TCR	*	16
CASSSPGQGYEQYF	TRBV28	P13_TCR	*	16
CASSPTGGVYEQYF	TRBV28	P3_TCR	*	16
CASSTGGPPYEQYF	TRBV28	P9_TCR	*	16
CASSLATGVYEQYF	TRBV28	P8_TCR	*	16
CASSLGGSLYEQYF	TRBV28	iRNormal_151	*	16
CASSILAGGYEQYF	TRBV28	P4_TCR	*	16
CASSPPGQGGEQYF	TRBV28	P8_TCR	*	16
CASSYPGSSYEQYF	TRBV28	P4_TCR	*	16
CASKGGGSSYEQYF	TRBV28	P8_TCR	*	16
CASSTGTGSYEQYF	TRBV28	P16_TCR	*	16
CASSPTSAPYEQYF	TRBV28	iRNormal_143	*	16
CASSSPTDSYEQYF	TRBV28	iRNormal_151	*	16
CASSFTEASYEQYF	TRBV28	iRNormal_011	*	16
CASSLQGPPYEQYF	TRBV28	iRNormal_202	*	16
CASSLELGTYEQYF	TRBV28	P8_TCR	*	16
CASSPPGQGYEQYF	TRBV28	P14_TCR	*	16
CASSLPGNSYEQYF	TRBV28	P6_r_TCR	*	16
CASSLSAAVYEQYF	TRBV28	P4_TCR	*	16
CASRPPGTGYEQYF	TRBV28	P4_TCR	*	16
CASSPGQGSYEQYF	TRBV28	iRNormal_077	*	16
CASSFSGATYEQYF	TRBV28	P1_TCR	*	16
CASTSGTGVYEQYF	TRBV28	P6_r_TCR	*	16
CASSLGLSSYEQYF	TRBV28	P1_TCR	*	16
CASSRTTGHYEQYF	TRBV28	iRNormal_134	*	16
CASSFSQGDYEQYF	TRBV28	P10_TCR	*	16
CASSSRTGSYEQYF	TRBV28	P4_TCR	*	16
CASSSDRDSYEQYF	TRBV28	P4_TCR	*	16
CASSSGTGTYEQYF	TRBV28	iRNormal_143	*	16
CASSRLAGVYEQYF	TRBV28	P13_TCR	*	16
CASSLGGRSYEQYF	TRBV28	P10_TCR	*	16
CASSTLGGTYEQYF	TRBV28	P16_TCR	*	16
CASSYQGVRYEQYF	TRBV28	iRNormal_079	*	16
CASSSGLGGYEQYF	TRBV28	P3_TCR	*	16
CASSLELGTYEQYF	TRBV28	P3_TCR	*	16
CASSLTLGTYEQYF	TRBV28	P3_TCR	*	16
CASSSAGGSYEQYF	TRBV28	P3_TCR	*	16
CASSLLGGPYEQYF	TRBV28	iRNormal_011	*	16
CASTLSGRSYEQYF	TRBV28	P14_TCR	*	16
CASRASGSGFEQYF	TRBV28	iRNormal_256	*	16
CASSSSDRGYEQYF	TRBV28	P11_TCR	*	16
CASSSGQGRYEQYF	TRBV28	P1_TCR	*	16
CASSLSTGVYEQYF	TRBV28	P11_TCR	*	16
CASSISGNTYEQYF	TRBV28	P14_TCR	*	16
CASSLTRGAFEQYF	TRBV28	iRNormal_126	*	16
CASSLRGGSYEQYF	TRBV28	P12_TCR	*	16
CASSLYTGIYEQYF	TRBV28	iRNormal_147	*	16
CASTYGGISYEQYF	TRBV28	iRNormal_143	*	16
CASRLAGGSYEQYF	TRBV28	P10_TCR	*	16
CASSSGTSVYEQYF	TRBV28	P13_TCR	*	16
CASTLRGEGYEQYF	TRBV28	P1_TCR	*	16
CASSLPGQGYEQYF	TRBV28	P14_TCR	*	16
CASSFGRGPYEQYF	TRBV28	P13_TCR	*	16
CASSPGGGGYEQYF	TRBV28	P16_TCR	*	16
CASRTTGGSYEQYF	TRBV28	P14_TCR	*	16
CASRLSGSSYEQYF	TRBV28	iRNormal_077	*	16
CASSLLGGSYEQYF	TRBV28	iRNormal_126	*	16
CASSLGTGSYEQYF	TRBV28	P4_TCR	*	16
CASSPTGGEYEQYF	TRBV28	iRNormal_177	*	16
CASSLMGQPYEQYF	TRBV28	P11_TCR	*	16
CASSFTGGDYEQYF	TRBV28	P6_r_TCR	*	16
CASSLRGQTYEQYF	TRBV28	P4_TCR	*	16
CASRYSGSSYEQYF	TRBV28	P13_TCR	*	16
CASSLVAGIYEQYF	TRBV28	P12_TCR	*	16
CATSLAGGIYEQYF	TRBV28	P12_TCR	*	16
CASSFSTGAYEQYF	TRBV28	P10_TCR	*	16
CASSFGGEAYEQYF	TRBV28	iRNormal_048	*	16
CASRRTSGTYEQYF	TRBV28	P11_scTCR	ATCATCTTCGCATGAT-1	16
CASSFTGGIYEQYF	TRBV28	P5_TCR	*	16
CASSTTGSSYEQYF	TRBV28	P8_TCR	*	16
CASSLVGSTYEQYF	TRBV28	P3_scTCR	CAGCTAAGTCGATTGT-1	16
CASSSSGTSYEQYF	TRBV28	P16_TCR	*	16
CASSPPGQDYEQYF	TRBV28	iRNormal_143	*	16
CASSSGQGAHEQYF	TRBV28	iRNormal_250	*	16
CASSSTGQSYEQYF	TRBV28	P14_TCR	*	16
CASSTLGGGYEQYF	TRBV28	P14_TCR	*	16
CASSFTSGSYEQYF	TRBV28	iRNormal_017	*	16
CASSLAGLAHEQFF	TRBV28	iRNormal_017	*	16
CASSLLQGAYEQYF	TRBV28	P5_TCR	*	16
CASSLFPGSYEQYF	TRBV28	iRNormal_177	*	16
CASSYRGPSYEQYF	TRBV28	P12_TCR	*	16
CASSVIAGGHEQYF	TRBV28	P12_TCR	*	16
CASSSPLDSYEQYF	TRBV28	P6_r_TCR	*	16
CASSLAGSSYEQYF	TRBV28	iRNormal_245	*	16
CASSLGGRVYEQYF	TRBV28	iRNormal_143	*	16
CASSLGTGIYEQYF	TRBV28	iRNormal_169	*	16
CASSLEGGPWEQYF	TRBV28	P11_TCR	*	16
CASSFRLGSYEQYF	TRBV28	iRNormal_011	*	16
CASSWTSGSYEQYF	TRBV28	iRNormal_011	*	16
CASSLSGQGYEQYF	TRBV28	P14_TCR	*	16
CASRSGGSSYEQYF	TRBV28	P6_r_TCR	*	16
CASSLIGGAYEQYF	TRBV28	P9_TCR	*	16
CASSPRDRDYEQYF	TRBV28	P9_TCR	*	16
CASSFGRGAYEQYF	TRBV28	iRNormal_245	*	16
CASSFPETSYEQYF	TRBV28	P16_TCR	*	16
CASSLQGAIYEQYF	TRBV28	P8_TCR	*	16
CASSPHGGGYEQYF	TRBV28	P11_TCR	*	16
CASRGRGSSYEQYF	TRBV28	P5_TCR	*	16
CASSSGDGAYEQYF	TRBV28	P9_TCR	*	16
CASSLAGQIYEQYF	TRBV28	P4_TCR	*	16
CASSLAGGPYEQYF	TRBV28	iRNormal_134	*	16
CASAISGATYEQYF	TRBV28	iRNormal_146	*	16
CASSLSGTPYEQYF	TRBV28	P13_TCR	*	16
CASRPLAGSYEQYF	TRBV28	P10_TCR	*	16
CASSLTRGSYEQYF	TRBV28	P4_TCR	*	16
CASSTGTGAYEQYF	TRBV28	iRNormal_011	*	16
CASSLQGAIYEQYF	TRBV28	P9_TCR	*	16
CASSFGGVSYEQYF	TRBV28	P14_TCR	*	16
CASSSGQVSYEQYF	TRBV28	P16_TCR	*	16
CASSLAGGSYEQYF	TRBV28	P3_TCR	*	16
CASRTGAASYEQYF	TRBV28	P1_TCR	*	16
CASSLQGGGYEQYF	TRBV28	P16_TCR	*	16
CASSLSGPPYEQYF	TRBV28	iRNormal_146	*	16
CASSLMAGGYEQYF	TRBV28	P5_TCR	*	16
CASSLQGATYEQYF	TRBV28	P5_TCR	*	16
CASRETGGSYEQYF	TRBV28	iRNormal_109	*	16
CASSLGGQGYEQYF	TRBV28	P10_TCR	*	16
CASSGTGGPYEQYF	TRBV28	P4_TCR	*	16
CASRGQGQSYEQYF	TRBV28	P9_scTCR	CAACCAACATTCCTGC-1	16
CASSPGRGTYEQYF	TRBV28	iRNormal_126	*	16
CASSLTGEVYEQYF	TRBV28	P11_TCR	*	16
CASSIGGQGYEQYF	TRBV28	P8_TCR	*	16
CASSGTSGIYEQYF	TRBV28	P16_TCR	*	16
CASSSGTSKYEQYF	TRBV28	P14_TCR	*	16
CASRGAGGSYEQYF	TRBV28	P14_TCR	*	16
CASRRTGDSYEQYF	TRBV28	P16_TCR	*	16
CASSLAGGVYEQYF	TRBV28	P9_TCR	*	16
CASSLSPAGYEQYF	TRBV28	P5_TCR	*	16
CASSLGQGTYEQYF	TRBV28	P10_TCR	*	16
CASSFSQGTYEQYF	TRBV28	iRNormal_147	*	16
CASSAGGSSYEQYF	TRBV28	iRNormal_087	*	16
CASSFGTVSYEQYF	TRBV28	iRNormal_117	*	16
CASSLTGNSYEQYF	TRBV28	P1_TCR	*	16
CASSLTGGDYEQYF	TRBV28	iRNormal_017	*	16
CASSLGGQAYEQYF	TRBV28	P3_TCR	*	16
CASSLFGGTYEQYF	TRBV28	P12_TCR	*	16
CASSSPGTGYEQYF	TRBV28	P11_TCR	*	16
CASSLPGEPYEQYF	TRBV28	iRNormal_134	*	16
CASSLGGQRYEQYF	TRBV28	P1_TCR	*	16
CASSTSGSGYEQYF	TRBV28	P1_TCR	*	16
CASSLGQGVHEQYF	TRBV28	P3_TCR	*	16
CASSFADRSYEQYF	TRBV28	P3_TCR	*	16
CASSFLAGDYEQYF	TRBV28	P10_TCR	*	16
CASSSLAGRYEQYF	TRBV28	P3_TCR	*	16
CASSSSGISYEQYF	TRBV28	iRNormal_011	*	16
CASSLLAGSYEQYF	TRBV28	iRNormal_117	*	16
CASSPGGSSYEQYF	TRBV28	P9_TCR	*	16
CASSTTGGTYEQYF	TRBV28	P14_TCR	*	16
CASSISGSAYEQYF	TRBV28	P10_TCR	*	16
CASSSTGGSYEQYF	TRBV28	iRNormal_117	*	16
CASSLVGRSYEQYF	TRBV28	P6_r_TCR	*	16
CASSLRGADYEQYF	TRBV28	iRNormal_077	*	16
CASSLTGDPYEQYF	TRBV28	P11_TCR	*	16
CASSLFTGVYEQYF	TRBV28	P8_TCR	*	16
CASSSGTGSYEQYF	TRBV28	P3_TCR	*	16
CASSSGTGAYEQYF	TRBV28	P6_r_TCR	*	16
CASSFIGGSYEQYF	TRBV28	P16_TCR	*	16
CASRSSGISYEQYF	TRBV28	iRNormal_078	*	16
CASCWTSGSYEQYF	TRBV28	P11_TCR	*	16
CASSPRQSSYEQYF	TRBV28	P3_scTCR	CGTCCATGTGCCTGGT-1	16
CASSSGGSSYEQYF	TRBV28	iRNormal_250	*	16
CASSFAGSSYEQYF	TRBV28	iRNormal_147	*	16
CASSSGGNSYEQYF	TRBV28	P9_TCR	*	16
CASSLFGLTYEQYF	TRBV28	P11_TCR	*	16
CASSLAGSSYEQYF	TRBV28	P13_TCR	*	16
CASSLIEGTYEQYF	TRBV28	P3_TCR	*	16
CASSPTGSSYEQYF	TRBV28	P1_TCR	*	16
CASSLGGTGYEQYF	TRBV28	P13_TCR	*	16
CASSLAPSSYEQYF	TRBV28	P8_TCR	*	16
CASSLDRGTYEQYF	TRBV28	P1_TCR	*	16
CASSTGTSRYEQYF	TRBV28	P3_scTCR	CTAATGGCAATGCCAT-1	16
CASRRTGGTYEQYF	TRBV28	iRNormal_177	*	16
CASSFRGGSYEQYF	TRBV28	P8_TCR	*	16
CASSFGGARYEQYF	TRBV28	P10_TCR	*	16
CASSLVGLSYEQYF	TRBV28	P7_TCR	*	16
CASSFQGSSYEQYF	TRBV28	P5_TCR	*	16
CASSKTSGTYEQYF	TRBV28	P14_TCR	*	16
CASRRTSGTYEQYF	TRBV28	P11_TCR	*	16
CASSSTGGLYEQYF	TRBV28	P4_TCR	*	16
CASSLTGGAYEQYF	TRBV28	P10_TCR	*	16
CASRPTGGSYEQYF	TRBV28	P14_TCR	*	16
CASSLTAETYEQYF	TRBV28	P14_TCR	*	16
CASSLAGGTYEQYF	TRBV28	P1_TCR	*	16
CASSLSGESYEQYF	TRBV28	iRNormal_134	*	16
CASSSTGTSYEQYF	TRBV28	P4_scTCR	ACCCACTTCTCCCTGA-1	16
CASRGTGGSYEQYF	TRBV28	P13_TCR	*	16
CASRSTGALYEQYF	TRBV28	P1_TCR	*	16
CASSLLGSSYEQYF	TRBV28	P14_TCR	*	16
CASSWTSGGFEQYF	TRBV28	iRNormal_151	*	16
CASSLWGQSYEQYF	TRBV28	P8_TCR	*	16
CASSSGTATYEQYF	TRBV28	P14_TCR	*	16
CASSPPGQHYEQYF	TRBV28	P5_scTCR	TCAGCTCTCCTCAACC-1	16
CASSFGGASYEQYF	TRBV28	P3_TCR	*	16
CASSFADRGYEQYF	TRBV28	P13_TCR	*	16
CASQRTGSSYEQYF	TRBV28	P1_TCR	*	16
CASSSTGTPYEQYF	TRBV28	P6_r_TCR	*	16
CASSLGGRTYEQYF	TRBV28	P4_TCR	*	16
CASRTSGSSYEQYF	TRBV28	iRNormal_177	*	16
CASSLGGGPYEQYF	TRBV28	P13_TCR	*	16
CASRGSGPSYEQYF	TRBV28	P11_TCR	*	16
CASTAGTGVYEQYF	TRBV28	P2_TCR	*	16
CASSWDRGRYEQYF	TRBV28	P2_TCR	*	16
CASSPGGAGYEQYF	TRBV28	P9_TCR	*	16
CASTMGVGSYEQYF	TRBV28	P6_r_TCR	*	16
CASSFRGDTYEQYF	TRBV28	P6_r_TCR	*	16
CASSPTSLSYEQYF	TRBV28	P3_TCR	*	16
CASSFPSGSYEQYF	TRBV28	P11_TCR	*	16
CASSFHGTTYEQYF	TRBV28	P14_TCR	*	16
CASSSGTPPYEQYF	TRBV28	P4_TCR	*	16
CASSPSDRPFEQYF	TRBV28	P5_TCR	*	16
CASSLRDGPYEQYF	TRBV28	P4_TCR	*	16
CASSLTGRSYEQYF	TRBV28	P6_r_TCR	*	16
CASSLGGSIYEQYF	TRBV28	iRNormal_151	*	16
CASRSTGGLYEQYF	TRBV28	P14_TCR	*	16
CASKLAGGPYEQYF	TRBV28	P13_TCR	*	16
CASSLTASSYEQYF	TRBV28	P10_TCR	*	16
CASSLGGRSYEQYF	TRBV28	P4_TCR	*	16
CASRPLAGSYEQYF	TRBV28	iRNormal_177	*	16
CASSLGTGNYEQYF	TRBV28	P5_TCR	*	16
CASSFSQGAYEQYF	TRBV28	P3_TCR	*	16
CASSSRQGSYEQYF	TRBV28	iRNormal_209	*	16
CASSSGQGKYEQYF	TRBV28	P6_r_TCR	*	16
CASSLSGARYEQYF	TRBV28	iRNormal_249	*	16
CASRPTSGSYEQYF	TRBV28	P5_TCR	*	16
CASSPAGGTYEQYF	TRBV28	iRNormal_177	*	16
CASSLTSGKYEQYF	TRBV28	P5_TCR	*	16
CASSLGTGSYEQYF	TRBV28	P11_TCR	*	16
CASSPAGVSYEQYF	TRBV28	iRNormal_084	*	16
CASSPPGQGHEQYF	TRBV28	P8_TCR	*	16
CASSLLGGTYEQYF	TRBV28	iRNormal_209	*	16
CASSFLGGGYEQYF	TRBV28	P12_TCR	*	16
CASSLSGVGYEQYF	TRBV28	P11_TCR	*	16
CASSLGTPRYEQYF	TRBV28	iRNormal_117	*	16
CASSLAGSSYEQYF	TRBV28	P16_TCR	*	16
CASSLTGRSYEQYF	TRBV28	P5_TCR	*	16
CASSLGSLSYEQYF	TRBV28	P14_TCR	*	16
CASSFNRGPYEQYF	TRBV28	P11_TCR	*	16
CASSLSSGTYEQYF	TRBV28	P16_TCR	*	16
CASSFQDSSYEQYF	TRBV28	P8_TCR	*	16
CASSSPGLPYEQYF	TRBV28	iRNormal_117	*	16
CASSFGAGPYEQYF	TRBV28	P14_TCR	*	16
CASSVAGLSYEQYF	TRBV28	iRNormal_245	*	16
CASSRDRGSYEQYF	TRBV28	P6_r_TCR	*	16
CASSRTSGGYEQYF	TRBV28	iRNormal_109	*	16
CASSEGQGAYEQYF	TRBV28	iRNormal_169	*	16
CASSLSPGGYEQYF	TRBV28	iRNormal_109	*	16
CASSLSGKSYEQYF	TRBV28	P1_TCR	*	16
CASSGPGQGHEQYF	TRBV28	P5_TCR	*	16
CASSSRDRGYEQYF	TRBV28	P1_TCR	*	16
CASSSTRGNYEQYF	TRBV28	P13_TCR	*	16
CASSLFSGSYEQYF	TRBV28	P13_TCR	*	16
CASSPPGQSYEQYF	TRBV28	iRNormal_011	*	16
CASSLAGGNYEQYF	TRBV28	P14_TCR	*	16
CASSLQGAPYEQYF	TRBV28	iRNormal_151	*	16
CASSLGGQGYEQYF	TRBV28	P13_TCR	*	16
CASSLTGTSYEQYF	TRBV28	P1_TCR	*	16
CASSSTGTSYEQYF	TRBV28	P6_r_TCR	*	16
CASSSTGQAHEQYF	TRBV28	P3_TCR	*	16
CASSLSGGSYEQYF	TRBV28	iRNormal_011	*	16
CASSTTSGSYEQYF	TRBV28	iRNormal_077	*	16
CASRGQGGGYEQYF	TRBV28	P9_TCR	*	16
CASSTTGGGYEQYF	TRBV28	P3_TCR	*	16
CASSLSAGTYEQYF	TRBV28	P10_TCR	*	16
CASRTSGLSYEQYF	TRBV28	iRNormal_011	*	16
CASSLTASSYEQYF	TRBV28	iRNormal_077	*	16
CASSYRGHGYEQYF	TRBV28	P7_TCR	*	16
CASTLPGDPYEQYF	TRBV28	P9_TCR	*	16
CASSLGTATYEQYF	TRBV28	P8_TCR	*	16
CASSLPSRNYEQYF	TRBV28	P5_TCR	*	16
CASSLAGPPYEQYF	TRBV28	iRNormal_198	*	16
CLSSRGDGAYEQYF	TRBV28	P6_r_TCR	*	16
CASRETGGPYEQYF	TRBV28	P9_TCR	*	16
CASSPTGGSYEQYF	TRBV28	P12_TCR	*	16
CASSLEGGPYEQYF	TRBV28	P1_TCR	*	16
CASSFTSGSYEQYF	TRBV28	P16_TCR	*	16
CASSLSAGTYEQYF	TRBV28	P4_TCR	*	16
CASSRLAGGYEQYF	TRBV28	P3_TCR	*	16
CASSWTGGSYEQYF	TRBV28	P16_TCR	*	16
CASSKLAGVYEQYF	TRBV28	P3_TCR	*	16
CASSLGQGTYEQYF	TRBV28	P12_TCR	*	16
CASSTRQGSYEQYF	TRBV28	P16_TCR	*	16
CASSLSPGAYEQYF	TRBV28	P3_TCR	*	16
CASSSGTASYEQYF	TRBV28	iRNormal_126	*	16
CASSLRGQTYEQYF	TRBV28	P13_TCR	*	16
CASSLTGETYEQYF	TRBV28	iRNormal_203	*	16
CASSSTGSGYEQYF	TRBV28	P11_TCR	*	16
CASSSTSLSYEQYF	TRBV28	iRNormal_143	*	16
CASSLGRGPYEQYF	TRBV28	P5_TCR	*	16
CASRTGTGSYEQYF	TRBV28	P3_TCR	*	16
CASSSGGGSYEQYF	TRBV28	P4_TCR	*	16
CASSSGQGAKEQYF	TRBV28	P6_r_TCR	*	16
CASSFTGGGYEQYF	TRBV28	P4_TCR	*	16
CASSFSGSSYEQYF	TRBV28	iRNormal_084	*	16
CASSLATVPYEQYF	TRBV28	P1_TCR	*	16
CASSWDRGRYEQYF	TRBV28	P12_TCR	*	16
CASSLTGGPYEQYF	TRBV28	iRNormal_146	*	16
CASSLQGGSYEQYF	TRBV28	P3_TCR	*	16
CASSPRQSSYEQYF	TRBV28	P3_TCR	*	16
CASSLGGHSYEQYF	TRBV28	P4_TCR	*	16
CASSQTGGAYEQYF	TRBV28	P8_TCR	*	16
CASSLWGQTYEQYF	TRBV28	P6_r_TCR	*	16
CASRVSGSSYEQYF	TRBV28	P5_TCR	*	16
CASSPSGGAYEQYF	TRBV28	P9_TCR	*	16
CASSFGGRVYEQYF	TRBV28	P11_TCR	*	16
CASSLIGLTYEQYF	TRBV28	P11_TCR	*	16
CASSLGGRSYEQYF	TRBV28	P5_TCR	*	16
CASSFLGRGYEQYF	TRBV28	P13_TCR	*	16
CASSLYSGLYEQYF	TRBV28	P13_TCR	*	16
CASSLGGQGYEQYF	TRBV28	P8_TCR	*	16
CASSRLTGGYEQYF	TRBV28	P12_TCR	*	16
CASSWDRGRYEQYF	TRBV28	P13_TCR	*	16
CASSSPGSSYEQYF	TRBV28	P14_TCR	*	16
CASRLTGGGYEQYF	TRBV28	P7_TCR	*	16
CASSPGQGSYEQYF	TRBV28	iRNormal_109	*	16
CASKLAGSSYEQYF	TRBV28	P3_TCR	*	16
CASRGQGGSYEQYF	TRBV28	iRNormal_256	*	16
CASSSPGQGYEQYF	TRBV28	iRNormal_256	*	16
CASSLGGSSYEQYF	TRBV28	P4_TCR	*	16
CASSYSGARYEQYF	TRBV28	P9_TCR	*	16
CASSLGAGAYEQYF	TRBV28	P12_TCR	*	16
CASTRTAGTYEQYF	TRBV28	P14_TCR	*	16
CASRGGGSRYEQYF	TRBV28	P11_TCR	*	16
CASSYGRGPYEQYF	TRBV28	P13_TCR	*	16
CASSQGQGTYEQYF	TRBV28	P10_TCR	*	16
CASRSGGSSYEQYF	TRBV28	P16_TCR	*	16
CASSPQGYSYEQYF	TRBV28	P6_r_TCR	*	16
CASTFRTGAYEQYF	TRBV28	P1_TCR	*	16
CASSSLAGGHEQYF	TRBV28	iRNormal_134	*	16
CASSESGSSYEQYF	TRBV28	P1_TCR	*	16
CASRYSGSSYEQYF	TRBV28	P1_TCR	*	16
CASRTGTGAYEQYF	TRBV28	P1_TCR	*	16
CASSPYGSSYEQYF	TRBV28	iRNormal_249	*	16
CASRPGQGSYEQYF	TRBV28	iRNormal_078	*	16
CASSLAGSSYEQYF	TRBV28	P3_TCR	*	16
CASRLAGGTYEQYF	TRBV28	P10_TCR	*	16
CASIPGGSSYEQYF	TRBV28	P14_TCR	*	16
CASSSGTGSYEQYF	TRBV28	P3_TCR	*	16
CASSPGGAGYEQYF	TRBV28	P13_TCR	*	16
CASSFSRGAYEQYF	TRBV28	P12_TCR	*	16
CASSLQGGGYEQYF	TRBV28	P14_TCR	*	16
CASSLRGQGYEQYF	TRBV28	P1_TCR	*	16
CASSFSGSSYEQYF	TRBV28	iRNormal_256	*	16
CASSWRGGRYEQYF	TRBV28	P8_TCR	*	16
CASSFGDVSYEQYF	TRBV28	iRNormal_084	*	16
CASSSQQGSYEQYF	TRBV28	P13_TCR	*	16
CASSFGTGIYEQYF	TRBV28	P11_TCR	*	16
CASTWTGGSYEQYF	TRBV28	P10_TCR	*	16
CASSLLAGSYEQYF	TRBV28	P11_TCR	*	16
CASSLGTGSYEQYF	TRBV28	P4_TCR	*	16
CASSSPGQSYEQYF	TRBV28	iRNormal_050	*	16
CASQTSGSSYEQYF	TRBV28	P3_TCR	*	16
CASSLRGSSYEQYF	TRBV28	P3_TCR	*	16
CASSSTSGVYEQYF	TRBV28	P11_TCR	*	16
CASSLGLPSYEQYF	TRBV28	iRNormal_209	*	16
CASKAGTGAYEQYF	TRBV28	P3_TCR	*	16
CASRMGTASYEQYF	TRBV28	P1_TCR	*	16
CASSLSGQLYEQYF	TRBV28	P4_TCR	*	16
CASSLFSGAYEQYF	TRBV28	iRNormal_177	*	16
CASSSSGHSYEQYF	TRBV28	P14_TCR	*	16
CASSSLAGVYEQYF	TRBV28	P13_TCR	*	16
CASSLTGGPYEQYF	TRBV28	P4_TCR	*	16
CASSLAGGSYEQYF	TRBV28	P6_r_TCR	*	16
CASSFVGLSYEQYF	TRBV28	iRNormal_146	*	16
CASSLTGGIYEQYF	TRBV28	P12_TCR	*	16
CASSLGQGIYEQYF	TRBV28	P8_TCR	*	16
CASSSGTGVFEQYF	TRBV28	iRNormal_109	*	16
CASSSGQSSYEQYF	TRBV28	P5_TCR	*	16
CASGLGAGAYEQYF	TRBV28	P12_TCR	*	16
CASSLAGRNYEQYF	TRBV28	P8_TCR	*	16
CASSSGQGPYEQYF	TRBV28	P10_TCR	*	16
CASSSGQGLHEQYF	TRBV28	P12_TCR	*	16
CASSPSGFSYEQYF	TRBV28	iRNormal_147	*	16
CASSFPDSSYEQYF	TRBV28	P1_TCR	*	16
CASSRTSGYYEQYF	TRBV28	P10_TCR	*	16
CASSPPGSSYEQYF	TRBV28	P4_TCR	*	16
CASSLPGRSYEQYF	TRBV28	P1_TCR	*	16
CASSTRQGSYEQYF	TRBV28	P7_TCR	*	16
CASSSGTGGYEQYF	TRBV28	iRNormal_169	*	16
CASRGQGAGYEQYF	TRBV28	P9_TCR	*	16
CASSFGGDSYEQYF	TRBV28	iRNormal_077	*	16
CASTSGGGSYEQYF	TRBV28	P5_TCR	*	16
CASTRGGSSYEQYF	TRBV28	P1_TCR	*	16
CASSLLGEGYEQYF	TRBV28	P1_TCR	*	16
CASSLTAGTYEQYF	TRBV28	P4_TCR	*	16
CASSLGGSTYEQYF	TRBV28	P4_TCR	*	16
CASSSTGGPYEQYF	TRBV28	iRNormal_245	*	16
CASSTTSGSYEQYF	TRBV28	P8_TCR	*	16
CASSYPQGSYEQYF	TRBV28	P3_TCR	*	16
CASSLTGQTYEQYF	TRBV28	P6_r_TCR	*	16
CASRPTAGSYEQYF	TRBV28	P16_TCR	*	16
CASSPTSNSYEQYF	TRBV28	iRNormal_146	*	16
CASRPSGFSYEQYF	TRBV28	P4_TCR	*	16
CASSSQDRDYEQYF	TRBV28	iRNormal_011	*	16
CASSLSSGPYEQYF	TRBV28	iRNormal_250	*	16
CASTPTSGRYEQYF	TRBV28	P11_TCR	*	16
CASSLGGAPYEQYF	TRBV28	P11_TCR	*	16
CASSLAGGSYEQYF	TRBV28	P13_TCR	*	16
CASSQTGGSYEQYF	TRBV28	P9_TCR	*	16
CASSYPGRAYEQYF	TRBV28	iRNormal_078	*	16
CASSFTGGTYEQYF	TRBV28	P8_TCR	*	16
CASSLLSESYEQYF	TRBV28	iRNormal_151	*	16
CASSPTSASYEQYF	TRBV28	P12_TCR	*	16
CASSGPGQGYEQFF	TRBV28	iRNormal_256	*	16
CASSLTGQYYEQYF	TRBV28	P16_TCR	*	16
CASSFPGSSYEQYF	TRBV28	iRNormal_151	*	16
CASSLDRGSIEQYF	TRBV28	P12_TCR	*	16
CASRSTGGSYEQYF	TRBV28	P14_TCR	*	16
CASRTAGGSYEQYF	TRBV28	iRNormal_256	*	16
CASSPTGSSYEQYF	TRBV28	P1_TCR	*	16
CASSLAGDAYEQYF	TRBV28	iRNormal_011	*	16
CASSLPGPPYEQYF	TRBV28	P9_TCR	*	16
CASSFPAGSYEQYF	TRBV28	P14_TCR	*	16
CASSSGQTSYEQYF	TRBV28	P14_TCR	*	16
CASSPRDSPYEQYF	TRBV28	P4_TCR	*	16
CASSHRDRGYEQYF	TRBV28	P3_TCR	*	16
CASSAGGDSYEQYF	TRBV28	iRNormal_011	*	16
CASSLTGPTYEQYF	TRBV28	P13_TCR	*	16
CASSLLAGAYEQYF	TRBV28	P11_TCR	*	16
CASRGQGASYEQYF	TRBV28	iRNormal_084	*	16
CASSLGGQAYEQYF	TRBV28	iRNormal_011	*	16
CASSWTGGPYEQYF	TRBV28	iRNormal_169	*	16
CASSLLGSSYEQYF	TRBV28	iRNormal_177	*	16
CASSLQGAPYEQYF	TRBV28	iRNormal_209	*	16
CASSFTGGSYEQYF	TRBV28	iRNormal_146	*	16
CASSSGTSLYEQYF	TRBV28	P13_TCR	*	16
CASSLTGPSYEQYF	TRBV28	P5_TCR	*	16
CASSLGTIPYEQYF	TRBV28	iRNormal_109	*	16
CASIEGGSSYEQYF	TRBV28	P5_TCR	*	16
CASRWTGGSYEQYF	TRBV28	P7_TCR	*	16
CASSLGDGTYEQYF	TRBV28	iRNormal_117	*	16
CASSPPGQGDEQYF	TRBV28	P3_TCR	*	16
CASRRTGGSYEQYF	TRBV28	P9_TCR	*	16
CASSLQTGKYEQYF	TRBV28	iRNormal_177	*	16
CASSSPGQGYEQYF	TRBV28	P9_TCR	*	16
CASSFGGESHEQYF	TRBV28	P3_TCR	*	16
CASSLGVGSYEQYF	TRBV28	P7_TCR	*	16
CASSPPGGSYEQYF	TRBV28	iRNormal_146	*	16
CASSLIGGDYEQYF	TRBV28	P5_TCR	*	16
CASTPGGTSYEQYF	TRBV28	P3_TCR	*	16
CASSLPGAAYEQYF	TRBV28	iRNormal_209	*	16
CASSISGRIYEQYF	TRBV28	iRNormal_209	*	16
CASSSTGGAYEQYF	TRBV28	P8_TCR	*	16
CASSLRDGAYEQYF	TRBV28	P4_TCR	*	16
CASSLPGQAHEQFF	TRBV28	iRNormal_143	*	16
CASSPAGGSYEQYF	TRBV28	iRNormal_228	*	16
CASSLPGSIYEQYF	TRBV28	P11_TCR	*	16
CASSSPDRQYEQYF	TRBV28	P4_TCR	*	16
CASSLYGFSYEQYF	TRBV28	iRNormal_191	*	16
CASSSGDGTYEQYF	TRBV28	P13_TCR	*	16
CASSLLQGIYEQYF	TRBV28	iRNormal_134	*	16
CASSFTGGDYEQYF	TRBV28	P16_TCR	*	16
CASSYRGSSYEQYF	TRBV28	P4_TCR	*	16
CASSPLAGGYEQYF	TRBV28	P11_TCR	*	16
CASSRTGGGYEQYF	TRBV28	iRNormal_011	*	16
CASVQGGSSYEQYF	TRBV28	P14_TCR	*	16
CASSLSGLPYEQYF	TRBV28	P12_TCR	*	16
CASSLSGGTYEQYF	TRBV28	P11_TCR	*	16
CASSLLAGTYEQYF	TRBV28	P4_TCR	*	16
CASSLQAGIYEQYF	TRBV28	P13_TCR	*	16
CASSFRTGQYEQYF	TRBV28	iRNormal_143	*	16
CASSLPGQGYEQYF	TRBV28	P3_TCR	*	16
CASSSRDRSYEQYF	TRBV28	P5_TCR	*	16
CASSLAGEGYEQYF	TRBV28	P16_TCR	*	16
CASSLYAGLYEQYF	TRBV28	P13_TCR	*	16
CASSLLAGGVEQYF	TRBV28	iRNormal_143	*	16
CASSLQGTIYEQYF	TRBV28	P6_r_TCR	*	16
CASSFRGQGYEQYF	TRBV28	P14_TCR	*	16
CASSLLQGAYEQYF	TRBV28	P12_TCR	*	16
CASTLAGSSYEQYF	TRBV28	iRNormal_109	*	16
CASSPGGTSYEQYF	TRBV28	iRNormal_147	*	16
CASSLPGTAYEQYF	TRBV28	P8_TCR	*	16
CASSWTGSSYEQYF	TRBV28	P8_TCR	*	16
CASSLTGRVYEQYF	TRBV28	P4_TCR	*	16
CASSLWRGAYEQYF	TRBV28	P13_TCR	*	16
CASSLWQGAHEQYF	TRBV28	P4_TCR	*	16
CASSRGRSSYEQYF	TRBV28	P16_TCR	*	16
CASSSSGSSYEQYF	TRBV28	P10_TCR	*	16
CASSLTGKYYEQYF	TRBV28	P10_TCR	*	16
CASSLPGTGYEQYF	TRBV28	P4_TCR	*	16
CASTISGRAYEQYF	TRBV28	P10_TCR	*	16
CASSPGTASYEQYF	TRBV28	P10_TCR	*	16
CASSQRGGAYEQYF	TRBV28	P10_TCR	*	16
CASSSTSGNYEQYF	TRBV28	P3_TCR	*	16
CASSPGEASYEQYF	TRBV28	iRNormal_151	*	16
CASSYRGASYEQYF	TRBV28	P11_TCR	*	16
CASSSGPPTYEQYF	TRBV28	iRNormal_117	*	16
CASSLVGRSHEQYF	TRBV28	P3_TCR	*	16
CASSLGGTLYEQYF	TRBV28	P9_TCR	*	16
CASSLQGKTYEQYF	TRBV28	P3_TCR	*	16
CASSLRGTPYEQYF	TRBV28	P4_TCR	*	16
CASSFRTGSYEQYF	TRBV28	P14_TCR	*	16
CASSLTGRYYEQYF	TRBV28	P14_TCR	*	16
CASSPGTGGYEQYF	TRBV28	P14_TCR	*	16
CASTQAGSSYEQYF	TRBV28	iRNormal_249	*	16
CASSSGDRGYEQYF	TRBV28	P4_TCR	*	16
CASSLTGPTYEQYF	TRBV28	iRNormal_245	*	16
CASSLGAGSYEQYF	TRBV28	P10_TCR	*	16
CASSFNRGAYEQYF	TRBV28	P3_TCR	*	16
CASSAGQGKYEQYF	TRBV28	P6_r_TCR	*	16
CASSLGTGAYEQYF	TRBV28	P14_TCR	*	16
CASSFGGSSYEQYF	TRBV28	P6_r_TCR	*	16
CASRRTSGTHEQFF	TRBV28	iRNormal_117	*	16
CASSPTGRTYEQYF	TRBV28	P4_TCR	*	16
CASSQGQGPYEQYF	TRBV28	P10_TCR	*	16
CASSLNGQAYEQYF	TRBV28	P1_TCR	*	16
CASSSPRDSYEQYF	TRBV28	P11_TCR	*	16
CASSIAGASYEQYF	TRBV28	iRNormal_249	*	16
CASSPRDREYEQYF	TRBV28	P5_TCR	*	16
CASRGGGSSYEQYF	TRBV28	P9_TCR	*	16
CASSLPGGPYEQYF	TRBV28	P16_TCR	*	16
CASRSTGGSYEQYF	TRBV28	P14_TCR	*	16
CASSLAGLAYEQYF	TRBV28	P12_TCR	*	16
CASSSRTGGYEQYF	TRBV28	iRNormal_171	*	16
CASSTRTGYYEQYF	TRBV28	P4_TCR	*	16
CASSRTGGSFEQYF	TRBV28	P4_TCR	*	16
CASSSAGGAYEQYF	TRBV28	P12_TCR	*	16
CASRTSGSGYEQYF	TRBV28	iRNormal_077	*	16
CASSLRTGFYEQYF	TRBV28	P5_TCR	*	16
CASSFRGSEYEQYF	TRBV28	iRNormal_126	*	16
CASSLGGQGYEQYF	TRBV28	P16_TCR	*	16
CASSLGGVGYEQYF	TRBV28	P1_TCR	*	16
CASSLQGNPYEQYF	TRBV28	P14_TCR	*	16
CASSFSGASYEQYF	TRBV28	P6_r_TCR	*	16
CASRPTGNSYEQYF	TRBV28	P11_TCR	*	16
CASSGTGAPYEQYF	TRBV28	P10_TCR	*	16
CASSLEGAGYEQYF	TRBV28	P8_TCR	*	16
CASSFHGSSYEQYF	TRBV28	iRNormal_209	*	16
CASSTTSGSYEQYF	TRBV28	P3_TCR	*	16
CASSRGRSSYEQYF	TRBV28	iRNormal_177	*	16
CASRLAGSSYEQYF	TRBV28	iRNormal_245	*	16
CASSLEGRTYEQYF	TRBV28	P4_TCR	*	16
CASSLGGSSYEQYF	TRBV28	iRNormal_250	*	16
CASTWTGSSYEQYF	TRBV28	P3_TCR	*	16
CASSSGTGDYEQYF	TRBV28	iRNormal_109	*	16
CASSPPGGPYEQYF	TRBV28	P6_r_TCR	*	16
CASTFGGQAYEQYF	TRBV28	P6_scTCR	GGCTCGAGTCAAACTC-1	16
CASSLIAGTYEQYF	TRBV28	P3_TCR	*	16
CASSSPGASYEQYF	TRBV28	P4_TCR	*	16
CASSAGTGTYEQYF	TRBV28	P6_r_TCR	*	16
CASSDSGVSYEQYF	TRBV28	iRNormal_147	*	16
CASSLNGTPYEQYF	TRBV28	P12_TCR	*	16
CASSLSAGLYEQYF	TRBV28	iRNormal_017	*	16
CASSPRGGAYEQYF	TRBV28	P14_TCR	*	16
CASSWTSGSYEQYF	TRBV28	P16_TCR	*	16
CASSLAAGSYEQYF	TRBV28	iRNormal_177	*	16
CASRPPGQGYEQYF	TRBV28	P4_TCR	*	16
CASSPSGSSYEQYF	TRBV28	iRNormal_177	*	16
CASSSPGLAYEQYF	TRBV28	iRNormal_048	*	16
CASSLTGQTYEQYF	TRBV28	P14_TCR	*	16
CASSLPGQIYEQYF	TRBV28	P14_TCR	*	16
CASSLPGQSYEQYF	TRBV28	P4_TCR	*	16
CASSFSGSQYEQYF	TRBV28	P5_TCR	*	16
CASSLGTGTHEQYF	TRBV28	P3_TCR	*	16
CASSFPASSYEQYF	TRBV28	iRNormal_151	*	16
CASSPTSGRYEQYF	TRBV28	P16_TCR	*	16
CASSSTGSSYEQYF	TRBV28	P10_TCR	*	16
CASSLVGSGYEQYF	TRBV28	P9_TCR	*	16
CASSLFGPSYEQYF	TRBV28	iRNormal_256	*	16
CASSSGTGSYEQYF	TRBV28	iRNormal_084	*	16
CASSPHGGSYEQYF	TRBV28	P13_TCR	*	16
CASRLAGGTYEQYF	TRBV28	iRNormal_209	*	16
CASSFSGGQYEQYF	TRBV28	iRNormal_011	*	16
CASSLSAGAYEQYF	TRBV28	P7_TCR	*	16
CASSTRQGSYEQYF	TRBV28	P5_TCR	*	16
CASSKTGSSYEQYF	TRBV28	iRNormal_011	*	16
CASSTTGSSYEQYF	TRBV28	P5_TCR	*	16
CASSLWGPSYEQYF	TRBV28	P5_TCR	*	16
CASTLSGKSYEQYF	TRBV28	P3_TCR	*	16
CASSAGTGTYEQYF	TRBV28	P10_TCR	*	16
CASSPTGSSYEQYF	TRBV28	P14_TCR	*	16
CASSLGGGNYEQYF	TRBV28	P5_TCR	*	16
CASSFSGAGYEQYF	TRBV28	P4_TCR	*	16
CASSPTGGVYEQYF	TRBV28	P4_TCR	*	16
CASTPPGQAYEQYF	TRBV28	P16_TCR	*	16
CASTLPGASHEQYF	TRBV28	P12_TCR	*	16
CASSLLGRSYEQYF	TRBV28	P9_TCR	*	16
CASSLGTAPYEQYF	TRBV28	P12_TCR	*	16
CASSPGRGSYEQYF	TRBV28	P3_TCR	*	16
CASSLPGSSYEQYF	TRBV28	iRNormal_250	*	16
CASSSGQGAFEQYF	TRBV28	P4_TCR	*	16
CASSLTGSSYEQYF	TRBV28	iRNormal_147	*	16
CASSLMTGAYEQYF	TRBV28	iRNormal_143	*	16
CASSLAGDPYEQYF	TRBV28	iRNormal_109	*	16
CASSFRDRGYEQYF	TRBV28	P4_TCR	*	16
CASSLSGSTYEQYF	TRBV28	P8_TCR	*	16
CASSLLGESYEQYF	TRBV28	P5_TCR	*	16
CASSMQGATYEQYF	TRBV28	P8_TCR	*	16
CASRPAGFSYEQYF	TRBV28	iRNormal_203	*	16
CASSSTGGVYEQYF	TRBV28	P13_TCR	*	16
CASSLAGLSYEQYF	TRBV28	P12_TCR	*	16
CASNTGGPPYEQYF	TRBV28	iRNormal_169	*	16
CASSPKSSSYEQYF	TRBV28	P6_r_TCR	*	16
CASSLPGRNYEQYF	TRBV28	P6_r_TCR	*	16
CASSLELGTYEQYF	TRBV28	P3_TCR	*	16
CASSYSGGRYEQYF	TRBV28	P14_TCR	*	16
CASSMDRGSYEQYF	TRBV28	P12_TCR	*	16
CASSLGGSPYEQYF	TRBV28	P4_TCR	*	16
CASSTLAGGYEQYF	TRBV28	iRNormal_250	*	16
CASSLSQGAYEQYF	TRBV28	P14_TCR	*	16
CASRVAGGSYEQYF	TRBV28	iRNormal_117	*	16
CASSLRTGIYEQYF	TRBV28	P10_TCR	*	16
CASTSGGTSYEQYF	TRBV28	P4_TCR	*	16
CASSISGATYEQYF	TRBV28	P8_TCR	*	16
CASSLRTGYYEQYF	TRBV28	P14_TCR	*	16
CASSSPGGSYEQYF	TRBV28	P1_TCR	*	16
CASSLRGRVYEQYF	TRBV28	P3_TCR	*	16
CASSTTSGSYEQYF	TRBV28	iRNormal_017	*	16
CASSLVTGVYEQYF	TRBV28	P12_TCR	*	16
CASSFTDSSYEQYF	TRBV28	P5_TCR	*	16
CASSLVGRAVEQYF	TRBV28	P14_TCR	*	16
CASSWDRGSYEQYF	TRBV28	P1_TCR	*	16
CASSLVGGAYEQYF	TRBV28	P16_TCR	*	16
CASSLLGTTYEQYF	TRBV28	P8_TCR	*	16
CASSLEGPPYEQYF	TRBV28	P9_TCR	*	16
CASSPTGGSYEQYF	TRBV28	P7_TCR	*	16
CASSWDRGRYEQYF	TRBV28	P7_TCR	*	16
CASSLWRGSYEQYF	TRBV28	P10_TCR	*	16
CASSFQGARYEQYF	TRBV28	P16_TCR	*	16
CASSADRESYEQYF	TRBV28	P13_TCR	*	16
CASSSGQGLYEQYF	TRBV28	P10_TCR	*	16
CASSSGTGTYEQYF	TRBV28	iRNormal_109	*	16
CASSPSGISYEQYF	TRBV28	iRNormal_109	*	16
CASSLEQGAYEQYF	TRBV28	P3_TCR	*	16
CASSRLAGGLEQYF	TRBV28	P11_TCR	*	16
CASSLGGSSYEQYF	TRBV28	P11_TCR	*	16
CASSWTSGSIEQYF	TRBV28	P16_TCR	*	16
CASSWNGGRYEQYF	TRBV28	P7_TCR	*	16
CASGLRGPSYEQYF	TRBV28	P16_TCR	*	16
CASSPPGQVYEQYF	TRBV28	P10_TCR	*	16
CASSPPGQSYEQYF	TRBV28	iRNormal_177	*	16
CASSLGGNRHEQYF	TRBV28	P4_scTCR	CTTAACTGTCAGGACA-1	16
CASSTGTGTYEQYF	TRBV28	P1_TCR	*	16
CASSSGQGVYEQYF	TRBV28	P5_TCR	*	16
CASSLETGAYEQYF	TRBV28	iRNormal_147	*	16
CASSSGSATYEQYF	TRBV28	iRNormal_117	*	16
CASSFRGVSFEQYF	TRBV28	P12_TCR	*	16
CASSSTGGSYEQYF	TRBV28	P13_TCR	*	16
CASSSTTGGYEQYF	TRBV28	iRNormal_134	*	16
CASSLGGLSYEQYF	TRBV28	P6_r_TCR	*	16
CASSPTGSSYEQYF	TRBV28	P11_TCR	*	16
CASSLVGGSYEQYF	TRBV28	iRNormal_084	*	16
CASSGTGGVYEQYF	TRBV28	iRNormal_134	*	16
CASSFLAGTHEQYF	TRBV28	iRNormal_209	*	16
CASSSGTSGYEQYF	TRBV28	iRNormal_011	*	16
CASSFQGSSYEQYF	TRBV28	P7_TCR	*	16
CASSLQGGHYEQYF	TRBV28	iRNormal_126	*	16
CASSLLAGTYEQYF	TRBV28	P11_TCR	*	16
CASSLLAGDYEQYF	TRBV28	iRNormal_146	*	16
CASSLTSQFYEQYF	TRBV28	iRNormal_011	*	16
CASSRLAGGYEQYF	TRBV28	P6_r_TCR	*	16
CASSFPDTTYEQYF	TRBV28	P3_TCR	*	16
CASSLGTSRYEQYF	TRBV28	P10_TCR	*	16
CASSFPGASYEQYF	TRBV28	P11_TCR	*	16
CASSLAGGSYEQYF	TRBV28	P9_TCR	*	16
CASSLTGSSYEQYF	TRBV28	P2_TCR	*	16
CASSPPGQAYEQYF	TRBV28	P14_TCR	*	16
CASSPPGQGREQYF	TRBV28	P1_TCR	*	16
CASSLAGQGYEQYF	TRBV28	P13_TCR	*	16
CASSLGGSSYEQYF	TRBV28	iRNormal_117	*	16
CASSLLTGSYEQYF	TRBV28	iRNormal_050	*	16
CASSLEGLGYEQYF	TRBV28	P7_TCR	*	16
CASRTGTGTYEQYF	TRBV28	P11_TCR	*	16
CASQRSGSSYEQYF	TRBV28	iRNormal_147	*	16
CASSLIAGVYEQYF	TRBV28	P4_TCR	*	16
CASSSAGGIYEQYF	TRBV28	P14_TCR	*	16
CASSLTGGDYEQYF	TRBV28	P11_TCR	*	16
CASRTGALSYEQYF	TRBV28	P8_TCR	*	16
CASSIGGTDYEQYF	TRBV28	P9_TCR	*	16
CASSSFGGSYEQYF	TRBV28	iRNormal_256	*	16
CASSLSGQFYEQYF	TRBV28	iRNormal_011	*	16
CASSSGDSSYEQYF	TRBV28	P11_TCR	*	16
CASTAGTGAYEQYF	TRBV28	P10_TCR	*	16
CASSLSQGTYEQYF	TRBV28	P11_TCR	*	16
CASKTGGSSYEQYF	TRBV28	iRNormal_087	*	16
CASSLSGELYEQYF	TRBV28	P16_TCR	*	16
CASRGQGSSYEQYF	TRBV28	P11_TCR	*	16
CASSPTSGTYEQYF	TRBV28	P10_TCR	*	16
CASTLRQGSYEQYF	TRBV28	iRNormal_245	*	16
CASSPTGGALEQYF	TRBV28	P5_TCR	*	16
CASRPTSGSYEQYF	TRBV28	iRNormal_209	*	16
CASSPPGLAYEQYF	TRBV28	P14_TCR	*	16
CASSLPGPSYEQYF	TRBV28	P6_r_TCR	*	16
CASSSGRGTYEQYF	TRBV28	P9_TCR	*	16
CASSRGTPPYEQYF	TRBV28	iRNormal_084	*	16
CASRAGTGVYEQYF	TRBV28	P10_TCR	*	16
CASSAGTATYEQYF	TRBV28	iRNormal_239	*	16
CASSFGLVSYEQYF	TRBV28	P1_TCR	*	16
CASTLAGNSYEQYF	TRBV28	P1_TCR	*	16
CASSLSAGVYEQYF	TRBV28	P11_TCR	*	16
CASERSGSSYEQYF	TRBV28	P14_TCR	*	16
CASSRTGGGYEQYF	TRBV28	P11_TCR	*	16
CASTRTGGTYEQYF	TRBV28	P4_TCR	*	16
CASSLPGASYEQYF	TRBV28	P9_TCR	*	16
CASSGRDRGYEQYF	TRBV28	P3_TCR	*	16
CASSLMGQSYEQYF	TRBV28	P8_TCR	*	16
CASSSGRSSYEQYF	TRBV28	P5_TCR	*	16
CASSLEAGTYEQYF	TRBV28	P8_TCR	*	16
CASSPPSGRYEQYF	TRBV28	iRNormal_177	*	16
CASSFSGTTYEQYF	TRBV28	iRNormal_134	*	16
CASSLTPSSYEQYF	TRBV28	P4_TCR	*	16
CASSFAGSSYEQYF	TRBV28	iRNormal_169	*	16
CASSLAGNVYEQYF	TRBV28	P16_TCR	*	16
CASSFSRGTYEQYF	TRBV28	P12_TCR	*	16
CASSLPGQADEQYF	TRBV28	P1_TCR	*	16
CASSSGQGTHEQYF	TRBV28	P8_TCR	*	16
CASSLVGSSYEQYF	TRBV28	P3_TCR	*	16
CASSLIGGAYEQYF	TRBV28	P4_TCR	*	16
CASRSTSGSYEQYF	TRBV28	iRNormal_151	*	16
CASSLTSGRFEQYF	TRBV28	P11_TCR	*	16
CASSLGTGAYEQYF	TRBV28	P16_TCR	*	16
CASSLGLHSYEQYF	TRBV28	P1_TCR	*	16
CASSLYAGAYEQYF	TRBV28	P13_TCR	*	16
CASSPRDRPYEQYF	TRBV28	P16_TCR	*	16
CASRWTSGSYEQYF	TRBV28	P1_TCR	*	16
CASRLTGGDYEQYF	TRBV28	P6_r_TCR	*	16
CASSLETGKYEQYF	TRBV28	iRNormal_177	*	16
CASSFSGPSYEQYF	TRBV28	iRNormal_011	*	16
CASSYAGQSYEQYF	TRBV28	P5_TCR	*	16
CASSLGGTNYEQYF	TRBV28	iRNormal_147	*	16
CASSSRDRDYEQYF	TRBV28	iRNormal_078	*	16
CASSPTGRSYEQYF	TRBV28	P4_TCR	*	16
CASSSSGDSYEQYF	TRBV28	P10_TCR	*	16
CASSPTSGRYEQYF	TRBV28	P4_TCR	*	16
CASSLPGGAYEQYF	TRBV28	P14_TCR	*	16
CASRRTGQSYEQYF	TRBV28	P16_TCR	*	16
CASSLSGQNYEQYF	TRBV28	P16_TCR	*	16
CASRLGGLSYEQYF	TRBV28	P16_TCR	*	16
CASTSAGGVYEQYF	TRBV28	iRNormal_250	*	16
CASSPRGESYEQYF	TRBV28	P14_TCR	*	16
CASSPTSSSYEQYF	TRBV28	P16_TCR	*	16
CASNLAGASYEQYF	TRBV28	P4_TCR	*	16
CASSFSGKSYEQYF	TRBV28	iRNormal_117	*	16
CASSSTGGSYEQYF	TRBV28	P5_TCR	*	16
CASSLRQGAYEQYF	TRBV28	iRNormal_209	*	16
CASSLRGRGYEQYF	TRBV28	P10_TCR	*	16
CASSLSGIGYEQYF	TRBV28	P3_TCR	*	16
CASSFGGSPYEQYF	TRBV28	P9_TCR	*	16
CASSLGAPSYEQYF	TRBV28	iRNormal_109	*	16
CASSLRRGPYEQYF	TRBV28	P8_TCR	*	16
CASSSPGQGYEQYF	TRBV28	P2_TCR	*	16
CASSAGTAAYEQYF	TRBV28	iRNormal_239	*	16
CASSLVGNSYEQYF	TRBV28	P1_TCR	*	16
CASSPGAGGFEQYF	TRBV28	P2_TCR	*	16
CASSSPGQGYEQYF	TRBV28	P10_TCR	*	16
CASSSPGHSYEQYF	TRBV28	P4_TCR	*	16
CASSLYGVTYEQYF	TRBV28	P16_TCR	*	16
CASSLMRGGYEQYF	TRBV28	P11_TCR	*	16
CASSSGTSTYEQYF	TRBV28	iRNormal_203	*	16
CASSFGRGPYEQYF	TRBV28	P3_TCR	*	16
CASRPTGSSYEQYF	TRBV28	P10_TCR	*	16
CASSPPGQGYEQYF	TRBV28	iRNormal_249	*	16
CASSFPDESYEQYF	TRBV28	P1_TCR	*	16
CASSLLAGDYEQYF	TRBV28	P1_TCR	*	16
CASSLELGTYEQYF	TRBV28	P8_scTCR	ATTGGTGCACGGTAAG-1	16
CASSLTPQSYEQYF	TRBV28	P16_TCR	*	16
CASSLTGQMYEQYF	TRBV28	P14_TCR	*	16
CASRGRAPSYEQYF	TRBV28	P16_TCR	*	16
CASRPSGSSYEQYF	TRBV28	P14_TCR	*	16
CASSFGGVSYEQYF	TRBV28	P16_TCR	*	16
CASSSSGSSYEQYF	TRBV28	P5_TCR	*	16
CASSLSGSSYEQYF	TRBV28	P7_TCR	*	16
CASSGGGSSYEQYF	TRBV28	P9_TCR	*	16
CASRGHGGSYEQYF	TRBV28	iRNormal_203	*	16
CASSLVGRAYEQYF	TRBV28	P11_TCR	*	16
CASSRTGGGYEQYF	TRBV28	iRNormal_079	*	16
CASSLPGSSYEQYF	TRBV28	P9_TCR	*	16
CASSFLAGRYEQYF	TRBV28	P1_TCR	*	16
CASSLLAEGYEQYF	TRBV28	iRNormal_250	*	16
CASSYPGQAYEQYF	TRBV28	P4_TCR	*	16
CASSFGGASYEQYF	TRBV28	iRNormal_143	*	16
CASSLLGFSYEQYF	TRBV28	iRNormal_134	*	16
CASSSGTSVYEQYF	TRBV28	P5_TCR	*	16
CASSQSGSSYEQYF	TRBV28	P14_TCR	*	16
CASRTGTATYEQYF	TRBV28	P9_TCR	*	16
CASRPRDRDYEQYF	TRBV28	P6_r_TCR	*	16
CASRSGGSSYEQYF	TRBV28	P9_TCR	*	16
CASSLVGNNYEQYF	TRBV28	P16_TCR	*	16
CASSLPGTSYEQYF	TRBV28	P14_TCR	*	16
CASSLGGSRYEQYF	TRBV28	P4_TCR	*	16
CASRGQGGSYEQYF	TRBV28	P3_TCR	*	16
CASSSGTGSYEQYF	TRBV28	P3_TCR	*	16
CASSLQQGIYEQYF	TRBV28	P10_scTCR	AAAGATGTCGTGACAT-1	16
CASTPAGSSYEQYF	TRBV28	P13_TCR	*	16
CASSSPGSSYEQYF	TRBV28	P13_TCR	*	16
CASSPHGSSYEQYF	TRBV28	P11_TCR	*	16
CASSLGVSSYEQYF	TRBV28	P7_TCR	*	16
CASSFKTGAYEQYF	TRBV28	P11_TCR	*	16
CASSRGRSSYEQYF	TRBV28	P16_TCR	*	16
CASSRLAGAYEQYF	TRBV28	P12_TCR	*	16
CASSLSRGAHEQFF	TRBV28	iRNormal_169	*	16
CASSFSGSSYEQYF	TRBV28	P1_TCR	*	16
CASSSDRSSYEQYF	TRBV28	P3_TCR	*	16
CASSLAGRPYEQYF	TRBV28	P16_TCR	*	16
CASSFIGGDYEQYF	TRBV28	P12_TCR	*	16
CASSLGGLSYEQYF	TRBV28	P6_r_TCR	*	16
CASSLQGRPYEQYF	TRBV28	P11_TCR	*	16
CASRGRGPSYEQYF	TRBV28	P4_TCR	*	16
CASSPRDSSYEQYF	TRBV28	P9_TCR	*	16
CASSLPSGSYEQYF	TRBV28	P1_TCR	*	16
CASSLWGSSYEQYF	TRBV28	P3_TCR	*	16
CASSLAGDIYEQYF	TRBV28	P14_TCR	*	16
CASSSPGTTYEQYF	TRBV28	iRNormal_077	*	16
CASSSQDRQYEQYF	TRBV28	P4_TCR	*	16
CASRPSGGSYEQYF	TRBV28	P14_TCR	*	16
CASSLSVGTYEQYF	TRBV28	P5_TCR	*	16
CASSLWRGGYEQYF	TRBV28	P11_TCR	*	16
CASSLSGLAFEQFF	TRBV28	iRNormal_147	*	16
CASSFGGRAYEQYF	TRBV28	P11_TCR	*	16
CASSSGQGAYEQYF	TRBV28	P14_TCR	*	16
CASRTTGGSYEQYF	TRBV28	P3_TCR	*	16
CASSVLGYSYEQYF	TRBV28	P12_TCR	*	16
CASSFLAGSYEQYF	TRBV28	P5_TCR	*	16
CASSLSGGDYEQYF	TRBV28	P4_TCR	*	16
CASSLLQGVYEQYF	TRBV28	P11_TCR	*	16
CASSPTSGSYEQYF	TRBV28	P4_TCR	*	16
CASSSVGGSYEQYF	TRBV28	P6_r_TCR	*	16
CASSLFAGLYEQYF	TRBV28	iRNormal_256	*	16
CASSLLVGAYEQYF	TRBV28	P3_TCR	*	16
CASSSTSGYIEQYF	TRBV28	P11_TCR	*	16
CASSFQGGTYEQYF	TRBV28	iRNormal_011	*	16
CASSSGLAGYEQYF	TRBV28	P11_TCR	*	16
CASSLRTGPYEQYF	TRBV28	P4_TCR	*	16
CASRLQGSSYEQYF	TRBV28	iRNormal_109	*	16
CASSLGGRDYEQYF	TRBV28	P4_TCR	*	16
CASSSGDSPYEQYF	TRBV28	iRNormal_050	*	16
CASSLRGPSYEQYF	TRBV28	P3_TCR	*	16
CASSLAGGPYEQYF	TRBV28	P4_TCR	*	16
CASSLGGPPYEQYF	TRBV28	P4_TCR	*	16
CASRIAGGSYEQYF	TRBV28	P3_TCR	*	16
CASSIGGQGYEQYF	TRBV28	P8_scTCR	CAGCTGGCATGGTTGT-1	16
CASSWDRGRYEQYF	TRBV28	P4_TCR	*	16
CASSLYGSTYEQYF	TRBV28	P1_TCR	*	16
CASSFNQGAYEQYF	TRBV28	P14_TCR	*	16
CASSSGTPTYEQYF	TRBV28	P14_TCR	*	16
CASSSTGGDYEQYF	TRBV28	P14_TCR	*	16
[truncated: 127,240 more rows]
