# Supplementary material for: Identification of potential vaccine targets for COVID‐19 by combining single‐cell and bulk TCR sequencing
Source: Clin Transl Med. 2021 May 21;11(5):e430. doi: 10.1002/ctm2.430 (PMC8140189; doi:10.1002/ctm2.430)
Supplement: Supplementary file 9 — Supporting information [file CTM2-11-e430-s007.xlsx]

## Sheet: Table S5
Table S5. COVID-19 TCR groups and their corresponding clonal frequency
iSMART Group ID	P Value	Fdr Qvalue	clonal_Fre_P5	clonal_Fre_P6r	clonal_Fre_P13	clonal_Fre_P8	clonal_Fre_P9	clonal_Fre_P10	clonal_Fre_P16	clonal_Fre_P11	clonal_Fre_P4	clonal_Fre_P12	clonal_Fre_P14	clonal_Fre_P1	clonal_Fre_P2	clonal_Fre_P3	clonal_Fre_P7
723	4.42e-06	0.0216214	6.93e-08	1.12e-06	0	4.2e-06	0	2.56e-05	9.86e-08	3.65e-08	2.65e-05	0	6.66e-05	0	0	0	0
983	1.83e-07	0.000894874	6.93e-08	3.29e-08	9.88e-06	4.61e-08	0	2.43e-05	3.29e-08	7.3e-08	0	0	5.5e-08	0	0	1.99e-07	4.79e-05
2608	4.42e-06	0.0216214	2.43e-07	3.29e-08	2.03e-05	0	4.93e-05	0.000115145	3.07e-05	2.05e-05	3.32e-08	0	0	0	0	0	0
11419	4.42e-06	0.0216214	0	0	0.00224512	4.15e-07	0	6.26e-08	1.35e-05	0	0	0	1.65e-07	2.14e-07	0	1.99e-07	1.49e-07
11424	1.42e-10	6.95e-07	3.47e-08	5.87e-05	0.00158649	2.77e-07	3.26e-08	7.7e-06	0	1.1e-07	1.1e-06	0.000149727	0.000369562	9.7e-06	2.77e-07	1.99e-07	3.96e-07
11430	1.83e-07	0.000894874	3.47e-08	0	0.00124718	2.77e-07	0	4.28e-05	3.29e-08	0	0	0	1.9e-05	1.61e-07	5.55e-08	9.93e-08	3.27e-05
11435	5.87e-09	2.87e-05	8.7e-06	6.67e-05	0.00221617	9.22e-08	4.9e-05	3.13e-08	0	0	9.97e-08	0	2.2e-07	3.75e-07	2.77e-07	3.51e-05	4.95e-07
11441	1.83e-07	0.000894874	0	1.9e-05	0.000675459	2.31e-07	0	3.13e-08	1.58e-05	0	0	3.39e-08	0.000135772	1.52e-05	0	1.49e-07	9.91e-08
11444	1.14e-08	5.58e-05	3.88e-05	3.3e-05	0.000668364	4.61e-08	6.07e-05	2.88e-06	6.57e-08	1.31e-05	2.85e-05	0.000209672	3.98e-05	0.000111958	4.05e-06	3.56e-05	4.95e-08
11452	1.42e-10	6.95e-07	2.08e-07	1.65e-07	0.000540415	4.61e-08	0.000421951	3.13e-08	9.86e-08	7.3e-08	1.33e-07	3.39e-08	1.1e-07	5.36e-08	0	4.97e-08	9.91e-08
11468	3.39e-08	0.000165814	3.47e-08	3.29e-08	0.000700148	0	8.05e-05	9.39e-08	3.29e-08	3.65e-08	0	0	5.5e-08	0	1.66e-07	9.93e-08	4.95e-08
11469	9.27e-07	0.00453221	6.93e-08	3.29e-08	0.000362754	0	0.000178091	3.13e-08	0	0	0	0	5.5e-08	0	5.55e-08	4.97e-08	9.91e-08
11473	1.97e-11	9.64e-08	0.000101672	8.16e-05	0.000364863	5.85e-05	8.67e-05	3.58e-05	2.01e-05	0.000110119	0.000116571	5.03e-05	1.76e-05	3.42e-05	5.59e-05	8.05e-05	0.000299091
11482	5.87e-09	2.87e-05	6.69e-05	3.06e-05	0.000290941	7.12e-05	1.53e-06	4.86e-05	1.12e-06	2.06e-05	2.67e-05	0.00300991	2.2e-07	0	0	3.46e-05	0
11490	9.27e-07	0.00453221	2.23e-05	0	0.000271814	0	1.63e-07	0	3.29e-08	0	0	0	5.5e-08	5.36e-08	5.55e-08	4.97e-08	4.95e-08
11491	1.83e-07	0.000894874	6.93e-08	1.98e-07	0.000526849	0	1.86e-05	2.6e-06	5.52e-05	0	0	0	8.59e-05	5.36e-07	0	8.44e-07	9.21e-06
11492	1.83e-07	0.000894874	1.56e-05	0	0.000324163	1.38e-07	1.3e-07	3.13e-08	0	0	0	3.39e-08	1.1e-07	5.36e-08	0	4.97e-08	4.95e-08
11500	3.39e-08	0.000165814	1.04e-07	6.58e-08	0.000347221	4.61e-06	1.3e-07	3.91e-05	6.57e-08	3.65e-08	5.49e-05	0	5.5e-08	0	0	9.93e-08	0
11506	9.48e-10	4.64e-06	1.39e-07	1.39e-05	0.000947033	1.29e-05	3.26e-08	3.76e-05	0	2.99e-05	0	3.39e-08	4.79e-06	1.61e-07	1.11e-07	3.48e-07	6.34e-06
11524	1.83e-07	0.000894874	3.47e-08	3.29e-08	0.00019746	6.27e-06	5.84e-05	0	0	3.65e-08	3.32e-08	0	0	2e-05	5.55e-08	0	9.91e-08
11528	5.87e-09	2.87e-05	0	4.64e-06	0.000961463	1.13e-05	0.000126579	2.15e-05	3.29e-08	0	1.39e-05	1.87e-06	1.72e-05	0	1.11e-06	1.49e-07	1.35e-05
11535	4.42e-06	0.0216214	0	0	0.000204987	4.61e-08	0	0	0	2.68e-05	6.65e-08	0	2.34e-05	2.13e-05	0	1.6e-05	1.28e-05
11537	9.48e-10	4.64e-06	6.93e-08	3.29e-08	0.000177949	9.22e-08	5.63e-05	3.47e-06	4.68e-05	0	0	3.39e-08	5.48e-05	1.07e-07	2.92e-05	5.85e-05	9.91e-08
11543	4.42e-06	0.0216214	0	0	0.000172868	0	3.26e-08	3.13e-08	0	3.65e-08	1.84e-05	0	0	5.36e-08	5.55e-08	0	4.95e-08
11546	1.83e-07	0.000894874	0	0	0.000366493	4.61e-08	3.26e-08	0	3.29e-08	6.18e-05	0	6.79e-08	0.00024243	2.36e-05	5.55e-08	0	4.95e-08
11564	9.48e-10	4.64e-06	1.04e-07	3.03e-05	0.000482122	0.000235975	1.02e-05	3.38e-06	6.57e-08	2.19e-07	1.23e-06	0.000180751	0	5.36e-08	5.55e-08	0	1.49e-07
11568	1.42e-10	6.95e-07	2.43e-05	1.74e-05	0.000923447	4.28e-05	1.96e-07	1.07e-05	3.29e-08	3.65e-08	3.32e-08	0	7.01e-05	9.14e-05	9.32e-06	9.93e-08	1.49e-07
11577	3.39e-08	0.000165814	3.47e-08	5.37e-06	0.000146501	0	0	3.13e-08	1.34e-05	0	3.66e-07	3.47e-05	3.09e-05	3.73e-05	6.05e-06	5.22e-05	0
11578	4.42e-06	0.0216214	7.25e-05	0	0.000146405	5.74e-05	5.87e-07	1.32e-05	0	0	0	0	0	5.36e-08	0	2.25e-05	9.91e-08
11580	1.97e-11	9.64e-08	0.000361414	0.000147624	0.000165821	0.000122782	0.000373799	7.6e-05	0.000153724	0.000237477	0.000316541	0.000225931	0.00011761	0.000166062	5.2e-05	0.000290144	0.000245742
11583	3.39e-08	0.000165814	0	4.26e-05	0.000144056	4.61e-08	6.52e-08	3.13e-08	3.29e-08	1.46e-07	1.97e-05	0.000112219	0	3.14e-05	0	1.85e-05	0
11593	6.73e-06	0.0329161	0	8.53e-06	0.000178045	2.44e-05	0	0	0	1.85e-05	0	2.02e-05	0	1.42e-05	1.11e-07	7e-06	4.95e-08
11615	1.97e-11	9.64e-08	0.00234527	2.96e-06	0.000118601	2.77e-07	2.37e-05	5.95e-07	3.94e-07	1.8e-05	6.25e-06	4.41e-07	1.05e-05	3.21e-07	1.66e-07	1.49e-07	1.49e-07
11630	5.87e-09	2.87e-05	0	3.29e-08	0.000252926	6.96e-06	3.26e-08	1.97e-06	9.52e-05	0	6.65e-08	1.07e-05	5.5e-08	0	6.1e-06	2.64e-05	5.1e-05
11631	1.97e-11	9.64e-08	0.000310006	0.000114372	0.000113136	6.87e-05	0.00031798	0.000122469	0.000156155	0.000193064	0.000229254	0.000179597	0.000115794	0.00013826	5.04e-05	0.000101019	0.000214436
11635	3.39e-08	0.000165814	2.12e-05	6.58e-08	0.000109876	8.76e-06	1.3e-07	0	3.29e-08	0	1.72e-05	3.09e-05	0	5.36e-08	0	4.97e-08	4.95e-08
11679	9.27e-07	0.00453221	1.04e-07	0	0.000315774	0	6.13e-05	0	0	7.3e-08	3.66e-05	3.39e-08	0	5.36e-08	0	4.97e-08	1.49e-07
11695	3.39e-08	0.000165814	2.11e-05	3.29e-08	0.000127278	9.22e-08	0	3.13e-08	3.29e-08	3.84e-05	1.99e-07	1.99e-05	0	0	0	1.7e-05	1.78e-06
11702	3.39e-08	0.000165814	2.45e-05	4.35e-06	0.000154315	0.000105815	1.63e-07	0	3.29e-08	1.29e-05	3.66e-07	4.47e-05	5.5e-08	0	0	1.52e-05	0
11717	9.27e-07	0.00453221	0	3.29e-08	9.5e-05	0	0.000220077	9.39e-08	6.57e-08	3.65e-08	3.32e-08	1.02e-07	0	0	0	4.97e-08	0
11718	1.42e-10	6.95e-07	3.47e-08	0.000105022	0.000168122	6.75e-05	8.29e-06	4.16e-06	3.29e-08	7.3e-08	1.71e-05	1.02e-07	0	2.01e-05	1.11e-07	1.99e-07	2.08e-05
11719	4.42e-06	0.0216214	1.04e-07	0	7.79e-05	2.03e-05	0	6.26e-08	2.49e-05	0	0	0	0.000104787	0	1.11e-07	4.97e-08	0
11728	1.97e-11	9.64e-08	1.63e-06	4.69e-05	7.57e-05	9.22e-08	2.72e-05	0.000990456	4.02e-05	2.92e-07	1.04e-05	5.29e-05	3.49e-05	3.73e-05	5.38e-05	2.75e-05	8.91e-05
11747	1.42e-10	6.95e-07	7.46e-05	8.23e-06	7.1e-05	8.62e-06	0.00010048	5.45e-06	1.45e-05	3.94e-05	5.65e-05	4.43e-05	1.84e-05	1.67e-05	0	2.84e-05	2.43e-05
11750	9.48e-10	4.64e-06	2.98e-05	0	7.03e-05	2.26e-05	4.2e-05	0	1.51e-05	6.24e-05	4.01e-05	0.00013805	9.71e-05	1.71e-05	2.8e-05	8.99e-06	2.06e-05
11752	3.39e-08	0.000165814	2.77e-07	0	6.95e-05	0	2.28e-07	0.000153235	3.29e-08	3.65e-08	6.65e-08	3.39e-08	5.5e-08	2.2e-05	0	0	4.95e-08
11759	9.27e-07	0.00453221	0	0	0.00029981	2.56e-05	6.52e-08	2.79e-06	0	0	6.42e-06	0	0.000177709	1.04e-05	0.000160275	0	4.95e-08
11766	4.42e-06	0.0216214	6.93e-08	6.58e-08	7.64e-05	4.61e-08	8.49e-05	1.46e-05	4.21e-06	1.82e-05	0	0	0	0	0	0	0
11783	9.27e-07	0.00453221	1.04e-07	1.61e-05	6.59e-05	8.49e-05	0	3.13e-08	8.9e-06	3.65e-08	3.71e-05	6.42e-06	0	0	0	0	0
11787	1.97e-11	9.64e-08	9.6e-05	2.85e-05	6.48e-05	4.36e-05	8.68e-05	5.09e-05	3.55e-05	4.49e-05	0.000105137	0.000113271	6.99e-05	5.77e-05	7.29e-05	4.13e-05	4.34e-05
11794	1.83e-07	0.000894874	0	0	6.43e-05	4.61e-08	0	9.39e-08	2.68e-05	8.36e-06	3.32e-07	5.62e-05	5.5e-08	0	0	1.89e-06	0.000249754
11804	1.83e-07	0.000894874	0	0	6.25e-05	6.87e-06	9.72e-06	3.13e-08	6.57e-08	3.65e-08	8.64e-07	9.23e-05	0	0	0	1.13e-05	2.18e-06
11805	4.42e-06	0.0216214	1.39e-07	2.63e-05	6.89e-05	0	0	6.96e-05	0	0	5.58e-06	0	0	5.36e-08	5.55e-08	0	9.91e-08
11808	1.97e-11	9.64e-08	2.54e-05	5.3e-06	7.98e-05	6.41e-06	5.65e-05	3.07e-06	1.83e-05	1.82e-05	7.98e-07	7.6e-05	7.73e-05	4.96e-05	9.65e-06	3.29e-05	6.31e-05
11815	4.42e-06	0.0216214	0	1.65e-05	6.09e-05	0	0	1.01e-05	0	2.67e-05	0	1.36e-07	0	5.36e-08	0	2.48e-07	1.74e-05
11818	9.27e-07	0.00453221	0	0	6.04e-05	5.96e-05	0	2.85e-06	3.76e-05	4.49e-05	1.33e-07	2.96e-05	0	1.61e-05	0	1.43e-05	0
11840	9.27e-07	0.00453221	5.62e-06	2.17e-06	5.62e-05	0	4.6e-06	1.1e-05	0.00988362	1.94e-06	1.86e-06	1.93e-06	0	0	0	0	0
11856	4.42e-06	0.0216214	2.42e-05	0	5.31e-05	0	3.26e-07	3.13e-08	0	0	3.32e-08	0	6.05e-07	0	0	4.97e-08	4.95e-08
11900	9.27e-07	0.00453221	2.59e-05	0	4.86e-05	0	2.61e-07	1.53e-05	3.29e-08	0	0	6.79e-08	0.000131975	0	0	1.99e-07	3.27e-05
11903	9.27e-07	0.00453221	0	0	5.48e-05	7.84e-05	1.3e-07	0	0	1.48e-05	0	0	4.18e-05	4.98e-06	5.55e-08	5.66e-06	2.21e-05
11921	1.83e-07	0.000894874	0	0	0.00014607	4.61e-08	5.25e-05	6.26e-08	3.29e-08	0	3.32e-08	0	0	1.77e-05	3.1e-05	1.49e-07	7.38e-06
11956	1.42e-10	6.95e-07	2.71e-05	1.07e-05	5.75e-05	0.000136753	0.000140411	2.16e-05	5.75e-06	5.55e-06	3.32e-07	4.24e-05	4.02e-05	2.43e-05	0	6.16e-06	6.44e-06
11985	1.83e-07	0.000894874	9.88e-06	0	4.02e-05	2.3e-05	1.63e-07	0	0	3.65e-08	0	0	3.91e-05	2.07e-05	5.55e-08	4.12e-05	1.77e-05
11986	2.3e-06	0.0112638	3.12e-07	7.41e-06	4e-05	0	2.28e-07	9.7e-07	0.000664866	1.83e-07	9.97e-08	1.02e-07	5.5e-08	0	0	0	0
11991	1.97e-11	9.64e-08	6.78e-05	2.02e-05	3.99e-05	9.22e-08	1.63e-07	3.38e-06	1.38e-05	2.49e-05	2.12e-05	5.71e-05	1.21e-06	1.61e-07	5.55e-08	0.0011051	4.95e-08
11997	1.42e-10	6.95e-07	2.95e-05	3.94e-05	5.3e-05	4.8e-06	4.58e-05	1.57e-05	1.45e-05	4.41e-05	2.54e-05	1.62e-05	5.67e-06	0	2.25e-05	1.66e-05	5.3e-05
12013	5.87e-09	2.87e-05	0	3.29e-08	3.89e-05	4.61e-08	9.79e-08	3.13e-08	3.29e-08	2.19e-07	8.97e-07	9.99e-05	0	2.61e-05	0	4.15e-05	4.95e-08
12014	4.42e-06	0.0216214	0	3.29e-08	3.88e-05	0	3.26e-08	3.13e-08	3.29e-08	2.19e-07	3.99e-05	0	0	0	0	0	1.41e-05
12027	4.42e-06	0.0216214	5.23e-06	2.45e-05	4.6e-05	7.06e-05	0	6.26e-08	0	0	3.32e-08	4.72e-06	6.44e-06	0	0	0	0
12050	9.48e-10	4.64e-06	2.49e-05	3.5e-05	3.65e-05	6.93e-05	1.07e-05	9.66e-05	8.21e-06	1.31e-05	1.8e-05	0	3.3e-07	4.81e-05	0	2.48e-07	4.64e-05
12051	3.39e-08	0.000165814	0	1.11e-05	6.63e-05	1.13e-05	0	1.88e-06	1.47e-05	1.1e-07	7.91e-06	0.000218803	1.02e-05	0	0	9.68e-06	2.13e-05
12056	4.42e-06	0.0216214	3.47e-08	0	3.63e-05	0	9.79e-08	2.82e-06	3.29e-08	2.19e-07	4.4e-05	0	0	0	0	4.97e-08	0
12069	9.27e-07	0.00453221	1.96e-05	6.58e-08	3.52e-05	4.61e-08	1.63e-05	3.13e-08	3.29e-08	0	0	0	5.49e-05	0	0	1.47e-05	0
12070	4.42e-06	0.0216214	3.47e-07	0	3.52e-05	0	3.26e-08	4.51e-05	3.29e-08	1.46e-07	3.66e-07	7.46e-05	0	0	0	0	0
12071	5.87e-09	2.87e-05	3.47e-08	1.43e-05	3.52e-05	3.05e-05	0	6.26e-08	1.49e-05	3.92e-05	3.32e-08	1.02e-07	0	0	5.55e-08	3.36e-05	9e-05
12080	9.48e-10	4.64e-06	2.88e-05	2.34e-05	3.47e-05	4.61e-08	3.26e-07	0.000150543	3.19e-05	0	5.16e-05	1.88e-05	0	1.61e-07	2.27e-05	3.06e-05	2.96e-05
12083	1.83e-07	0.000894874	0	4.57e-05	5.47e-05	9.22e-08	0	3.13e-08	0	2.97e-05	0	0	5.5e-08	1.67e-05	7.54e-06	5.96e-07	0.000100803
12086	1.97e-11	9.64e-08	0.000155124	0.000134949	5.31e-05	9.06e-05	0.000143706	4.4e-05	0.000134274	5.17e-05	3.93e-05	3.87e-05	3.14e-05	8.57e-05	6.11e-05	6.17e-05	0.000217061
12088	1.83e-07	0.000894874	3.15e-06	1.11e-05	6.61e-05	1.2e-06	4.89e-06	4.79e-06	0	0	0	0	6.77e-06	2.19e-05	5.55e-08	6.44e-05	0
12119	9.48e-10	4.64e-06	4.92e-06	0.000101927	5.5e-05	0	7.01e-06	2.43e-05	8.56e-05	1.33e-05	1.23e-06	0.000130922	7.4e-05	0	1.22e-05	1.97e-05	2.5e-05
12128	4.42e-06	0.0216214	3.47e-08	3.29e-08	3.27e-05	0	9.18e-05	0	3.29e-08	3.65e-08	3.32e-08	0	5.5e-08	0	0	0	0
12138	1.97e-11	9.64e-08	2.46e-05	2.53e-05	3.24e-05	7.15e-06	5.77e-05	1.09e-05	2.33e-05	5.92e-05	4.42e-05	3.39e-05	5.61e-05	1.83e-05	3.41e-05	4.73e-05	4.98e-05
12153	1.42e-10	6.95e-07	2.43e-07	0.000776012	8.03e-05	9.22e-08	1.63e-07	1.41e-05	0	2.92e-07	3.66e-07	2.15e-05	5.89e-05	2.14e-07	4.05e-06	4.97e-08	7.58e-06
12157	1.25e-08	6.11e-05	3.47e-08	5.76e-06	3.17e-05	0	0	6.26e-08	3.6e-05	1.87e-05	4.65e-07	4.68e-05	1.83e-05	5.3e-05	1.11e-07	2.98e-07	4.34e-05
12159	9.27e-07	0.00453221	1.04e-07	0	3.17e-05	0	3.26e-08	1.75e-05	6.57e-08	7.3e-08	4.75e-05	3.39e-08	1.1e-07	0	0	0	0
12163	5.87e-09	2.87e-05	4.8e-05	3.29e-08	3.16e-05	0	3.91e-07	6.26e-08	6.57e-08	1.73e-05	1.2e-06	0.000106109	5.5e-06	0	0	2.79e-05	4.95e-08
12168	5.87e-09	2.87e-05	3.47e-08	0	3.91e-05	6.92e-06	0	3.35e-06	1.28e-05	0	2.33e-07	1.84e-05	1.94e-05	1.93e-05	7.38e-06	1.99e-07	4.87e-05
12181	5.87e-09	2.87e-05	1.59e-05	3.29e-08	3.1e-05	4.61e-08	6.2e-07	1.25e-07	2.3e-07	6.57e-05	0.000148913	3.39e-08	5.5e-08	1.6e-05	0	0	0
12188	3.39e-08	0.000165814	0	0	3.07e-05	0.00190624	3.26e-08	0	0	1.46e-07	2.99e-07	3.26e-05	2.4e-05	2.8e-05	1.66e-07	8.69e-06	1.04e-06
12205	4.42e-06	0.0216214	1.39e-07	1.32e-07	3.02e-05	0	0	6.26e-08	3.61e-07	0.000331234	0	3.39e-08	0	1.48e-05	0	0	0
12244	4.42e-06	0.0216214	3.47e-08	0	2.86e-05	4.61e-08	0	6.26e-08	9.86e-08	0	4.99e-07	5.17e-05	2.16e-05	0	0	0	0
12247	1.83e-07	0.000894874	2.43e-07	6.58e-08	2.84e-05	0	2.64e-05	1.88e-07	9.21e-05	1.46e-07	2.33e-07	4.49e-05	0	0	0	2.56e-05	0
12252	4.42e-06	0.0216214	1.85e-05	0	2.81e-05	1.24e-05	1.43e-05	7.29e-06	0	3.65e-08	0	0	5.5e-08	4.64e-05	0	0	0
12272	9.27e-07	0.00453221	1.39e-07	9.88e-08	2.76e-05	0	3.26e-08	1.56e-07	0.000103556	0	3.32e-08	3.39e-08	0	0	0	0	4.95e-08
12295	4.42e-06	0.0216214	6.93e-08	4.67e-05	2.7e-05	0	3.26e-08	2.63e-05	0	0	0	3.39e-08	1.57e-05	0	0	0	4.95e-08
12303	3.39e-08	0.000165814	3.04e-05	6.58e-08	2.67e-05	0	3.93e-05	1.98e-05	6.97e-05	3.65e-08	5.7e-05	1.02e-07	0	0	0	1.4e-05	1.6e-05
12319	4.42e-06	0.0216214	4.46e-05	0	2.64e-05	2.33e-05	6.52e-07	3.13e-08	0	0	2.33e-05	3.39e-08	0.000141386	0	0	0	0
12333	1.97e-11	9.64e-08	3.47e-05	5.85e-05	9.34e-05	1.54e-05	3.17e-05	1.2e-05	3.55e-05	3.46e-05	3.82e-05	7.11e-05	2.89e-05	4.65e-05	7.25e-05	3.85e-05	0.000150883
12341	4.42e-06	0.0216214	6.07e-06	1.08e-05	2.58e-05	4.33e-06	1.69e-05	0	0	0	5.09e-06	1.14e-05	1.08e-05	0	0	0	0
12355	9.27e-07	0.00453221	1.39e-07	0	7.47e-05	0	0	0.000187631	6.57e-08	0.000134736	3.32e-08	3.39e-08	0	6.95e-05	7.66e-06	0	0
12356	5.87e-09	2.87e-05	2.46e-05	1.7e-05	2.54e-05	4.98e-06	8.74e-06	8.45e-06	2.49e-05	0	2.79e-05	3.44e-05	0	5.36e-08	0	3.99e-05	2.74e-05
12366	4.42e-06	0.0216214	1.04e-07	0	3.54e-05	4.61e-08	0	0	6.57e-08	0	3.32e-07	4.55e-05	1.9e-05	0	0	4.97e-08	0
12375	1.97e-11	9.64e-08	1.25e-05	1.42e-05	3.92e-05	1.22e-05	2.03e-05	5.15e-05	3.14e-05	1.41e-05	1.49e-05	3.85e-05	4.03e-05	2.98e-05	1.13e-05	4.93e-05	5.85e-06
12401	5.87e-09	2.87e-05	1.97e-05	3.29e-08	2.44e-05	6.96e-06	3.19e-05	1.3e-05	0	4.8e-05	0	1.02e-07	1.8e-05	5.36e-08	0	7.75e-06	7.63e-06
12405	4.42e-06	0.0216214	4.71e-06	6.95e-06	3.9e-05	0	2.77e-06	1.63e-06	0	2.74e-06	0	0	1.6e-06	0.000124279	0	0	0
12422	1.66e-10	8.13e-07	1.73e-07	0.000213995	2.38e-05	1.48e-05	1.41e-05	1.17e-05	6.57e-08	2.56e-07	3.89e-05	0.000106686	7.32e-05	5.36e-08	1.66e-07	2.65e-05	4.95e-08
12443	3.39e-08	0.000165814	6.93e-08	1.81e-05	2.33e-05	6.45e-07	3.26e-08	6.26e-08	0	3.65e-08	2.91e-05	3.39e-08	5.5e-08	0	0	0	3.81e-06
12474	3.64e-08	0.000178081	2.19e-05	9.02e-06	2.27e-05	0	3.23e-05	9.39e-08	1.64e-07	2.06e-05	2.35e-05	0.000352032	0	2.36e-05	0	2.47e-05	2.66e-05
12481	4.42e-06	0.0216214	1.04e-07	6.58e-08	2.25e-05	0	0	0	0	1.1e-07	4.26e-05	3.39e-08	0	0	0	1.99e-07	1.98e-05
12486	1.42e-10	6.95e-07	1.1e-05	1.81e-05	2.23e-05	8.99e-06	3.23e-05	0	2.15e-05	1.38e-05	2.92e-05	3.95e-05	2.17e-05	2e-05	1.15e-05	9.93e-08	3.79e-05
12490	1.4e-10	6.83e-07	1.73e-07	5.72e-05	2.23e-05	2.6e-05	2.77e-05	4.23e-05	6.24e-06	1.1e-07	6.77e-05	3.39e-08	6.39e-05	5.08e-05	5.55e-08	7.88e-05	8.22e-06
12492	4.42e-06	0.0216214	6.93e-08	0	2.22e-05	1.14e-05	6.52e-08	6.85e-06	0	0	0	3.39e-08	5.5e-08	0	0	0	1.81e-05
12497	1.42e-10	6.95e-07	2.28e-05	4.12e-05	4.92e-05	4.91e-05	1.21e-05	1.91e-05	2.53e-05	4.78e-06	0	2.47e-05	1.92e-05	2.36e-05	5.44e-05	3.18e-05	0.000192046
12505	9.48e-10	4.64e-06	2.29e-05	1.36e-05	2.2e-05	1.37e-05	8.99e-05	1.64e-05	0	2.52e-05	3.15e-05	3.29e-05	5.5e-08	1.08e-05	1.3e-05	0	9.66e-06
12519	4.89e-07	0.00239042	2.08e-07	6.58e-08	2.19e-05	3.72e-05	1.3e-07	5.5e-05	5.32e-06	0.000297851	3.32e-08	1.37e-05	0	0	0	1.15e-05	0.000107094
12521	9.27e-07	0.00453221	6.93e-08	3.29e-08	2.18e-05	0	6.52e-08	3.13e-08	1.31e-07	2.56e-07	1.2e-06	0.000134791	0	0	0	0	0
12528	5.87e-09	2.87e-05	1.46e-05	1.25e-06	3.86e-05	1.38e-07	1.64e-05	2.9e-05	2.07e-06	1.27e-05	0	0	3.85e-05	1.54e-05	0	1.49e-07	5e-05
12535	9.48e-10	4.64e-06	9.08e-06	8.46e-06	5.04e-05	3.64e-06	3.26e-08	3.04e-06	0	1.92e-05	2.16e-06	2.31e-06	0	1.19e-05	5.55e-08	1.6e-05	3.16e-05
12579	4.42e-06	0.0216214	3.47e-08	3.2e-05	2.08e-05	0	0	0	2.93e-05	0	2.33e-07	2.29e-05	0	0	0	8.99e-06	2.3e-05
12580	3.39e-08	0.000165814	1.51e-05	1.5e-05	3.48e-05	1.02e-05	2.28e-07	0	2.21e-05	2.73e-05	5.39e-05	2.4e-05	2.3e-05	0	0	5.46e-05	0
12622	9.27e-07	0.00453221	1.73e-05	0	2.02e-05	4.43e-06	9.79e-08	3.13e-08	3.29e-08	0	0	0	9.12e-05	5.36e-08	5.55e-08	0	0
12629	3.39e-08	0.000165814	1.53e-05	9.81e-06	2.01e-05	0	3.26e-08	1.25e-05	0	0	1.25e-05	1.1e-05	2.83e-05	1.84e-05	0	2.65e-05	7.52e-05
12631	1.83e-07	0.000894874	8.86e-05	9.88e-08	2.01e-05	0	5.19e-05	1.95e-05	9.86e-08	2.18e-05	0	1.4e-05	0	0	3.83e-06	6.16e-06	0
12663	3.39e-08	0.000165814	3.49e-05	0	1.98e-05	0	3.91e-07	3.13e-08	3.29e-08	7.3e-08	1.1e-06	0.000149795	7.87e-06	0	2.72e-06	4.97e-08	0
12667	1.83e-07	0.000894874	4.51e-07	1.98e-07	1.97e-05	0	6.52e-08	3.76e-07	7.23e-07	0.00100174	5.98e-07	2.59e-05	0	0	0	1.98e-05	0
12679	3.39e-08	0.000165814	1.04e-07	0.000103409	1.97e-05	0	3.26e-08	7.92e-06	6.57e-08	3.65e-08	6.65e-08	2.04e-07	0	0	1.66e-07	0	4.95e-08
12680	9.48e-10	4.64e-06	9.48e-05	1.98e-07	1.96e-05	2.01e-05	2.77e-05	2.1e-05	0	3.65e-08	6.65e-08	6.79e-08	5.4e-05	0	1.55e-05	2.48e-07	1.35e-05
12697	9.27e-07	0.00453221	3.47e-08	3.29e-08	1.94e-05	4.61e-08	0.00031873	3.13e-08	0	3.65e-08	6.65e-08	0	0	0	1.31e-05	0	0
12703	9.48e-10	4.64e-06	1.73e-07	4.64e-06	1.94e-05	0	6.52e-08	7.54e-06	5.4e-05	0	2.99e-07	3.97e-05	1.93e-05	1.84e-05	1.73e-05	2.98e-07	3.98e-05
12706	1.42e-10	6.95e-07	2.83e-05	0.000185056	1.94e-05	1.74e-05	1.96e-07	1.26e-05	1.41e-05	1.1e-07	2.3e-05	2.04e-07	0.000396199	5.36e-08	0	4.97e-08	9.91e-08
12716	9.48e-10	4.64e-06	1.39e-07	1.34e-05	1.92e-05	7.84e-06	1.83e-05	1.66e-05	3.29e-08	1.6e-05	2.15e-05	6.79e-08	0	1.37e-05	0	2.13e-05	1.65e-05
12736	9.27e-07	0.00453221	3.47e-08	3.29e-08	1.9e-05	0	3.26e-08	6.98e-06	9.86e-08	4.2e-05	1.16e-06	8.82e-05	0	0	0	0	0
12761	4.42e-06	0.0216214	4.03e-05	0	1.85e-05	0	2.28e-07	3.13e-08	0	5.55e-06	0	0	0	0	1.11e-07	3.97e-07	3.95e-05
12776	1.42e-10	6.95e-07	3.47e-08	0	3.77e-05	2.79e-05	3.26e-08	2.16e-05	6.57e-08	3.12e-05	4.82e-05	6.17e-05	5.5e-08	3.39e-05	5.83e-06	3.99e-05	1.54e-05
12782	9.48e-10	4.64e-06	1.16e-05	8.46e-06	1.83e-05	2.26e-06	1.07e-05	0	3.29e-08	3.32e-06	1.85e-05	1.08e-05	1.22e-05	0	9.93e-06	1.28e-05	2.57e-05
12783	1.42e-10	6.95e-07	3.47e-08	3.29e-08	1.83e-05	2.89e-05	0	1.24e-05	1.13e-05	1.7e-05	6.65e-08	3.57e-05	7.15e-06	5.36e-08	5.55e-08	1.68e-05	2.58e-05
12794	5.87e-09	2.87e-05	3.92e-05	3.29e-08	1.81e-05	4.61e-08	3.26e-07	0	2.05e-05	0	4.32e-07	2.76e-05	5.5e-08	0	7.77e-06	4.97e-08	4.95e-08
12800	4.42e-06	0.0216214	0	1.48e-05	1.8e-05	7.15e-06	1.98e-05	4.35e-06	0	0	0	0	0	1.31e-05	0	4.97e-08	7.33e-06
12806	1.42e-10	6.95e-07	1.39e-07	3.29e-08	1.79e-05	2.31e-05	0.000105373	3.53e-05	0.000127243	1.36e-05	2.21e-05	2.31e-05	1.79e-05	2.43e-05	0	4.97e-08	1.51e-05
12816	1.97e-11	9.64e-08	1.38e-05	2.62e-05	4.84e-05	1.08e-05	2.84e-06	1.42e-05	4.16e-05	1.67e-05	1.84e-05	0.000228205	3.85e-05	1.23e-05	2.59e-05	3.73e-05	2.79e-05
12826	9.27e-07	0.00453221	0	0	1.78e-05	4.61e-08	0	0	0	3.65e-08	1.99e-07	2.04e-05	2.36e-05	1.04e-05	5.55e-08	1.65e-05	0
12833	9.48e-10	4.64e-06	6.93e-08	1.96e-05	1.79e-05	1.24e-05	0.00010234	3.13e-08	0	1.88e-05	6.65e-08	1.02e-07	5.5e-08	9.09e-05	0	1.63e-05	4.95e-08
12839	1.83e-07	0.000894874	3.47e-08	3.29e-08	1.77e-05	2.63e-05	3.26e-08	3.13e-08	6.57e-08	6.38e-05	0	0	0	5.36e-08	0	0	1.62e-05
12840	9.48e-10	4.64e-06	1.39e-07	1.91e-05	1.77e-05	4.61e-08	6.52e-08	0.000100185	1.35e-05	2.68e-05	1.77e-05	6.64e-05	0	0.000147099	5.55e-08	6.95e-06	0
12862	1.83e-07	0.000894874	3.47e-08	0	1.75e-05	4.61e-08	0	1.37e-05	0	7.3e-08	8.44e-06	6.96e-06	5.5e-08	0	0	1.99e-07	3.69e-05
12867	5.87e-09	2.87e-05	1.04e-07	6.45e-05	1.96e-05	5.16e-06	6.07e-06	2.5e-07	1.7e-05	1.97e-06	6.65e-08	0	0	2.19e-05	6.16e-06	5.81e-06	0
12874	4.42e-06	0.0216214	0	0	1.73e-05	0	3.13e-05	3.13e-08	1.59e-05	7.3e-08	1.33e-07	1.98e-05	0	6.8e-06	0	0	0
12877	5.87e-09	2.87e-05	2.66e-05	3.29e-08	1.73e-05	3.04e-06	3.54e-05	0	9.86e-08	3.53e-05	2.66e-07	2.08e-05	3.14e-06	5.16e-05	0	5.96e-06	0
12893	9.27e-07	0.00453221	1.35e-05	0	1.72e-05	0	1.3e-07	3.07e-06	0	0	3.03e-05	9e-06	1.84e-05	4.98e-06	0	1.76e-05	0
12924	1.42e-10	6.95e-07	6.93e-08	1.37e-05	1.69e-05	2.79e-05	9.79e-08	4.95e-06	0	2.19e-07	3.26e-05	2.17e-05	1.1e-07	1.07e-07	1.11e-07	1.27e-05	5.64e-05
12929	9.27e-07	0.00453221	0.000221854	3.29e-08	1.69e-05	6.18e-05	5.13e-05	1.89e-05	3.29e-08	3.65e-08	1.82e-05	0	0	0	0	0	0
12950	1.83e-07	0.000894874	1.86e-05	3.29e-08	1.67e-05	0	9.27e-06	3.13e-08	9.86e-08	1.56e-05	2.66e-07	2.2e-05	0	1.77e-06	0	0	0
12977	9.48e-10	4.64e-06	1.04e-07	0.000427694	1.65e-05	0	6.52e-08	1.18e-05	9.86e-08	1.46e-07	2.99e-07	4.41e-07	3.18e-05	5.36e-08	1.66e-07	1.46e-05	0
12986	3.39e-08	0.000165814	0	0	1.64e-05	4.5e-05	0.0005085	5.7e-06	0	8.69e-06	9.97e-08	0	4.61e-05	5.42e-05	1.45e-05	0.0935373	8.47e-06
13001	4.42e-06	0.0216214	6.93e-08	1.28e-05	1.63e-05	4.61e-08	0	1.19e-05	6.57e-08	0	4.62e-06	3.39e-08	0	0	0	0	0
13029	1.97e-11	9.64e-08	6.93e-08	0.000114932	1.6e-05	2.03e-05	2.79e-05	1.03e-05	2.49e-05	1.1e-07	2.13e-06	0.000165341	3.7e-05	7.5e-06	4.04e-05	1.49e-07	3.03e-05
13034	1.42e-10	6.95e-07	1.94e-05	7.79e-05	1.59e-05	1.63e-05	2.9e-05	3.13e-08	0	1.09e-05	1.2e-05	4.72e-05	7.32e-06	2.12e-05	1.18e-05	5.61e-06	2.45e-05
13043	1.97e-11	9.64e-08	1.39e-07	4.88e-05	2.85e-05	0.000133802	6.52e-08	6.75e-05	9.28e-05	1.83e-07	4.73e-05	3.39e-08	1.66e-05	1.61e-07	5.55e-08	2.98e-07	6.11e-05
13048	1.97e-11	9.64e-08	2.04e-05	4.66e-05	1.58e-05	4.2e-05	6.05e-05	5.06e-05	2.49e-05	1.52e-05	7.31e-07	7.48e-05	3.67e-05	0.000121225	4.88e-06	0.000254236	4.59e-05
13053	3.04e-07	0.00148758	4.19e-06	3.24e-05	2.79e-05	2.07e-06	1.83e-05	2.54e-06	0	1.57e-06	6.98e-06	3.39e-08	0	0.000122404	1.11e-07	0	0
13056	9.27e-07	0.00453221	5.89e-07	2.96e-07	1.57e-05	0	4.57e-07	9.08e-07	0.00102991	1.46e-07	3.66e-07	1.46e-06	0	0	0	0	0
13066	3.39e-08	0.000165814	6.93e-08	3.29e-08	1.56e-05	0	0	9.39e-08	0	3.65e-08	2.58e-05	0	1.1e-07	2.89e-06	5.55e-08	4.47e-07	0.000106648
13078	3.23e-09	1.58e-05	3.74e-05	0.00013429	2.39e-05	5.67e-05	7.89e-05	4.95e-06	2.53e-05	0.000100148	2.33e-07	2.54e-05	3.06e-05	4.54e-05	9.15e-06	5.48e-05	3.98e-05
13117	1.42e-10	6.95e-07	1.04e-07	4.54e-06	1.52e-05	2.4e-06	3.26e-08	2.11e-05	9.86e-08	0	3.32e-07	3.65e-05	1.18e-05	3.11e-06	1.61e-06	4.97e-08	5.8e-06
13130	1.42e-10	6.95e-07	4.51e-07	9.88e-08	1.51e-05	0	1.44e-05	3.81e-05	0.000589532	1.1e-07	2.33e-07	1.36e-07	5.26e-05	1.07e-07	1.43e-05	9.93e-08	1.29e-05
13141	1.42e-10	6.95e-07	3.16e-05	0.000229929	1.51e-05	3.11e-05	1.22e-05	0.00015674	3.29e-08	5.47e-05	2.33e-07	2.44e-05	1.63e-05	2.61e-05	0	9.64e-05	0.000215575
13146	4.42e-06	0.0216214	3.47e-08	0	1.5e-05	0	1.3e-07	3.13e-08	1.98e-05	0	4.21e-05	0	0	0	0	1.99e-07	9.21e-06
13147	3.39e-08	0.000165814	3.47e-08	0	1.51e-05	6.78e-06	0	3.13e-08	6.57e-08	3.36e-06	3.32e-07	4.78e-05	2.2e-07	0.000270681	0	0	1.49e-07
13152	4.42e-06	0.0216214	0	0	1.5e-05	9.22e-08	0	1.5e-06	0	0	0	0	1.35e-05	5.36e-08	9.87e-06	2.88e-06	4.66e-06
13167	4.42e-06	0.0216214	6.93e-08	0	1.48e-05	2.03e-05	6.52e-08	1.2e-05	3.29e-08	3.65e-08	0	0	0	0	0	0	4.95e-08
13185	1.83e-07	0.000894874	2.9e-05	2.17e-06	1.47e-05	0	6.52e-08	0	1.69e-05	1.63e-05	0	0	0	2.68e-07	5.55e-08	2.48e-07	9.96e-06
13195	1.97e-11	9.64e-08	6.38e-05	1.03e-05	2.46e-05	1.57e-06	9.22e-05	3.34e-05	2.11e-05	9.82e-06	2.06e-05	5.15e-05	1.74e-05	1.55e-05	2.23e-05	2.06e-05	7.73e-05
13198	9.27e-07	0.00453221	2.2e-05	0	1.46e-05	0	4.22e-05	9.39e-08	3.29e-08	9.68e-05	9.97e-08	1.93e-05	0	2.72e-05	0	0	0
13224	9.27e-07	0.00453221	0	0	1.45e-05	0	3.26e-08	0	0	3.65e-08	1.66e-07	2.3e-05	0	4.82e-05	2e-06	4.97e-08	1.62e-05
13231	4.42e-06	0.0216214	6.14e-05	3.29e-08	1.44e-05	0	3.59e-07	3.13e-08	0	3.65e-08	3.32e-08	0	5.17e-06	0	0	0	0
13249	1.83e-07	0.000894874	0	0	1.43e-05	8.62e-06	0	3.13e-08	1.31e-07	5.68e-05	3.16e-05	2.15e-05	5.5e-08	0	0	4.97e-08	1.74e-05
13264	4.42e-06	0.0216214	1.54e-05	0	1.42e-05	2.22e-05	0.000100904	9.39e-08	6.57e-08	0	1.56e-05	0	0	0	0	1.37e-05	0
13266	1.42e-10	6.95e-07	7.94e-06	1.82e-05	1.42e-05	4.61e-08	1.3e-07	1.53e-05	3.29e-08	1.05e-05	3.51e-05	0	5.5e-08	5.36e-08	6.27e-06	1.81e-05	4.95e-08
13307	1.83e-07	0.000894874	4.78e-06	2.4e-06	1.92e-05	0	8.94e-05	3.66e-06	3.29e-08	0	9.64e-06	0	4.35e-06	0	0	4.47e-07	5.86e-05
13328	1.83e-07	0.000894874	3.47e-08	3.29e-08	1.37e-05	4.61e-08	3.26e-08	0	6.57e-08	3.65e-08	2.33e-07	5.5e-05	0	0	0	9.88e-06	0
13338	1.42e-10	6.95e-07	2.33e-05	4.87e-06	1.36e-05	3.6e-06	3.59e-07	1.61e-05	3.29e-08	1.41e-05	2.66e-07	1.39e-05	3.36e-05	3.64e-05	0	4.85e-05	4.95e-08
13349	1.42e-10	6.95e-07	1.14e-05	2.8e-05	2.94e-05	1.51e-05	5.19e-06	3.57e-06	5.86e-05	5.62e-06	0	1.05e-05	5.5e-08	1.19e-05	0.000132203	4.97e-08	1.23e-05
13398	3.39e-08	0.000165814	3.47e-08	0	1.33e-05	0	4.05e-05	1.85e-06	3.22e-06	0	0	2.95e-06	5.5e-08	5.36e-08	0.000144685	3.92e-06	4.95e-08
13410	1.42e-10	6.95e-07	1.67e-05	9.09e-06	1.33e-05	1.48e-05	0.000116041	3.13e-08	0	1.1e-07	2.66e-07	1.96e-05	5.5e-08	2.74e-05	1.94e-05	4.97e-08	1.94e-05
13412	9.48e-10	4.64e-06	2.55e-05	0	1.32e-05	7.52e-06	3.23e-05	1.3e-05	4.53e-06	1.1e-05	1.66e-06	0	1.27e-05	4.23e-06	1.5e-05	4.97e-08	9.21e-06
13414	1.83e-07	0.000894874	6.93e-08	0	1.32e-05	0	6.52e-08	1.68e-05	0	2.89e-05	0	0	2.82e-05	1.07e-07	1.11e-07	7.17e-05	2.81e-05
13416	4.42e-06	0.0216214	1.66e-05	3.29e-08	1.32e-05	0	3.74e-05	1.6e-06	0	0	3.32e-08	1.73e-05	0	0	0	2.98e-06	0
13449	9.27e-07	0.00453221	0	3.29e-08	9.59e-08	0.00111394	6.52e-08	6.03e-05	0	0	0	0	1.1e-07	5.36e-08	0	1.49e-07	5.15e-06
13462	4.42e-06	0.0216214	0	0	4.79e-08	0.000641115	0	0	0	0	3.32e-08	2.82e-06	1.04e-05	0	5.55e-08	1.34e-06	0.000302756
13471	5.87e-09	2.87e-05	2.08e-07	3.29e-08	4.79e-08	0.000515843	1.3e-07	0.000178492	0	0	3.32e-08	3.39e-08	0	5.36e-08	5.55e-08	1.49e-07	9.91e-08
13478	1.83e-07	0.000894874	3.47e-08	0	9.59e-08	0.000433773	0	2.33e-05	3.29e-08	0	1.66e-07	1.83e-05	1.1e-07	0	1.11e-07	9.93e-08	0
13493	4.42e-06	0.0216214	8.34e-05	3.29e-08	0	0.00036512	6.52e-07	6.26e-08	0	7.3e-08	0	3.39e-08	0	0	0	0	9.91e-08
13495	9.02e-09	4.41e-05	1.39e-07	3.56e-06	0	0.000361754	0	9.2e-06	1.58e-05	0.000193904	1.4e-05	3.39e-08	5.97e-05	2.31e-05	4.33e-06	6.95e-06	6.39e-06
13496	1.83e-07	0.000894874	3.47e-08	0	9.59e-08	0.000343358	6.52e-08	0	0	7.3e-08	5.34e-05	0	5.5e-08	1.61e-07	0	1.44e-05	9.91e-08
13499	9.27e-07	0.00453221	0	1.81e-06	4.79e-08	0.000328373	3.26e-08	0	0	0	2.99e-07	4.04e-05	0	0	5.55e-08	1.99e-07	2.02e-05
13504	3.39e-08	0.000165814	0	6.32e-06	4.31e-06	0.000361016	8.58e-06	0	0	7.09e-06	0	4.28e-06	3.14e-06	1.31e-05	1.02e-05	3.18e-06	9.91e-06
13512	1.83e-07	0.000894874	1.98e-05	0	0	0.000282497	9.79e-08	1.09e-05	8.84e-05	0	0	0	5.5e-08	2.84e-05	1.66e-07	9.93e-08	4.95e-08
13549	4.42e-06	0.0216214	0	0	1.59e-05	0.00018664	3.26e-08	0	1.62e-05	0	3.32e-08	0	0	5.36e-08	0	9.93e-08	1.51e-05
13620	1.42e-10	6.95e-07	7.78e-05	1.74e-06	4.79e-08	0.000126241	1.61e-05	6.26e-08	2.76e-05	1.22e-05	0	3.39e-08	6e-05	6.55e-05	2.53e-05	9.49e-06	6.24e-06
13629	9.27e-07	0.00453221	0	3.29e-08	0	0.000119832	5.65e-05	4.44e-06	0	3.37e-05	3.32e-08	3.39e-08	0	0	5.55e-08	0	4.95e-08
13637	1.83e-07	0.000894874	3.47e-08	0.000251493	0	0.000117296	0	9.39e-08	6.57e-08	3.65e-08	6.65e-08	3.05e-07	0	0	1.66e-07	1.49e-07	0
13639	9.27e-07	0.00453221	0	1.77e-05	4.79e-08	0.000138459	0	0	0	0	1.09e-05	1.63e-06	0	6.88e-05	5.55e-08	5.64e-05	2.68e-05
13700	1.83e-07	0.000894874	0	3.25e-05	0	0.000103833	2.91e-05	0	0	1.1e-07	3.66e-07	5.26e-05	0	1.07e-07	5.55e-08	0.000152274	9.91e-08
13702	3.39e-08	0.000165814	0	5.63e-06	4.79e-08	8.84e-05	4.63e-06	3.91e-06	3.32e-06	3.47e-05	0	9.91e-06	1.6e-05	0	0	6.9e-06	4.95e-08
13718	1.83e-07	0.000894874	3.47e-08	2.5e-06	4.79e-08	0.000107106	3.26e-08	0	0	2.46e-05	9.87e-06	6.79e-08	0	5.68e-05	0	0	1.49e-07
13734	1.42e-10	6.95e-07	3.47e-08	0.000101993	4.79e-08	0.000168751	7.5e-05	9.39e-08	1.73e-05	1.31e-05	5.65e-07	9.52e-05	5.74e-05	0	8.17e-05	2.51e-05	7.6e-05
13751	9.27e-07	0.00453221	1.91e-06	4.94e-07	0	7.37e-05	6.52e-08	3.13e-08	1.74e-06	0	3.32e-07	4.92e-05	0	0	0	0	9.91e-08
13772	9.48e-10	4.64e-06	2.25e-05	5.44e-05	0	9.71e-05	9.45e-05	3.54e-06	4.11e-05	6.53e-05	1.85e-05	7.14e-05	2.99e-05	3.33e-05	0	3.89e-05	3.85e-05
13792	4.42e-06	0.0216214	3.47e-08	0	7.29e-06	0.000106184	0	3.13e-08	2.37e-05	3.65e-08	0	0	0	0	7.77e-06	0	4.95e-08
13822	9.27e-07	0.00453221	0	0	0	5.75e-05	0	5.92e-05	6.95e-05	0.000104275	0.000124582	0	9.25e-05	0	5e-05	0.000141894	0.00018526
13828	4.42e-06	0.0216214	0	9.56e-05	0	5.64e-05	0	1.88e-07	0	1.45e-05	2.33e-07	2.86e-05	0	0	0	4.87e-06	9.91e-08
13830	4.42e-06	0.0216214	3.47e-08	6.58e-08	0	5.64e-05	2.28e-05	3.13e-08	1.97e-05	0	1.99e-07	2.16e-05	0	0	0	0	0
13841	3.39e-08	0.000165814	0	3.29e-08	0	5.49e-05	3.26e-08	0	6.57e-08	1.1e-07	4.65e-07	0.000104785	5.99e-05	1.47e-05	1.46e-05	3.26e-05	0
13849	4.42e-06	0.0216214	0	0	1.28e-05	8.82e-05	2.68e-05	9.39e-08	1.09e-05	0	0	3.39e-08	0	0	0	4.97e-08	9.91e-08
13855	3.39e-08	0.000165814	0	0	4.79e-08	5.32e-05	0	6.26e-08	1.43e-05	3.65e-08	1.33e-07	2.3e-05	5.5e-08	2.93e-05	0	4.37e-05	4.21e-05
13862	9.27e-07	0.00453221	6.93e-08	7.24e-07	0	5.27e-05	3.26e-08	1.55e-05	0	0	6.65e-08	1.24e-05	0	4.29e-06	0	2.93e-06	0
13877	9.48e-10	4.64e-06	2.21e-05	0.000170966	0	5.1e-05	2.61e-07	6.26e-08	0	3.65e-08	1.99e-07	1.7e-07	5.5e-08	5.36e-08	3.05e-06	3.14e-05	5.65e-06
13894	5.87e-09	2.87e-05	6.93e-08	2.33e-05	9.59e-08	4.88e-05	0	3.13e-08	2.39e-05	0.000199602	2.99e-07	2.38e-05	0	0	4.05e-06	1.99e-07	2.66e-05
13898	1.97e-11	9.64e-08	1.66e-06	2.09e-05	1.63e-06	8.14e-05	3.97e-05	5.92e-06	2.53e-06	3.06e-05	1.84e-05	4.66e-05	0.000154759	3.79e-05	2.31e-05	0.000105936	4.11e-05
13925	4.42e-06	0.0216214	1.64e-05	0	4.79e-08	4.53e-05	6.52e-08	0	3.29e-08	0	0	0	0	0	2.81e-05	2.48e-07	4.27e-05
13926	9.48e-10	4.64e-06	1.49e-05	2.69e-05	0	4.51e-05	6.72e-05	1.25e-07	2.51e-05	7.3e-08	2.71e-05	3.68e-05	3.23e-05	4.18e-06	0	2.82e-05	2.83e-05
13934	3.39e-08	0.000165814	9.39e-06	1.2e-05	0	7.1e-05	3.26e-08	6.64e-06	0	0	0	3.6e-06	1.98e-06	1.68e-05	2.39e-06	4.97e-08	1.42e-05
13936	1.42e-10	6.95e-07	4.51e-07	0.00104864	9.59e-08	4.41e-05	4.76e-06	1.45e-05	5.24e-05	2.05e-05	0.000213598	7.47e-07	0.000646059	0	5.85e-05	8.69e-06	3.57e-06
13945	1.83e-07	0.000894874	3.47e-08	2.96e-07	0	7.45e-05	3.26e-08	1.15e-05	0	3.3e-05	3.32e-08	0	5.45e-06	0	0	4.97e-08	6.59e-06
13966	9.27e-07	0.00453221	3.47e-08	3.29e-08	0	4.12e-05	6.52e-08	0	3.29e-08	6.72e-05	3.32e-08	6.79e-08	0	0	1.05e-05	0	0
13984	3.39e-08	0.000165814	2.08e-07	9.88e-08	9.59e-08	4.03e-05	3.26e-08	6.26e-08	9.86e-08	2.92e-07	0.000228223	0	0	1.9e-05	0	4.97e-08	0
13994	1.97e-11	9.64e-08	2.22e-05	1.84e-06	4.07e-06	5.62e-05	1.65e-05	1.91e-05	9.69e-06	9.93e-06	1.21e-05	2.95e-06	4.07e-06	1.17e-05	8.54e-06	6.21e-06	2.43e-06
13996	5.87e-09	2.87e-05	3.47e-08	3.29e-08	0	3.94e-05	3.16e-05	3.97e-06	0	1.44e-05	6.82e-05	2.48e-05	1.1e-07	0	4.11e-05	2.48e-07	2.42e-05
14015	4.42e-06	0.0216214	0	0	0	3.79e-05	0	3.13e-08	2.06e-05	7.3e-08	3.32e-08	6.79e-08	0	0	0	4.97e-08	4.95e-08
14021	1.83e-07	0.000894874	2.7e-05	4.51e-06	0	3.76e-05	1.59e-05	9.39e-08	0	7.3e-08	6.65e-07	0.000102477	6.67e-05	1.07e-07	0	0	0
14038	9.27e-07	0.00453221	1.98e-05	1.29e-05	0	3.67e-05	9.79e-08	1.62e-05	1.56e-05	0	3.32e-08	3.39e-08	5.18e-05	0	0	0	0
14044	4.42e-06	0.0216214	3.54e-06	8.89e-07	9.06e-06	3.64e-05	1.99e-06	6.26e-07	0	0	0	0	0	9.74e-05	0	0	6.98e-06
14047	5.87e-09	2.87e-05	3.47e-08	9.61e-06	4.79e-08	4.72e-05	0	6.26e-08	1.72e-05	3.65e-08	3.32e-08	1.96e-05	1.89e-05	0	0	1.43e-05	2.12e-05
14060	9.27e-07	0.00453221	0	2.34e-06	0	3.54e-05	3.26e-08	2.43e-05	0	0	3.32e-07	3.81e-05	5.94e-06	0	0	9.93e-08	1.45e-05
14061	9.27e-07	0.00453221	0	0	4.79e-08	3.53e-05	0	6.26e-08	0	0	2.33e-07	3.14e-05	0	3.7e-05	5.1e-06	1.77e-05	2.97e-05
14118	1.83e-07	0.000894874	0	1.2e-05	1.17e-05	3.26e-05	0	2.19e-06	0	7.3e-08	2.79e-06	1.65e-05	3.51e-05	4.87e-06	7.05e-06	0	0
14126	3.39e-08	0.000165814	3.47e-08	1.55e-05	4.79e-08	3.23e-05	0	0	9.86e-08	0	1.33e-07	2.63e-05	5.5e-08	1.07e-07	0	6.47e-05	1.82e-05
14134	9.27e-07	0.00453221	5.2e-07	2.3e-07	0	3.2e-05	2.28e-07	0.000367219	1.37e-05	2.19e-07	1.95e-05	3.49e-05	0	0	0	0	0
14141	1.83e-07	0.000894874	4.76e-05	0	0	3.16e-05	3.26e-07	7.79e-06	1.58e-05	1.1e-07	0	0	8.09e-06	0	2.05e-06	1.43e-05	4.95e-08
14168	1.97e-11	9.64e-08	2.23e-05	0.000130603	1.94e-05	0.000133894	1.91e-05	4.8e-05	1.45e-05	5.52e-06	3.66e-07	7.16e-05	8.54e-05	5.7e-05	3.71e-05	8.71e-05	3.21e-05
14181	1.42e-10	6.95e-07	5.96e-05	3.56e-06	1.09e-05	4.55e-05	4.04e-05	1.63e-05	3.29e-08	1.58e-05	8.12e-05	2.55e-06	3.25e-06	9.42e-05	2.53e-05	0	1.49e-05
14183	4.42e-06	0.0216214	0	0	0	2.97e-05	0	0	0	2.45e-06	3.99e-07	3.88e-05	1.87e-05	2.51e-05	5.55e-08	0	4.95e-08
14194	9.27e-07	0.00453221	0	3.29e-08	0	3.46e-05	3.26e-08	0	0	1.46e-07	2.28e-05	2.38e-05	0	2.62e-05	0	2.62e-05	4.95e-08
14241	4.42e-06	0.0216214	0	1.05e-06	4.79e-07	2.77e-05	4.89e-07	0	0	3.94e-06	0	0	3.85e-07	0	0	1.94e-05	1.54e-06
14259	1.42e-10	6.95e-07	0	4.49e-05	9.59e-08	8.66e-05	0.000180505	1.03e-05	1.64e-05	6.94e-05	3.96e-05	0.00011232	0.000125535	0.000567932	1.6e-05	7.25e-05	9.51e-05
14288	9.27e-07	0.00453221	3.47e-08	3.29e-08	0	2.57e-05	0	6.26e-08	5.13e-05	0	0	3.39e-08	5.73e-05	0	0	9.93e-08	5.21e-05
14299	3.39e-08	0.000165814	5.31e-05	6.68e-05	0	2.94e-05	3.59e-07	6.26e-08	3.29e-08	7.3e-08	2.99e-07	5.64e-05	0	5.36e-08	0	0	2.58e-06
14323	9.27e-07	0.00453221	6.93e-08	0	0	2.47e-05	0	3.02e-05	0	1.43e-05	1.33e-07	1.91e-05	5.5e-08	4.04e-05	5.77e-06	0	0
14353	5.87e-09	2.87e-05	6.93e-08	6.58e-08	8.87e-06	2.81e-05	0	1.75e-05	1.35e-05	3.65e-08	1.71e-05	5.73e-05	2.86e-05	0	0	2.48e-07	2.91e-05
14361	5.87e-09	2.87e-05	2.08e-07	0.000523827	1.2e-05	2.56e-05	1.63e-07	4.22e-05	1.94e-05	2.3e-05	9.97e-08	9.57e-06	0	1.31e-05	2.77e-07	0	0
14374	3.39e-08	0.000165814	8.25e-06	3.29e-08	0	2.31e-05	6.52e-08	1.53e-06	1.12e-05	3.65e-08	3.99e-05	3.47e-05	0	1.58e-05	0	3.66e-05	0
14376	9.48e-10	4.64e-06	3.47e-08	8.24e-05	0	6.42e-05	1.62e-05	1.97e-05	1.37e-05	2.55e-05	6.65e-08	1.36e-07	4.44e-05	0.000125886	0	4.97e-07	5.87e-05
14382	5.5e-09	2.69e-05	1.7e-05	7.45e-05	0	2.27e-05	9.79e-08	2.36e-05	6.57e-08	4.11e-05	1.62e-05	1.02e-07	3.97e-05	0	3.12e-05	1.39e-05	7.12e-05
14383	3.39e-08	0.000165814	0	5.14e-06	0	5.04e-05	6.52e-08	6.82e-06	2.36e-05	9.24e-06	1.29e-05	0	1.02e-05	0	5.21e-06	3.02e-05	2.09e-05
14395	4.42e-06	0.0216214	0	0	0	2.25e-05	0	3.26e-05	0	0	3.32e-08	3.39e-08	0	1.47e-05	5.21e-06	9.93e-08	2.35e-05
14404	4.42e-06	0.0216214	1.84e-05	0	2.73e-06	3.98e-05	1.3e-07	0	0	3.65e-08	0	0	0	1.57e-05	8.54e-06	0	4.95e-08
14427	9.48e-10	4.64e-06	2.91e-05	4.31e-06	8.34e-06	2.18e-05	4.72e-05	2.19e-06	3.06e-06	2.36e-05	1.9e-05	2.66e-05	1.1e-07	1.1e-05	0	0	1.43e-05
14451	5.87e-09	2.87e-05	1.61e-05	1.58e-06	0	2.72e-05	2.95e-05	6.26e-08	1.82e-05	0	9.64e-07	0.00010027	3.24e-05	0	1.11e-07	1.99e-07	2.23e-05
14465	1.83e-07	0.000894874	0	0	1.06e-05	3.24e-05	0	1.25e-05	0	2.96e-06	2.66e-07	1.55e-05	0	2.68e-06	5.66e-06	4.97e-08	1.62e-05
14469	3.98e-09	1.95e-05	2.5e-05	1.24e-05	5.13e-06	4.19e-05	1.96e-07	5.07e-05	2.3e-07	0.000213554	0	6.72e-06	1.51e-05	1.52e-05	0.000108736	6.16e-06	6.89e-06
14509	9.27e-07	0.00453221	3.47e-08	0	0	2.04e-05	0	0	0	0	1.8e-05	3.39e-08	5.5e-08	5.36e-08	9.43e-07	1.47e-05	1.51e-05
14524	4.42e-06	0.0216214	0	0	4.79e-08	2.42e-05	0	7.57e-06	0	0	6.65e-08	7.4e-06	0	8.04e-07	3.21e-05	1.75e-05	0
14561	4.42e-06	0.0216214	2e-05	0	0	1.96e-05	1.3e-07	0	1.29e-05	0	2.33e-07	2.09e-05	4.22e-05	0	7.77e-06	0	0
14585	9.48e-10	4.64e-06	3.09e-05	1.65e-07	4.79e-08	1.92e-05	3.91e-07	1.2e-05	3.29e-08	3.65e-08	7.92e-05	0	0	6.43e-06	1.38e-05	9.93e-08	2.58e-05
14642	4.42e-06	0.0216214	1.39e-05	0	0	5.97e-05	0	7.61e-06	1.82e-05	4.6e-06	0	0	0	1.19e-05	9.93e-06	1.74e-05	0
14649	4.42e-06	0.0216214	1.75e-05	0	0	2.25e-05	1.05e-05	0	0	7.28e-05	2.41e-05	0	0	9.75e-06	2.33e-05	2.25e-05	0
14666	4.42e-06	0.0216214	0	2.39e-05	0	1.82e-05	6.52e-08	6.26e-08	0	7.3e-08	3.87e-05	3.39e-08	0	0	0	2.09e-05	0
14717	3.39e-08	0.000165814	1.39e-07	4.02e-06	7.33e-06	1.75e-05	1.3e-07	1.56e-07	6.57e-08	2.52e-06	2.89e-06	0.000352338	5.5e-08	0	0	0	0
14722	9.27e-07	0.00453221	3.47e-08	4.78e-05	0	1.74e-05	0	0	0	1.45e-05	0	8.83e-06	1.65e-07	1.07e-05	0.000197444	2.13e-05	0
14760	9.27e-07	0.00453221	3.47e-08	0	0	2.14e-05	2.22e-05	5.35e-06	1.43e-05	0	0	3.39e-08	2.1e-05	0	0	1.49e-07	3.51e-05
14781	4.42e-06	0.0216214	0	0	4.79e-08	1.69e-05	3.26e-08	0	1.51e-05	3.76e-06	0	0	0	5.79e-06	2.44e-06	2e-05	0
14803	9.48e-10	4.64e-06	4.23e-06	4.69e-05	4.89e-06	3.91e-05	1.73e-06	6.89e-06	9.22e-05	0	1.77e-05	0	2.66e-05	8.04e-06	1.35e-05	5.27e-05	2.26e-05
14812	1.83e-07	0.000894874	2.51e-05	5.66e-06	4.79e-08	5.74e-05	2.61e-07	0	0	3.65e-08	0	0	3.08e-05	0	5.55e-08	3.48e-07	3.35e-05
14816	1.97e-11	9.64e-08	2.74e-05	2.88e-05	1.27e-05	1.64e-05	3.59e-07	1.28e-05	2.5e-05	7.3e-08	2.42e-05	5.66e-05	2.86e-06	4.06e-05	2.66e-05	3.58e-05	2.64e-05
14821	1.83e-07	0.000894874	3.47e-08	0.000190093	5.85e-06	1.64e-05	0	0	0	3.65e-08	0	2.04e-07	0	5.36e-08	5.55e-08	4.97e-08	9.91e-08
14826	9.48e-10	4.64e-06	6.93e-08	3.38e-05	4.79e-08	1.89e-05	0	1.08e-05	3.29e-08	1.22e-05	1.66e-07	4.33e-05	6.49e-06	0	5.55e-08	2.48e-07	7.38e-05
14837	1.47e-08	7.18e-05	1.04e-07	0.000406788	4.79e-08	1.61e-05	9.79e-08	1.25e-07	1.31e-07	1.46e-07	1.66e-07	5.77e-07	0	0	1.66e-07	4.97e-08	1.6e-05
14841	5.87e-09	2.87e-05	1.72e-05	1.88e-06	0	2.27e-05	4.93e-06	2.74e-05	5.19e-06	0	3.32e-08	6.72e-06	0	5.46e-06	5.55e-08	2.53e-06	1.58e-05
14874	4.42e-06	0.0216214	6.93e-08	3.29e-08	0	1.56e-05	6.52e-08	9.39e-08	0	1.46e-07	0.000157689	1.36e-07	0	0	0	0	0
14904	3.39e-08	0.000165814	1.39e-07	0	0	1.54e-05	3.26e-08	2.74e-05	1.34e-05	0	3.99e-07	4.98e-05	2.64e-05	2.1e-05	0	2.98e-07	4.76e-05
14910	4.42e-06	0.0216214	6.93e-08	0	0	1.52e-05	0	1.22e-05	3.29e-08	7.3e-08	2.33e-07	3.91e-05	0	0	0	2.28e-05	0
14935	9.48e-10	4.64e-06	2.09e-05	3.32e-05	0	2e-05	1.63e-07	3.82e-05	3.02e-06	2.7e-06	8.34e-06	5.46e-06	0	1.19e-05	8.6e-06	2.31e-05	1.66e-05
14936	3.39e-08	0.000165814	0	1.74e-05	0	1.49e-05	2.84e-06	5.85e-06	3.29e-08	1.04e-05	0	0	1.43e-05	6.32e-06	2.71e-05	1.04e-05	3.82e-05
14942	4.42e-06	0.0216214	3.47e-08	3.29e-08	0	1.48e-05	0	3.13e-08	1.31e-07	5.31e-05	6.56e-05	0	0	0	5.55e-08	0	0
14951	1.97e-11	9.64e-08	6.93e-08	6.58e-08	4.79e-08	1.48e-05	2.79e-05	1.78e-05	3.29e-08	1.65e-05	9.97e-08	4.23e-05	1.88e-05	6.4e-05	7.21e-06	2.48e-07	2.92e-05
15004	4.42e-06	0.0216214	0	0	0	1.43e-05	0	3.13e-08	1.23e-05	3.65e-08	5.65e-07	7.76e-05	0	0	0	6.56e-06	7.73e-06
15056	9.27e-07	0.00453221	3.38e-05	1.88e-05	4.79e-08	1.4e-05	4.24e-07	0	3.29e-08	0	3.32e-08	0	0	0	0	4.97e-08	9.26e-06
15072	4.27e-08	0.000209085	1.04e-07	2.18e-05	9.59e-08	2.31e-05	0	4.8e-05	3.06e-06	1.93e-05	4.99e-07	6.49e-05	5.5e-08	3.67e-05	0	3.81e-05	0
15080	4.42e-06	0.0216214	6.93e-08	6.58e-08	4.79e-08	1.38e-05	0	9.45e-06	3.29e-08	0	0	0	0	0	0	2.52e-05	4.95e-08
15107	1.83e-07	0.000894874	5.24e-05	1.42e-05	7.81e-06	1.36e-05	0	0	4.63e-06	1.74e-05	0	0	2.09e-05	0	1.94e-05	1.04e-06	0.000185805
15114	1.83e-07	0.000894874	0	6.06e-06	4.79e-08	1.35e-05	0	0	4.15e-05	3.65e-08	9.97e-08	6.11e-06	7.37e-06	5.36e-08	5.55e-08	0	0
15134	1.42e-10	6.95e-07	2.01e-05	5.04e-05	0	1.34e-05	1.63e-07	3.13e-08	6.57e-08	7.3e-08	9.97e-08	4.62e-05	1.63e-05	5.36e-08	5.55e-08	1.09e-06	8.82e-06
15139	4.42e-06	0.0216214	0	0	0	1.33e-05	0	3.13e-08	3.29e-08	0	2.33e-07	2.33e-05	0	5.36e-08	0	9.93e-08	1.11e-05
15145	6.73e-06	0.0329161	0	6.58e-08	0	1.33e-05	9.79e-08	2.72e-06	0	3.65e-08	2.26e-05	0	9.39e-05	2.58e-05	0	5.02e-06	0
15154	4.42e-06	0.0216214	0	3.29e-08	0	1.32e-05	0	3.13e-08	3.29e-08	1.1e-07	9.31e-07	8.98e-05	0	0	0	2.81e-05	0
15176	1.25e-08	6.11e-05	3.1e-05	6.65e-06	6.62e-06	1.72e-05	0	1.2e-05	6.77e-06	0	9.97e-08	6.72e-06	5.5e-08	1.1e-05	1.11e-07	0.000111846	2.79e-05
15195	5.87e-09	2.87e-05	6.93e-08	0.000145714	9.59e-08	1.3e-05	6.52e-08	0	3.29e-08	1.1e-06	9.97e-08	0	0	3e-06	2.77e-07	4.97e-08	4.95e-08
15212	4.42e-06	0.0216214	0	2.9e-06	0	1.28e-05	2.31e-05	2.72e-05	0	0	2.32e-05	0	2.11e-05	0	0	2.84e-05	3.76e-06
15252	5.87e-09	2.87e-05	3.22e-06	1.06e-05	4.94e-06	1.24e-05	4.57e-06	0	3.29e-08	2.13e-05	0	0	2.63e-05	3.46e-05	1.77e-05	4.97e-08	1.78e-05
15256	4.42e-06	0.0216214	1.04e-07	6.58e-08	0	1.24e-05	6.52e-08	3.13e-08	1.4e-05	0	1.33e-07	2.56e-05	0	0	0	0	0
15274	1.42e-10	6.95e-07	2.08e-07	0	2.4e-07	5.99e-07	1.9e-05	1.2e-05	9.86e-08	2.15e-05	0.000419484	2.38e-07	0.00297576	2.14e-07	1.54e-05	2.98e-07	2.48e-07
15277	3.39e-08	0.000165814	6.93e-08	0.000108117	2.4e-07	3.69e-07	0	0	0	1.1e-07	0	3.39e-08	0.00220378	1.61e-07	2.22e-07	9.93e-08	1.98e-07
15282	1.97e-11	9.64e-08	3.12e-07	0.000461966	2.4e-07	2.77e-07	1.3e-07	9.39e-08	1.31e-07	1.1e-07	1.02e-05	2.04e-07	0.00298368	0.000192257	1.77e-05	2.48e-07	1.49e-07
15283	9.27e-07	0.00453221	0	0	4.79e-08	4.61e-08	6.52e-08	1.56e-07	5.43e-05	0	0	0	0.000896194	0	5.55e-08	4.97e-08	4.95e-08
15285	9.27e-07	0.00453221	8.8e-05	0	1.44e-07	1.38e-07	3.59e-07	2.79e-06	0	7.3e-08	6.65e-08	6.79e-08	0.000741655	0	0	0	0
15288	4.42e-06	0.0216214	0	0	4.79e-08	1.84e-07	0	3.13e-08	4.47e-06	0	0	0	0.000699168	0	5.55e-08	1.58e-05	8.02e-06
15295	9.48e-10	4.64e-06	1.39e-07	9.88e-08	4.79e-08	9.22e-08	1.3e-07	6.26e-08	1.31e-07	2.92e-07	1.83e-06	0.000349011	0.000533512	0	5.55e-08	4.97e-08	0
15296	1.97e-11	9.64e-08	5.55e-07	3.69e-05	9.59e-08	1.84e-07	4.57e-07	1.41e-06	0.000999615	2.56e-07	5.95e-06	2.04e-07	0.00111138	5.89e-07	0.00040027	9.93e-08	1.98e-07
15301	1.42e-10	6.95e-07	3.78e-06	6.58e-08	4.79e-08	1.38e-07	9.53e-05	1.25e-07	0	3.14e-06	1.66e-07	1.94e-05	0.000432247	6e-06	1.11e-07	6.16e-06	4.95e-08
15302	1.83e-07	0.000894874	2.31e-05	0	4.79e-08	0	3.26e-08	0	6.57e-08	3.28e-05	0	0	0.000425037	1.07e-07	5.55e-08	4.97e-08	4.95e-08
15303	1.42e-10	6.95e-07	3.47e-07	2.96e-07	1.92e-07	9.22e-08	0.000849317	2.19e-07	1.97e-07	2.47e-05	2.99e-07	2.32e-05	0.00042146	5.36e-08	1.01e-05	4.97e-08	0
15323	4.42e-06	0.0216214	0	2e-05	6.42e-06	0	5.9e-05	1.65e-05	0	1.31e-05	0	3.39e-08	0.000276057	0	0	0	4.95e-08
15328	1.83e-07	0.000894874	0	0	4.79e-08	4.61e-08	6.52e-08	0	3.29e-08	7.3e-08	4.65e-07	6.99e-05	0.000255033	1.08e-05	0	0	4.95e-08
15333	3.39e-08	0.000165814	1.39e-07	1.32e-07	4.79e-08	4.61e-08	3.91e-07	1.56e-07	2.96e-07	6.94e-07	0.000411041	3.39e-08	0.000230653	0	0	0	0
15334	3.39e-08	0.000165814	6.93e-08	3.29e-08	0	4.61e-08	6.52e-08	6.26e-08	6.57e-08	1.83e-07	1.5e-06	0.000220975	0.000406545	0	0	0	9.91e-08
15338	9.27e-07	0.00453221	1.04e-07	3.29e-08	0	0	3.26e-08	3.13e-08	0	3.65e-08	3.28e-05	0	0.000202695	0	5.55e-08	0	4.95e-08
15340	5.87e-09	2.87e-05	3.47e-07	6.58e-08	0	1.38e-07	3.91e-07	1.25e-07	2.3e-07	8.77e-07	0.000530737	1.7e-07	0.000192733	0	5.55e-08	0	4.95e-08
15345	4.42e-06	0.0216214	0	7.57e-07	4.79e-08	0	2.56e-05	0	6.54e-06	3.62e-06	3.32e-08	0	0.000174242	0	0	0	4.95e-08
15356	5.87e-09	2.87e-05	2.25e-05	4.15e-06	1.2e-05	9.68e-06	4.8e-06	0	4.07e-06	6.54e-06	0	1.88e-05	0.000151017	3.64e-06	0	3.13e-06	8.42e-06
15357	2.11e-09	1.03e-05	5.26e-05	0.000117895	0	9.22e-06	1.63e-07	1.47e-05	0.000118373	1.84e-05	1.64e-05	3.39e-08	0.000150521	5.36e-08	3.02e-05	1.78e-05	3.13e-05
15384	9.48e-10	4.64e-06	1.39e-07	3.29e-08	4.79e-08	8.16e-06	3.26e-08	3.63e-06	3.32e-05	1.26e-05	1.93e-05	2.33e-05	0.000123334	5.14e-06	5.83e-06	0	0
15406	1.97e-11	9.64e-08	2.43e-07	0.0004005	1.44e-07	9.22e-08	1.63e-07	1.88e-07	2.87e-05	2.56e-07	2.07e-05	7.27e-05	0.000363563	8.9e-05	1.55e-05	9.93e-08	9.91e-08
15424	3.39e-08	0.000165814	6.93e-08	0	0	1.38e-07	1.3e-07	1.1e-05	2.48e-05	2.13e-05	6.98e-07	4.96e-05	0.000105062	2.39e-05	0	4.97e-08	0
15429	1.53e-08	7.49e-05	6.93e-08	1.16e-05	9.59e-08	4.61e-08	3.22e-05	4.95e-06	0.000125666	2.81e-05	1.66e-07	4.74e-05	9.3e-05	2.87e-05	0.000101302	1.42e-05	5.52e-05
15443	1.83e-07	0.000894874	0	3.44e-05	0	4.61e-08	1.63e-07	3.6e-05	1.35e-05	9e-05	6.46e-05	0	8.45e-05	1.47e-05	0	9.93e-08	0
15450	4.42e-06	0.0216214	3.47e-08	0	0	0	1.3e-07	3.13e-08	3.13e-05	1.1e-07	6.67e-05	2.89e-05	8.17e-05	0	0	0	0
15456	9.27e-07	0.00453221	1.39e-07	0	0	4.61e-08	9.79e-08	6.26e-08	1.64e-07	1.1e-07	2.63e-06	0.000247383	7.76e-05	0	0	0	0
15460	9.27e-07	0.00453221	3.47e-08	1.94e-05	9.59e-08	0	3.26e-08	9.48e-06	2.33e-05	7.3e-08	0	6.79e-08	7.4e-05	0	0	0	0
15463	1.97e-11	9.64e-08	0.0141404	2.3e-06	1.87e-06	1.52e-06	0.000104395	1.97e-06	1.87e-06	1.53e-06	1.96e-06	1.83e-06	7.35e-05	1.39e-06	6.1e-07	1.04e-06	1.14e-06
15475	1.97e-11	9.64e-08	0.018663	4.81e-06	1.05e-06	1.8e-06	0.000134539	3.79e-06	3.52e-06	3.69e-06	3.86e-06	3.6e-06	6.85e-05	1.5e-06	1.28e-06	1.29e-06	1.44e-06
15478	4.42e-06	0.0216214	0	0	4.79e-08	0	3.26e-08	0	0	3.65e-08	2.99e-07	2.18e-05	6.68e-05	1.21e-05	0	9.93e-08	0
15492	4.42e-06	0.0216214	3.47e-08	2.73e-06	0	0	9.79e-08	1.25e-07	0.000126849	0	9.97e-08	3.39e-08	6.44e-05	0	0	0	0
15498	1.83e-07	0.000894874	3.47e-08	1.94e-05	0	4.61e-08	1.92e-05	0	3.55e-06	1.1e-07	7.41e-05	3.39e-08	6.29e-05	5.36e-08	0	0	0
15518	3.39e-08	0.000165814	1.98e-05	6.58e-07	0	6.92e-07	1.3e-07	3.13e-08	6.57e-08	7.3e-08	4.65e-07	4.94e-05	5.82e-05	7.5e-07	0	0	0
15522	1.97e-11	9.64e-08	0.0178267	4.08e-06	1.63e-06	1.61e-06	0.00013082	3.41e-06	3.42e-06	2.89e-06	3.06e-06	3.29e-06	5.64e-05	8.57e-07	4.99e-07	1.14e-06	1.04e-06
15532	1.83e-07	0.000894874	3.47e-08	1.82e-05	4.79e-08	0	0	2.02e-05	1.48e-05	3.37e-05	0	0	6.21e-05	0	2.67e-05	8.41e-05	5.26e-05
15544	9.27e-07	0.00453221	2.64e-05	0	0	1.29e-06	1.96e-07	6.26e-08	0	5.73e-06	1.91e-05	0	5.23e-05	0	5.6e-06	4.97e-08	0
15553	1.83e-07	0.000894874	2.3e-05	1.24e-05	0	0	3.59e-07	0	3.29e-08	3.65e-08	2.34e-05	3.29e-05	5.09e-05	0	0	1.58e-05	3.68e-05
15574	9.27e-07	0.00453221	6.93e-08	1.29e-05	0	4.61e-08	0	3.44e-07	0.000154249	3.65e-08	0	0	4.82e-05	0	5.55e-08	0	4.95e-08
15582	1.83e-07	0.000894874	5.17e-06	1.23e-05	0	2.81e-06	0	2.94e-06	0	0	5.98e-06	4.27e-05	7.12e-05	1.1e-05	0	2.58e-05	1.93e-06
15586	1.83e-07	0.000894874	3.47e-08	6.58e-08	4.79e-08	0	3.26e-08	1.56e-07	0.000125141	1.1e-07	3.32e-08	0	4.66e-05	0	5.55e-08	0	0
15591	4.42e-06	0.0216214	1.04e-07	0.000262193	0	0	0	6.26e-08	3.29e-08	0	6.65e-08	1.02e-07	4.62e-05	0	5.55e-08	0	0
15608	1.83e-07	0.000894874	3.47e-08	0	0	2.86e-06	0	6.26e-08	1.84e-05	1.89e-05	5.65e-07	6.99e-05	9.25e-05	0	0	1.54e-05	4.95e-08
15623	9.48e-10	4.64e-06	0	2.9e-06	2.16e-06	4.61e-08	2.12e-06	1.5e-06	0	4.31e-06	9.74e-06	6.35e-06	6.77e-05	2.52e-06	1.72e-06	4.62e-06	2.86e-05
15631	4.42e-06	0.0216214	0	4.64e-06	0	4.61e-08	1.86e-05	0	0	0	4.65e-07	5.34e-05	4.27e-05	0	0	4.97e-08	1.54e-05
15637	8.99e-06	0.0439471	0	2.77e-05	4.79e-08	0	0	0	8.87e-06	3.65e-08	0	6.79e-08	4.2e-05	0	5.55e-08	1.75e-05	7.71e-05
15639	4.42e-06	0.0216214	1.67e-05	6.58e-08	0	0	1.96e-07	7.79e-06	0	0	0	0	4.19e-05	1.73e-05	5.55e-08	0	2.92e-06
15644	9.27e-07	0.00453221	3.47e-08	0	0	0	1.63e-07	1.45e-05	1.31e-07	6.65e-05	1.13e-05	7.4e-05	7.36e-05	0	0	0	4.95e-08
15662	9.27e-07	0.00453221	1.9e-05	9.88e-08	0	0	1.96e-07	1.67e-05	6.57e-08	7.3e-08	0.000118665	1.02e-07	4.06e-05	0	0	0	0
15667	9.27e-07	0.00453221	2.29e-05	0	4.79e-08	4.61e-08	3.26e-08	6.6e-06	0	0	0	0	4.05e-05	6e-06	0	5.46e-05	4.95e-08
15668	1.83e-07	0.000894874	3.47e-07	3.29e-08	0	0	1.63e-07	0.000289099	1.31e-07	3.65e-08	1.66e-07	6.79e-08	4.02e-05	0	0	1.56e-05	0
15675	9.27e-07	0.00453221	6.93e-08	9.88e-08	0	0	9.79e-08	6.26e-08	5.39e-05	1.1e-07	6.93e-05	3.39e-08	3.97e-05	0	0	0	0
15677	1.83e-07	0.000894874	2.43e-07	6.17e-05	0	0	8.09e-05	0	3.29e-08	1.1e-07	0.000152636	1.02e-07	3.95e-05	7.66e-06	0	1.96e-05	0
15691	9.27e-07	0.00453221	0	6.58e-08	0	0	0	5.09e-05	3.29e-08	1.68e-05	2.33e-07	2.23e-05	3.9e-05	0	0	5.46e-06	4.16e-06
15695	1.97e-11	9.64e-08	0.00644524	1.84e-06	1.01e-06	6.45e-07	4.74e-05	9.39e-07	1.05e-06	7.67e-07	1.16e-06	1.29e-06	3.87e-05	5.36e-07	6.1e-07	1.04e-06	9.41e-07
15710	4.42e-06	0.0216214	0	0	8.25e-06	4.98e-06	3.26e-08	0	2.64e-05	0	3.32e-08	0	6.42e-05	0	5.55e-08	0	4.95e-08
15711	9.27e-07	0.00453221	6.93e-08	1.02e-06	2.59e-06	0	3.12e-05	2.71e-05	0	0	0	0	4.18e-05	4.39e-06	0	9.93e-08	8.52e-06
15722	9.27e-07	0.00453221	0	3.29e-08	4.79e-08	4.61e-08	3.26e-08	1.19e-05	0	0	3.32e-08	0	7.02e-05	5.36e-08	5.55e-08	0	0
15723	9.27e-07	0.00453221	0	4.01e-05	0	0	6.52e-08	3.13e-08	0	0	4.65e-07	2.79e-05	3.66e-05	5.36e-08	1.1e-05	4.97e-08	0
15728	4.42e-06	0.0216214	6.93e-08	3.29e-08	0	0	6.52e-08	0	9.86e-08	2.92e-07	7.65e-07	0.000127935	3.6e-05	0	0	0	0
15753	4.42e-06	0.0216214	0	0	0	0	9.79e-08	0	3.29e-08	1.1e-07	9.31e-07	8.32e-05	3.47e-05	0	5.55e-08	0	4.95e-08
15755	4.42e-06	0.0216214	3.12e-07	1.32e-07	0	0	1.96e-07	0	2.96e-07	7.3e-07	0.000444314	1.36e-07	3.47e-05	0	0	0	0
15770	4.42e-06	0.0216214	3.47e-08	1.07e-05	0	0	6.52e-08	0	3.29e-08	2.51e-05	0	0	3.36e-05	9.54e-06	0	1.86e-05	0
15778	3.01e-08	0.000147282	4.34e-05	0.000133467	0	1.18e-05	2.74e-05	0	0.000104476	5.55e-06	2.73e-05	6.55e-05	9.28e-05	4.99e-05	3.62e-05	1.81e-05	1.39e-05
15820	1.97e-11	9.64e-08	3.47e-08	0.000112792	1.26e-05	5.21e-06	1.25e-05	1.19e-06	2.49e-05	5.55e-06	1.54e-05	8.51e-05	5.63e-05	2.14e-05	3.16e-06	1.66e-05	2.52e-05
15827	4.42e-06	0.0216214	1.46e-05	0	4.79e-08	0	9.79e-08	1.25e-05	3.29e-08	1.36e-05	0	0	4.96e-05	5.52e-06	0	0	0
15829	9.48e-10	4.64e-06	3.47e-08	1.03e-05	9.11e-06	8.62e-06	6.39e-06	6.23e-06	1.48e-06	2.15e-06	0	0	3.1e-05	1.03e-05	2.66e-05	2.44e-05	3.28e-05
15831	4.42e-06	0.0216214	0	5.93e-07	0	0	0	9.39e-08	0.000107662	3.65e-08	0	6.11e-07	7.17e-05	5.36e-08	1.74e-05	0	0
15870	9.27e-07	0.00453221	0	3.95e-07	4.79e-08	0	0	0	4.24e-06	7.3e-08	5.65e-07	6.47e-05	2.99e-05	3.51e-05	0	4.97e-08	0
15876	4.42e-06	0.0216214	0.000114012	3.29e-08	0	9.22e-08	1.01e-06	0	3.29e-08	0	0	3.39e-08	3e-05	0	0	0	9.91e-08
15907	4.42e-06	0.0216214	1.73e-07	1.7e-05	0	0	3.26e-08	3.1e-05	6.69e-05	0	1.66e-07	1.55e-05	6.46e-05	0	0	0	0
15921	1.42e-10	6.95e-07	0.000559453	9.88e-08	5.75e-07	6.92e-07	4.24e-06	1.88e-07	9.86e-08	3.65e-08	0	3.39e-08	2.81e-05	5.36e-07	4.44e-07	4.97e-07	6.93e-07
15935	4.42e-06	0.0216214	1.39e-07	4.19e-05	0	0	3.26e-08	8.16e-05	0	1.46e-07	1.66e-07	1.89e-05	2.77e-05	0	0	0	0
15941	1.42e-10	6.95e-07	0	9.06e-05	4.22e-06	4.06e-06	2.36e-05	4.07e-05	9.86e-08	1.57e-05	2.69e-06	3.94e-06	3.78e-05	2.07e-05	2.2e-05	4.37e-05	0.00596334
15952	4.42e-06	0.0216214	0	0	0	0	3.26e-08	1.86e-05	0	0	0	3.39e-08	2.74e-05	2.22e-05	1.75e-05	2.36e-05	4.95e-08
15958	1.83e-07	0.000894874	1.73e-07	1.38e-05	0	0	1.63e-05	3.13e-08	0	3.65e-08	7.08e-05	1.02e-07	4.55e-05	0	0	4.97e-08	1.65e-05
15959	1.97e-11	9.64e-08	0.00544191	1.61e-06	4.31e-07	5.07e-07	4.15e-05	1.28e-06	1.18e-06	1.28e-06	8.31e-07	1.22e-06	2.72e-05	6.43e-07	8.32e-07	3.97e-07	8.42e-07
15964	9.27e-07	0.00453221	4.62e-05	0	0	0	4.57e-07	3.13e-08	0	0	6.65e-08	9.98e-06	2.71e-05	2.41e-05	7.93e-06	1.71e-05	0
15986	9.27e-07	0.00453221	5.82e-05	6.58e-08	0	0	2.61e-07	0	0	3.65e-08	0	3.39e-08	2.65e-05	2.04e-05	0	4.97e-08	4.95e-08
16010	9.27e-07	0.00453221	1.72e-05	1.4e-05	0	0	3.26e-08	0	3.29e-08	2.04e-05	3.32e-08	3.39e-08	2.58e-05	0	5.55e-08	0	0
16035	1.83e-07	0.000894874	6.84e-05	1.12e-06	0	0	3.49e-06	5.85e-06	0	3.69e-06	0.00321234	1.79e-05	2.52e-05	0	1.57e-05	0	4.95e-08
16050	3.39e-08	0.000165814	3.47e-08	6.58e-08	4.79e-08	9.22e-08	1.72e-05	1.59e-05	0	0	0	0	2.5e-05	2.65e-05	5.55e-08	8.94e-07	0.000178226
16056	5.87e-09	2.87e-05	1.64e-05	6.58e-08	0	4.61e-08	3.26e-08	3.13e-08	1.53e-05	7.3e-08	2.99e-07	3.76e-05	2.48e-05	5.79e-06	0	4.97e-08	0
16058	1.83e-07	0.000894874	3.47e-08	0	1.44e-07	0	0	3.13e-08	6.57e-08	0	3.16e-05	2.16e-05	2.48e-05	5.36e-08	1.49e-05	4e-05	0
16101	9.27e-07	0.00453221	2.44e-05	9.68e-06	0	0	2.41e-05	3.13e-08	3.29e-08	3.92e-05	2.66e-07	2.75e-05	2.4e-05	0	0	0	0
16106	3.39e-08	0.000165814	0	1.94e-06	7.19e-07	0	3.26e-08	0	1.42e-05	3.65e-08	4.02e-06	3.39e-08	2.39e-05	0	1.11e-07	4.97e-08	3.62e-06
16124	4.42e-06	0.0216214	6.93e-08	0	0	0	0	1.58e-05	0	1.68e-05	0	3.39e-08	4.31e-05	0	5.94e-06	0.000138864	4.95e-08
16132	1.97e-11	9.64e-08	0.00515336	1.45e-06	5.27e-07	5.07e-07	3.52e-05	8.45e-07	7.56e-07	1.17e-06	5.32e-07	7.81e-07	2.34e-05	4.82e-07	4.44e-07	4.97e-07	4.46e-07
16147	4.42e-06	0.0216214	3.47e-08	9.88e-08	0	0	1.63e-07	0	0	1.1e-07	0.000115375	0	3.9e-05	9.15e-05	0	0	4.95e-08
16207	4.42e-06	0.0216214	5.86e-06	2.21e-06	0	0	0	3.16e-06	5.84e-05	1.65e-05	1.99e-07	5.44e-05	2.23e-05	0	0	0	0
16218	9.27e-07	0.00453221	0	9.88e-08	0	0	3.26e-08	3.13e-08	3.29e-08	3.65e-08	6.65e-08	3.37e-05	2.21e-05	0	0	1.44e-06	0
16222	1.83e-07	0.000894874	1.39e-07	6.58e-08	4.79e-08	0	4.55e-05	2.18e-05	1.64e-07	0.000104348	3.97e-05	1.02e-07	2.94e-05	0	0	0	0
16243	9.27e-07	0.00453221	7.97e-07	3.29e-07	0	0	1.08e-06	3.13e-07	2.96e-07	1.75e-06	0.00116608	3.05e-07	2.17e-05	0	0	0	0
16249	9.27e-07	0.00453221	1.39e-07	0	4.79e-08	0	3.26e-08	1.38e-05	3.29e-08	1.1e-07	4.07e-05	1.9e-05	2.16e-05	0	0	0	0
16261	9.27e-07	0.00453221	0	3.49e-05	4.79e-08	0	3.26e-08	0	3.29e-08	0	2.95e-05	6.79e-08	2.14e-05	5.36e-08	0	9.93e-08	0
16324	9.27e-07	0.00453221	3.47e-08	3.91e-05	0	0	0	1.81e-05	5.67e-05	1.76e-05	0	3.39e-08	4.05e-05	2.32e-05	1.66e-07	0	0
16356	1.83e-07	0.000894874	0	4.94e-06	4.79e-08	3.23e-06	3.02e-05	2.58e-05	0	1.08e-05	0	0	2.03e-05	5.36e-08	0	1.2e-05	4.95e-08
16363	3.39e-08	0.000165814	1.53e-05	0	0	6.18e-06	2.48e-05	1.36e-05	1.23e-05	0	9.97e-08	1.55e-05	2.01e-05	3.89e-05	0	9.93e-08	2.62e-05
16365	1.97e-11	9.64e-08	0.000997095	9.88e-08	2.4e-07	5.07e-07	7.28e-06	1.56e-07	1.64e-07	3.65e-08	1.66e-07	1.7e-07	2.01e-05	1.61e-07	1.66e-07	3.48e-07	7.43e-07
16381	4.42e-06	0.0216214	0	3.29e-06	0	0	8.29e-06	0	0	0	2.4e-05	6.89e-06	1.99e-05	0	1.66e-07	3.84e-05	3.94e-05
16384	5.87e-09	2.87e-05	6.93e-08	3.29e-08	0	4.61e-08	3.26e-08	1.25e-05	2e-05	3.16e-05	2.52e-05	6.79e-08	1.99e-05	1.59e-05	0	1.64e-05	0
16392	9.48e-10	4.64e-06	1.41e-05	9.61e-06	4.79e-08	0	2.99e-05	4.51e-06	1.61e-05	2.19e-07	0.000151805	1.02e-07	1.98e-05	0	5.55e-08	6.01e-06	6.34e-06
16408	3.39e-08	0.000165814	6.93e-08	0	0	4.61e-08	4.77e-05	1.25e-07	0	4.04e-05	7.33e-05	0	1.96e-05	6.2e-05	5.55e-08	2.98e-07	2.51e-05
16432	9.48e-10	4.64e-06	1.5e-05	9.51e-06	4.79e-08	3e-06	0	9.39e-08	2.59e-05	1.28e-05	8.54e-06	8.98e-05	2.95e-05	8.62e-06	0	1.51e-05	5.27e-05
16449	9.27e-07	0.00453221	1.01e-05	0	0	9.22e-08	9.79e-08	1.39e-05	3.29e-08	1.63e-05	0	1.36e-07	1.89e-05	0	0	4.97e-08	0
16464	3.39e-08	0.000165814	9.57e-06	3.52e-06	4.79e-08	3.69e-06	6.52e-08	3.13e-08	0	0	0	0	1.87e-05	1.52e-05	5.55e-08	1.99e-07	2.54e-05
16468	4.42e-06	0.0216214	3.47e-08	6.58e-08	0	0	3.26e-08	2.82e-07	8.48e-05	3.65e-08	0	3.39e-08	1.87e-05	0	0	0	0
16469	1.42e-10	6.95e-07	0.000620567	3.29e-07	3.84e-07	3.23e-07	4.7e-06	1.25e-07	0	3.65e-08	2.33e-07	6.79e-08	1.87e-05	3.21e-07	3.33e-07	2.98e-07	5.45e-07
16483	1.97e-11	9.64e-08	0.00315799	4.94e-07	3.84e-07	5.53e-07	2.42e-05	5.01e-07	2.96e-07	2.92e-07	4.32e-07	3.05e-07	1.85e-05	2.14e-07	5.55e-08	3.97e-07	1.49e-07
16486	3.38e-06	0.0165246	0	7.14e-06	2.83e-06	1.03e-05	4.5e-05	2.13e-05	0	1.63e-05	1.33e-07	6.04e-06	4.8e-05	1.71e-06	0	5.21e-06	0
16504	1.42e-10	6.95e-07	6.41e-06	1.36e-05	7.48e-06	8.35e-06	2.71e-05	2.14e-05	0	7.67e-06	4.79e-06	1.66e-06	3.15e-05	1.41e-05	7.71e-06	2.3e-05	1.87e-05
16607	9.27e-07	0.00453221	6.93e-08	0	9.16e-06	0	6.52e-08	3.28e-05	1.26e-05	0	6.65e-08	1.91e-05	1.73e-05	0	0	1.71e-05	0
16615	1.97e-11	9.64e-08	6.93e-08	0.000147624	4.79e-08	9.22e-08	6.52e-08	9.39e-08	6.57e-08	3.65e-08	6.65e-08	6.79e-08	1.72e-05	5.36e-08	1.66e-07	4.97e-08	1.88e-05
16623	4.42e-06	0.0216214	1.61e-05	3.09e-06	0	0	6.52e-08	2.02e-05	0	3.65e-08	1.68e-05	0	1.72e-05	0	5.55e-08	0	0
16624	1.97e-11	9.64e-08	0.00300065	7.24e-07	2.4e-07	4.15e-07	2.22e-05	3.13e-07	4.27e-07	2.92e-07	2.66e-07	5.09e-07	1.72e-05	3.21e-07	3.33e-07	1.99e-07	3.96e-07
16629	1.97e-11	9.64e-08	0.000376459	6.58e-08	7.19e-07	2.77e-07	2.25e-06	3.13e-08	1.31e-07	1.46e-07	9.97e-08	3.39e-08	1.71e-05	2.14e-07	2.77e-07	4.97e-07	4.46e-07
16640	4.42e-06	0.0216214	0	0	1.92e-07	4.61e-08	0	1.11e-05	0	0	3.32e-08	0	1.72e-05	0	1.11e-07	0.000392802	4.95e-08
16680	3.39e-08	0.000165814	3.47e-08	3.29e-08	0	0	9.79e-08	1.14e-05	6.14e-06	4.37e-05	2.94e-05	8.97e-05	1.67e-05	0	0	1.71e-05	5.92e-05
16692	1.97e-11	9.64e-08	0.0054896	8.89e-07	4.79e-07	5.53e-07	3.83e-05	8.14e-07	8.21e-07	1.06e-06	9.31e-07	7.13e-07	1.75e-05	3.75e-07	4.44e-07	3.97e-07	4.46e-07
16695	3.39e-08	0.000165814	6.93e-08	7.71e-05	0	0	3.26e-08	3.13e-08	0	3.65e-08	1.78e-05	1.02e-07	1.66e-05	7.39e-06	5.55e-08	5.71e-06	0
16718	5.87e-09	2.87e-05	6.93e-08	6.58e-06	0	4.61e-08	3.26e-08	3.13e-08	9.86e-08	6.76e-06	1.13e-06	0.000170602	1.66e-05	0.000199542	5.55e-08	0	0
16722	1.97e-11	9.64e-08	0.0023277	6.58e-07	5.75e-07	5.07e-07	1.6e-05	4.07e-07	2.96e-07	5.84e-07	3.66e-07	3.39e-07	1.64e-05	2.14e-07	2.77e-07	2.98e-07	2.48e-07
16727	1.83e-07	0.000894874	6.93e-08	0	0	4.61e-08	0	2.14e-05	0	8e-06	3.32e-08	6.79e-08	1.64e-05	2.99e-05	0	1.26e-05	5.45e-06
16733	9.27e-07	0.00453221	3.47e-08	2.68e-05	0	0	0	0	9.86e-08	2.96e-05	3.32e-08	6.79e-08	1.63e-05	2.3e-06	5.05e-06	0	0
16735	9.27e-07	0.00453221	0	0	6.62e-06	7.75e-06	0	0	9.86e-08	2.23e-05	7.91e-06	0	1.63e-05	0	4.22e-06	6.41e-06	1.54e-05
16751	9.27e-07	0.00453221	3.47e-07	3.29e-08	0	0	6.52e-08	0.000127007	6.57e-08	0	6.65e-08	6.79e-08	3.32e-05	0	1.09e-05	0	0
16758	9.27e-07	0.00453221	8.53e-05	9.88e-08	0	4.7e-06	3.66e-05	1.23e-05	1.57e-05	7.3e-08	0	3.39e-08	1.61e-05	0	0	0	0
16765	9.27e-07	0.00453221	3.47e-08	3.29e-08	0	0	6.52e-08	9.39e-08	1.97e-07	4.38e-07	2.43e-06	0.000262217	1.6e-05	0	0	0	0
16802	1.97e-11	9.64e-08	0.00764034	1.68e-06	2.88e-07	3.23e-07	5.26e-05	1.22e-06	1.35e-06	1.46e-06	1.63e-06	1.6e-06	1.57e-05	1.61e-07	2.77e-07	2.48e-07	1.49e-07
16853	9.27e-07	0.00453221	1.39e-07	0	4.79e-08	4.61e-08	0	2.5e-07	0.000332712	0	3.32e-08	3.39e-08	0	0.000467117	0	9.93e-08	0
16857	9.48e-10	4.64e-06	3.47e-08	3.29e-08	4.79e-08	1.38e-07	1.82e-05	0	0	7.3e-08	3.32e-07	4.08e-05	1.1e-07	0.000418048	1.11e-07	6.01e-06	2.56e-05
16875	9.27e-07	0.00453221	6.19e-05	0	4.79e-08	0	3.91e-07	3.13e-08	0	0	0	3.39e-08	5.5e-08	0.000270681	5.14e-05	4.97e-08	0
16895	5.87e-09	2.87e-05	2.43e-07	1.58e-05	0	4.61e-08	2.94e-07	0.000175832	3.29e-08	3.65e-08	0	6.79e-08	0	0.000197025	2.22e-05	2.68e-05	4.95e-08
16903	5.87e-09	2.87e-05	3.87e-05	0	8.34e-06	0	5.55e-07	5.04e-06	6.57e-08	1.1e-07	8.81e-05	3.39e-08	0	0.000169598	5.55e-08	1.68e-05	4.36e-06
16921	4.42e-06	0.0216214	0	6.58e-08	0	0	6.52e-08	0	6.57e-08	7.3e-08	6.32e-07	2.7e-05	0	0.000132796	0	4.97e-08	0
16935	4.42e-06	0.0216214	3.47e-08	0	0	0	0.000159561	3.13e-08	0	2.72e-05	6.65e-08	0	5.5e-08	0.000121225	0	0	4.95e-08
16953	5.87e-09	2.87e-05	1.04e-07	9.88e-08	0	0	4.57e-07	9.39e-08	1.64e-07	6.94e-07	0.000519635	3.09e-05	5.5e-08	0.000102744	0	3.47e-05	4.95e-08
16960	4.42e-06	0.0216214	0	0	0	4.61e-08	0	3.13e-08	1.95e-05	3.65e-08	6.65e-08	2.15e-05	0	9.74e-05	0	1.74e-05	0
16974	1.83e-07	0.000894874	2.46e-05	6.58e-08	0	0	2.28e-07	7.36e-05	3.29e-08	3.65e-08	3.32e-07	2.96e-05	0	0.000122297	0	4.61e-05	0
16995	9.27e-07	0.00453221	1.04e-07	6.58e-07	0	0	0	6.26e-08	3.29e-08	3.65e-08	3.32e-07	6.25e-05	5.5e-08	7.72e-05	0	0	0
16999	3.39e-08	0.000165814	3.47e-08	1.33e-05	0	5.35e-06	6.52e-08	2.79e-05	1.31e-05	0	2.32e-05	0	6.44e-06	0.0001261	3.79e-05	0	4.95e-08
17026	9.27e-07	0.00453221	0	6.58e-08	0	0	5.96e-05	0	6.83e-06	3.65e-08	3.32e-08	0	5.5e-08	7.87e-05	5.55e-08	0	4.95e-08
17036	3.39e-08	0.000165814	6.93e-08	4.12e-06	0	4.61e-08	0	3.13e-08	6.57e-08	1.63e-05	5.87e-05	0	1.1e-07	5.89e-05	0	4.97e-08	1.43e-05
17052	9.27e-07	0.00453221	0.00067714	1.32e-07	0	0	5.81e-06	9.39e-08	6.57e-08	1.83e-07	6.65e-08	6.79e-08	0	5.52e-05	0	0	0
17076	3.39e-08	0.000165814	1.39e-07	0.000150159	9.59e-08	1.08e-05	3.26e-08	0	0	7.3e-08	1.96e-05	1.36e-07	5.5e-08	4.99e-05	0	3.87e-06	0
17077	1.4e-08	6.86e-05	2.67e-05	3.14e-05	4.79e-08	6.13e-06	2.3e-05	2.79e-06	3.29e-08	3.65e-08	2.99e-07	3.33e-05	5.5e-08	4.99e-05	0	1.99e-07	2.53e-05
17107	4.42e-06	0.0216214	6.93e-08	7.24e-05	0	0	0	0	1.64e-05	7.3e-08	5.27e-05	3.39e-08	6.6e-07	4.38e-05	0	0	0
17137	4.42e-06	0.0216214	6.93e-08	0.000205205	0	0	0	2.85e-06	3.29e-08	1.1e-07	0	3.39e-08	0	4.01e-05	1.66e-07	0	0
17140	3.39e-08	0.000165814	0	2.66e-05	5.8e-06	3.23e-06	7.12e-05	3.13e-08	3.29e-08	0	9.97e-08	3.39e-08	0	3.99e-05	1.11e-07	4.97e-08	0
17146	4.42e-06	0.0216214	0	1.71e-06	0	1.34e-06	3.03e-06	4.38e-07	3.29e-08	0	1.99e-07	1.99e-05	0	3.95e-05	0	0	0
17149	9.27e-07	0.00453221	1.8e-06	8.56e-07	0	0	3.23e-06	7.82e-07	9.86e-07	4.75e-06	0.0037716	5.09e-07	0	3.93e-05	0	0	0
17161	3.39e-08	0.000165814	1.49e-05	6.58e-08	0	5.86e-06	1.63e-07	6.98e-06	0	1.46e-07	5.36e-05	4.72e-05	6.49e-06	8.11e-05	3.16e-06	0	0
17179	4.42e-06	0.0216214	6.93e-08	3.29e-08	0	0	0	3.13e-08	0	0	2.33e-07	2.77e-05	0	3.69e-05	0	6.16e-06	1.3e-05
17200	3.38e-06	0.0165246	4.68e-06	5.73e-06	1.34e-06	6.96e-06	0	7.24e-05	2.5e-05	0	3.22e-06	0	1.72e-05	3.55e-05	2.05e-06	0	6.04e-06
17201	4.42e-06	0.0216214	6.93e-08	1.56e-05	0	4.61e-08	3.26e-08	3.13e-08	1.43e-05	0	0	6.79e-08	0	3.54e-05	0	0	0
17202	3.39e-08	0.000165814	2.08e-07	1.32e-07	0	0	1.3e-07	2.39e-05	6.57e-08	0.000133202	0.000208645	1.02e-07	0	3.52e-05	5.55e-08	1.64e-05	0
17216	4.42e-06	0.0216214	1.68e-05	3.29e-08	0	0	0.000125502	0	0	3.65e-08	3.99e-07	3.93e-05	0	3.34e-05	0	4.97e-08	0
17221	4.42e-06	0.0216214	0	3.29e-08	0	0	6.52e-08	0	5.09e-05	2.65e-05	1.71e-05	6.79e-08	5.5e-08	3.44e-05	0	0	0
17297	5.87e-09	2.87e-05	5.88e-05	0	0	4.61e-08	3.91e-07	9.39e-08	3.29e-08	5.24e-05	2.99e-07	4e-05	3.3e-07	3.01e-05	8.32e-06	2.41e-05	0
17309	9.27e-07	0.00453221	6.93e-08	2.39e-05	0	0	6.52e-08	3.13e-08	1.31e-07	0	9.24e-05	6.79e-08	5.34e-06	4.34e-05	0	0	0
17314	4.42e-06	0.0216214	1.73e-07	6.58e-08	0	0	0	8.97e-05	0	1.1e-07	2.99e-07	2.46e-05	0	4.85e-05	5.55e-08	0	0
17331	1.83e-07	0.000894874	0.000151207	0	9.59e-08	9.22e-08	1.17e-06	6.26e-08	3.29e-08	0	0	3.39e-08	9.36e-07	2.89e-05	0	0	4.95e-08
17367	1.83e-07	0.000894874	1.64e-05	0	9.59e-08	3.64e-06	1.96e-07	1.1e-05	1.77e-05	0	0	0	5.5e-08	3.22e-05	0	9.93e-08	4.95e-08
17373	9.27e-07	0.00453221	4.44e-05	0	0	0	4.24e-07	3.13e-08	3.29e-08	2.45e-05	1.24e-05	1.07e-05	0	2.73e-05	0	5.56e-06	0
17377	4.42e-06	0.0216214	2.23e-05	0	0	0	5.72e-05	7.26e-06	0	3.65e-08	0	0	2.75e-07	2.73e-05	0	9.93e-08	1.64e-05
17450	5.87e-09	2.87e-05	2.77e-07	0.000527646	0	4.61e-08	1.3e-07	1.88e-07	1.64e-07	1.46e-07	4.99e-07	2.06e-05	0	2.49e-05	1.3e-05	0	4.95e-08
17451	1.97e-11	9.64e-08	1.04e-05	0.00014634	1.58e-05	1.51e-05	1.13e-05	1.58e-05	1.92e-05	2.08e-06	3.99e-07	4.21e-05	1.15e-05	3.37e-05	5.54e-05	4.68e-05	1.83e-05
17453	1.83e-07	0.000894874	0	5.69e-05	2.64e-06	3.55e-06	0	0	0	3.65e-08	0	6.79e-08	6.82e-06	2.47e-05	0.042998	3.08e-06	2.58e-06
17468	4.42e-06	0.0216214	3.47e-08	3.29e-08	0	0	6.2e-06	0	6.57e-08	1.1e-07	7.4e-05	0	0	2.45e-05	0	4.97e-07	0
17473	2.49e-09	1.22e-05	4.29e-05	7.51e-06	1.02e-05	8.11e-06	4.87e-05	7.48e-06	0	2.23e-05	9.44e-06	1.02e-07	5.5e-08	2.44e-05	7.88e-06	1.2e-05	2.65e-05
17482	1.17e-10	5.73e-07	8.46e-06	3.07e-05	7.72e-06	1.26e-05	4.52e-05	2.66e-05	3.21e-05	2.58e-05	2.69e-05	0.000302576	7.7e-06	4.41e-05	1.66e-07	0.000143086	3.56e-05
17485	2.3e-06	0.0112638	1.53e-06	5.93e-07	0	0	2.87e-06	5.01e-07	9.2e-07	7.12e-06	0.00274652	6.45e-07	0	2.41e-05	0	4.97e-08	0
17492	1.83e-07	0.000894874	9.46e-06	1.46e-05	0	0	6.52e-08	1.05e-05	0	3.02e-05	0	3.39e-08	5.5e-08	2.38e-05	5.55e-08	2.47e-05	0
17508	3.39e-08	0.000165814	8.91e-06	8.53e-06	0	2.86e-06	9.79e-08	6.48e-06	0	0	1.33e-07	2.32e-05	8.59e-06	2.36e-05	1.97e-05	4.97e-08	0
17558	1.83e-07	0.000894874	0.000176027	0	4.79e-08	1.38e-07	2.06e-06	3.13e-08	3.29e-08	3.65e-08	1.33e-07	6.79e-08	0	3.99e-05	0	0	0
17576	4.42e-06	0.0216214	1.04e-07	9.88e-08	0	0	3.26e-08	3.13e-08	0	7.3e-08	1.6e-06	0.000146672	0	2.21e-05	0	0	0
17615	4.42e-06	0.0216214	0	0	0	0	3.26e-08	0	1.93e-05	3.65e-08	6.65e-08	2.24e-05	0	3.61e-05	5.55e-08	0	2.06e-05
17627	9.27e-07	0.00453221	1.73e-07	9.88e-08	0	0	2.94e-07	9.39e-08	3.29e-08	4.38e-07	0.00029304	1.7e-07	0	2.11e-05	0	0	0
17639	1.83e-07	0.000894874	0.00402526	1.09e-06	0	0	2.85e-05	9.08e-07	9.53e-07	2.56e-05	1.83e-06	0.000106754	5.5e-07	2.07e-05	0	0	0
17644	4.42e-06	0.0216214	0	3.98e-06	4.79e-08	1.09e-05	1.2e-05	2.82e-06	0	0	0	0	0	2.07e-05	0	1.81e-05	4.95e-08
17656	4.42e-06	0.0216214	0	0	0	0	3.26e-08	0	0	1.1e-07	8.97e-07	0.000119856	0	2.04e-05	5.55e-08	4.97e-08	2.81e-05
17660	3.39e-08	0.000165814	5.37e-06	3.63e-05	0	3.46e-06	9.79e-07	0.000151513	6.41e-06	6.57e-06	3.32e-08	0	0	3.61e-05	4.44e-06	3.92e-06	0
17683	9.27e-07	0.00453221	3.47e-08	9.88e-08	0	0	0.000171729	1.31e-05	9.86e-08	2.19e-07	0.000100118	3.08e-05	0	2.44e-05	0	0	0
17693	1.83e-07	0.000894874	2.17e-05	0.000168101	0	0	1.96e-07	0	6.57e-08	1.32e-05	0	2.72e-07	8.26e-06	1.98e-05	0	1.99e-07	1.96e-05
17716	9.48e-10	4.64e-06	3.47e-08	1.3e-05	9.59e-08	0	2.93e-05	6.48e-06	2.33e-05	1.46e-07	5.98e-07	0.000104955	0	4.48e-05	5.55e-08	3.97e-07	7.61e-05
17721	4.42e-06	0.0216214	0	3.62e-06	9.11e-06	0	6.52e-08	0	3.29e-08	0	2.33e-07	3.24e-05	0	1.94e-05	0	0.000101913	0
17754	4.42e-06	0.0216214	1.04e-07	3.29e-08	0	5.53e-07	2.38e-05	0	1.43e-05	0	0	3.39e-08	0	2.36e-05	7.77e-07	0	0
17776	9.27e-07	0.00453221	0	0	4.84e-06	4.84e-06	2.65e-05	0	0	0	9.97e-08	7.91e-06	1.05e-05	1.88e-05	4.33e-06	1e-05	0
17795	4.42e-06	0.0216214	3.47e-08	0.00010522	0	0	0	3.13e-08	0	7.3e-08	1.8e-05	0	0	1.85e-05	0	1.53e-05	4.95e-08
17800	5.82e-06	0.0284454	3.47e-08	0.000182258	0	0	3.26e-08	0	1.73e-05	0	2.98e-05	3.44e-05	5.45e-06	2.6e-05	0	1.39e-05	0
17815	9.27e-07	0.00453221	6.93e-08	3.29e-08	0	0	1.96e-07	3.13e-08	0	1.83e-07	0.000109491	3.39e-08	0	1.83e-05	1.05e-05	0	0
17817	9.27e-07	0.00453221	6.93e-08	0	0	0	5.14e-05	3.79e-06	6.57e-08	3.22e-05	0	3.39e-08	0	1.83e-05	5.55e-08	1.26e-05	0
17834	1.83e-07	0.000894874	3.47e-08	4.48e-06	0	0	9.79e-08	9.39e-08	2.05e-05	3.65e-08	4.32e-07	2.73e-05	0	3.28e-05	0	0	6.69e-06
17841	4.42e-06	0.0216214	2.45e-05	1.28e-05	0	4.61e-08	1.96e-07	0	0	2.19e-07	3.9e-05	0	5.5e-08	2.61e-05	0	0	0
17843	9.27e-07	0.00453221	1.66e-05	0	0	0	1.63e-07	1.25e-07	3.61e-07	0.000331307	9.97e-08	0	5.5e-08	1.81e-05	0	1.64e-05	0
17847	1.83e-07	0.000894874	2.09e-05	0	0	0	2.28e-07	0	6.57e-08	3.65e-08	6.63e-05	3.39e-08	2.2e-07	1.79e-05	0	4.17e-06	1.84e-05
17853	3.39e-08	0.000165814	2.12e-05	3.29e-08	9.59e-08	9.22e-08	3.26e-07	3.13e-08	6.57e-08	0	2.71e-05	2.21e-05	0	1.79e-05	0	1.52e-05	0
17864	3.39e-08	0.000165814	9.57e-06	0	8.25e-06	5.21e-06	0	3.29e-06	0	1.17e-05	0	6.79e-08	2.2e-05	1.78e-05	2.55e-06	1.9e-05	1.87e-05
17871	1.97e-11	9.64e-08	0.00164162	4.61e-07	1.44e-07	1.38e-07	1.18e-05	5.63e-07	1.97e-07	5.84e-07	1.69e-05	1.7e-07	7.04e-06	1.77e-05	5.55e-08	4.97e-08	1.49e-07
17908	1.83e-07	0.000894874	2.3e-05	1.65e-07	0	0	2.61e-07	3.44e-07	5.91e-07	0.000472946	9.97e-08	0	5.5e-08	1.72e-05	0	9.93e-05	0
17935	5.87e-09	2.87e-05	3.47e-08	0	4.79e-08	5.16e-06	1.7e-05	5.32e-06	8.8e-05	0	1.66e-07	1.03e-05	0	1.7e-05	5.55e-08	4.17e-06	4.95e-08
17960	4.42e-06	0.0216214	3.47e-08	3.29e-08	0	0	0	0	0	7.3e-08	3.66e-07	5.29e-05	0	1.68e-05	0	9.93e-08	1.58e-05
17967	1.83e-07	0.000894874	8.69e-05	6.58e-08	0	0	1.66e-05	1.09e-05	1.7e-05	7.3e-08	0	6.79e-08	1.1e-07	2.71e-05	0	1.39e-05	0
18017	4.42e-06	0.0216214	0	4.7e-05	4.79e-08	0	0	3.13e-08	3.29e-08	0	0	6.79e-08	0	1.63e-05	9.65e-06	0	4.95e-08
18055	4.42e-06	0.0216214	0	1.61e-06	0	0	0	0	3.29e-08	0	1.99e-07	2.34e-05	1.1e-07	2.46e-05	2.16e-05	0	3.37e-06
18064	1.83e-07	0.000894874	3.47e-08	5.93e-05	0	0	0	1.19e-05	0	0	4.61e-05	3.39e-08	1.1e-07	1.59e-05	8.6e-06	2.55e-05	9.91e-08
18087	4.42e-06	0.0216214	1.54e-05	1.66e-05	0	5.07e-07	1.4e-06	0	0	0	0	3.39e-08	0	1.56e-05	0	1.87e-05	1.39e-06
18097	9.48e-10	4.64e-06	5.2e-05	6.58e-08	0	4.61e-08	2.61e-07	1.09e-05	0	1.46e-07	2.66e-07	4.05e-05	1.65e-07	1.56e-05	5.55e-08	4.47e-07	7.09e-05
18108	9.27e-07	0.00453221	1.04e-07	6.58e-08	0	0	6.52e-08	6.26e-08	9.86e-08	3.29e-07	0.00019146	6.79e-08	0	1.54e-05	0	0	0
18132	9.27e-07	0.00453221	1.73e-05	3.29e-08	0	0	1.96e-07	2.6e-05	0	3.65e-08	6.98e-07	3.28e-05	0	1.53e-05	0	1.2e-05	0
18146	3.39e-08	0.000165814	1.97e-05	3.29e-08	6.23e-06	0	1.62e-05	3.13e-08	0	3.65e-08	1.71e-05	3.39e-08	1.1e-07	1.51e-05	0	5.63e-05	0
18182	9.27e-07	0.00453221	1.04e-07	1.38e-06	4.75e-06	7.24e-06	0.000127655	0	3.29e-08	2.85e-06	0	0	0	1.93e-05	0	0	3.67e-06
18243	9.27e-07	0.00453221	5.17e-06	1.15e-05	1.69e-05	0	1.13e-05	1.6e-05	0	0	0	0	4.02e-06	3.03e-05	0	3.72e-06	1.09e-05
18268	4.42e-06	0.0216214	0	5.6e-06	9.4e-06	0	0	0	0	3.65e-08	0	0	1.47e-05	1.44e-05	2.54e-05	4.97e-07	7.43e-05
18294	1.83e-07	0.000894874	0	0	4.12e-06	2.77e-06	1.96e-06	0	0	9.5e-07	1.26e-06	0	2.37e-06	1.42e-05	1.19e-05	7.29e-05	1.34e-06
18298	1.83e-07	0.000894874	6.93e-08	3.52e-06	6.81e-06	0	4.21e-05	3.13e-08	1.31e-07	0.000126336	0	0	0	4.37e-05	9.76e-06	1.06e-05	0
18328	4.42e-06	0.0216214	3.47e-08	0	4.79e-08	4.61e-08	2.93e-05	0	0	3.65e-08	0	0	0	1.4e-05	0	2.48e-07	4.62e-05
18353	4.42e-06	0.0216214	6.14e-06	4.31e-06	1.78e-05	0	9.79e-08	0	3.09e-05	0	0	0	0	1.38e-05	9.21e-06	0	4.95e-08
18360	4.42e-06	0.0216214	1.04e-07	3.29e-08	4.79e-08	0	0	1.23e-05	0	3.65e-08	2.33e-07	2.46e-05	0	1.37e-05	0	0	0
18367	3.55e-07	0.00173474	1.56e-05	2.4e-06	4.31e-06	4.61e-08	3.59e-07	2.78e-05	3.61e-07	2.56e-07	3.87e-05	0.000560448	0	1.79e-05	0	0	0
18370	4.42e-06	0.0216214	3.47e-08	0	0	0	3.26e-08	0	1.68e-05	3.65e-08	1.66e-07	5.85e-05	0	1.37e-05	0	5.21e-06	0
18371	1.42e-10	6.95e-07	3.5e-06	1.29e-05	0	3.97e-06	2.08e-05	2.75e-06	3.71e-06	1.04e-05	3.66e-07	4.43e-05	4.02e-06	1.98e-05	1.22e-05	1.54e-05	4.56e-05
18387	9.27e-07	0.00453221	0	2.35e-05	3.36e-07	6.45e-07	0	3.13e-08	0	0	0	0	1.32e-06	2.84e-06	0.00586553	2.48e-07	8.92e-07
18401	4.42e-06	0.0216214	0	0	4.79e-08	0	2.58e-05	0	3.29e-08	0	0	0	1.65e-07	6.43e-07	0.000968693	9.93e-08	4.95e-08
18406	1.97e-11	9.64e-08	7.31e-06	5.73e-06	9.59e-08	4.61e-08	1.13e-05	1.6e-06	9.89e-06	1.07e-05	1.35e-05	1.71e-05	7.21e-06	1.61e-07	0.000480879	1.57e-05	2.74e-05
18417	4.42e-06	0.0216214	6.93e-08	0	4.79e-08	1.38e-06	0	4.26e-06	0	0	0	0	0	1.07e-07	0.000319051	1.49e-07	3.84e-05
18418	1.97e-11	9.64e-08	1.04e-07	0.000868754	9.59e-08	4.61e-08	1.3e-07	2.82e-07	0.000150077	2.92e-07	2.33e-07	9.16e-07	5.5e-08	3.75e-07	0.000492918	9.93e-08	4.95e-08
18428	9.27e-07	0.00453221	0	3.29e-08	0	4.61e-08	0	0	6.57e-08	3.65e-08	3.55e-05	0	5.5e-08	5.36e-08	0.000199996	0	4.95e-08
18438	1.42e-10	6.95e-07	6.38e-06	8.23e-07	4.79e-08	1.98e-06	1.3e-07	2.32e-06	1.68e-05	1.1e-07	2.73e-05	2.99e-06	3.25e-06	5.36e-08	0.000155171	2.04e-06	0
18441	4.42e-06	0.0216214	0	3.29e-08	0	4.61e-08	0	0	0	0	9.97e-08	1.89e-05	0	7.45e-06	0.000127543	1.49e-07	1.29e-05
18444	9.27e-07	0.00453221	0	0	0	4.61e-08	2.55e-05	2.69e-05	1.02e-05	0	0	0	1.01e-05	6.32e-06	0.000121218	1.71e-05	2.35e-05
18467	4.42e-06	0.0216214	4.47e-05	0	9.59e-08	0	1.3e-07	3.13e-08	0	0	0	0	5.5e-08	1.07e-07	9.05e-05	0	1.84e-05
18473	3.39e-08	0.000165814	2.97e-05	3.29e-08	3.93e-06	4.61e-08	2.61e-07	0	0	0	1.88e-05	0	9.91e-07	1.07e-07	8.74e-05	5.96e-07	0.000131218
18484	9.27e-07	0.00453221	3.47e-08	0	0	0	1.63e-07	0	9.86e-08	7.3e-08	0.000114178	0	0	4.07e-06	9.03e-05	1.49e-07	8.57e-06
18485	1.97e-11	9.64e-08	3.81e-07	0.00104476	1.44e-07	4.61e-08	9.79e-08	3.13e-07	1.31e-07	1.83e-07	2.33e-07	4.41e-07	1.1e-07	3.75e-07	0.000195059	4.97e-08	4.95e-08
18508	1.97e-11	9.64e-08	7.28e-07	0.00248814	7.67e-07	9.68e-07	6.52e-07	5.63e-07	3.94e-07	4.38e-07	4.99e-07	1.97e-06	1.21e-06	1.34e-06	5.6e-06	7.95e-07	5.94e-07
18527	4.42e-06	0.0216214	4.51e-07	0	0	0	0.00011441	5.98e-06	2.17e-05	0	3.32e-08	0	6.33e-06	0	5.13e-05	0	1.63e-06
18546	1.83e-07	0.000894874	5.55e-05	0	0	0	2.61e-07	1.05e-05	3.29e-08	7.56e-05	6.65e-08	0	0	4.87e-06	4.27e-05	1.49e-07	4.12e-05
18559	3.39e-08	0.000165814	6.34e-06	0.000219691	1.44e-07	4.61e-08	0	0	8.05e-06	3.65e-08	5.09e-06	1.23e-05	0	1.98e-06	3.91e-05	3.68e-06	0
18617	4.42e-06	0.0216214	0	3.29e-08	0	0	6.52e-08	9.39e-08	3.29e-08	0	4.99e-07	9.48e-05	5.5e-08	0	2.81e-05	0	0
18626	4.42e-06	0.0216214	3.47e-08	3.65e-06	4.79e-08	9.59e-06	0	0	0	3.65e-08	4.65e-07	5.35e-05	0	0	2.72e-05	0	0
18643	9.27e-07	0.00453221	6.93e-08	6.58e-08	0	0	0.000360814	6.26e-08	0	2.19e-07	4.94e-05	3.39e-08	0	5.36e-08	2.5e-05	0	0
18647	9.48e-10	4.64e-06	7.11e-06	1.84e-05	0	2.67e-06	1.55e-05	1.18e-05	8.51e-06	1.56e-05	8.84e-06	4.62e-06	7.76e-06	2.25e-05	3.29e-05	0	5.27e-05
18692	9.27e-07	0.00453221	0	1.78e-05	4.79e-08	0	3.26e-08	6.26e-08	1.65e-05	1.92e-05	0	0	5.5e-08	5.36e-08	2.02e-05	0	0
18694	4.42e-06	0.0216214	1.86e-05	0	0	0	1.3e-07	0	0	0	6.65e-08	4.11e-06	5.5e-08	5.36e-08	2e-05	4.43e-05	0
18778	3.39e-08	0.000165814	2.9e-05	6.58e-08	0	2.63e-06	4.82e-05	6.26e-08	2.82e-05	0	2.99e-07	3.57e-05	0	0	1.53e-05	4.97e-08	5.35e-05
18803	3.38e-06	0.0165246	7.11e-06	3.13e-06	0	9.5e-06	5.54e-05	3.07e-05	0	5.11e-07	3.32e-08	6.79e-08	3.63e-06	1.07e-07	1.8e-05	0	0
18835	9.27e-07	0.00453221	6.93e-08	0	0	0	1.75e-05	3.13e-07	3.29e-08	9.46e-06	0	0	0	5.36e-08	1.34e-05	1.95e-05	4.95e-08
18848	9.27e-07	0.00453221	5.3e-06	1.63e-05	7.33e-06	0	1.16e-05	0	0	0	3e-05	0	0	2.36e-06	1.31e-05	1.27e-05	1e-05
18851	4.42e-06	0.0216214	8.33e-05	0	0	0	3.59e-07	0	0	7.3e-08	3.32e-08	0	3.3e-07	5.36e-08	1.3e-05	4.97e-08	0
18864	1.97e-11	9.64e-08	0.00105509	1.98e-07	4.65e-06	1.84e-07	3.18e-05	9.39e-08	2.63e-07	7.3e-08	9.97e-08	1.7e-07	1.15e-05	5.36e-08	2.31e-05	6.9e-06	1.49e-07
18913	4.42e-06	0.0216214	0	3.29e-08	0	0	3.26e-08	0	9.86e-08	7.75e-05	9.97e-08	6.79e-08	0	5.36e-08	1.18e-05	0	0
18929	1.83e-07	0.000894874	2.79e-05	0	1.11e-05	9.04e-06	2.28e-07	3.13e-08	0	3.65e-08	4.65e-07	6.91e-05	0	5.36e-06	1.16e-05	0	0
18954	7.41e-09	3.62e-05	3.12e-06	8.82e-05	8.49e-06	2.26e-06	0.000164128	5.51e-06	3.29e-08	2.85e-06	6.65e-08	3.09e-06	5.5e-08	2.73e-06	2.04e-05	2.15e-05	4.46e-06
18960	4.42e-06	0.0216214	3.47e-08	1.44e-05	0	0	3.8e-05	0	0	3.65e-08	1.65e-05	6.79e-08	0	0	1.1e-05	6.66e-06	0
18986	1.83e-07	0.000894874	2.36e-05	2.34e-06	2.4e-05	0	1.65e-05	0	3.29e-08	3.65e-08	0	6.79e-08	0	0	1.06e-05	9.93e-08	1.94e-05
18988	9.27e-07	0.00453221	7.8e-05	4.25e-05	0	0	4.24e-07	3.13e-08	3.29e-08	0	0	6.79e-08	3.3e-07	1.71e-06	1.05e-05	0	0
18996	9.27e-07	0.00453221	3.47e-08	6.58e-08	0	0	1.96e-07	3.13e-08	0	2.56e-07	0.000133989	2.85e-05	1.65e-07	0	1.05e-05	0	0
19002	4.42e-06	0.0216214	0	4.94e-07	5.51e-06	4.61e-08	0	1.25e-07	2.35e-05	0	9.97e-08	9.06e-06	0	0	1.04e-05	0	0
19004	3.39e-08	0.000165814	1.68e-05	8.36e-06	7.29e-06	3.64e-06	1.74e-05	3.38e-06	1.38e-06	2.92e-06	0	0	8.42e-06	1.87e-06	1.63e-05	0	0
19005	3.39e-08	0.000165814	1.65e-05	2.68e-05	0	1.13e-05	1.63e-07	0	4.07e-06	0	3.32e-08	6.79e-08	0	5.36e-08	1.03e-05	1.49e-07	1.55e-05
19012	1.83e-07	0.000894874	6.53e-05	3.29e-08	0	0	4.89e-07	1.41e-06	1.61e-05	0	2.33e-07	2.69e-05	2.75e-06	0	1.02e-05	1.94e-06	0
19036	5.87e-09	2.87e-05	9.34e-05	4.84e-06	4.79e-08	4.61e-08	4.89e-07	0	0	1.29e-05	1.09e-05	3.39e-08	1.31e-05	4.71e-06	1e-05	2.6e-05	0
19060	1.27e-06	0.00620871	0	3.65e-06	4.79e-08	0	0	5.85e-06	0	2.05e-05	3.32e-08	0	1.1e-07	8.25e-06	9.54e-06	1.49e-07	1.46e-05
19066	4.81e-07	0.00235303	1.85e-05	3.29e-08	1.44e-07	0	0.000114019	2.91e-05	0	1.83e-07	2.94e-05	0	1.1e-07	0	9.43e-06	7.07e-05	1.75e-05
19106	9.27e-07	0.00453221	2.77e-07	3.62e-07	0	0	0.000900503	2.19e-07	2.3e-07	2.56e-07	1.66e-07	1.36e-07	0	0	8.93e-06	0	0
19139	5.87e-09	2.87e-05	1.29e-05	3.29e-08	0	0	4.24e-05	2.82e-06	1.17e-05	4.31e-06	1.91e-05	1.1e-05	2.42e-06	0	8.6e-06	7.4e-06	1.45e-05
19157	5.87e-09	2.87e-05	8.22e-06	5.93e-06	1.22e-05	7.33e-06	3.14e-05	1.07e-05	6.57e-08	4.05e-06	1.26e-05	2.18e-05	4.79e-06	0	8.49e-06	0	0
19183	1.83e-07	0.000894874	0	0	1.63e-06	0	6.52e-08	6.26e-08	1.64e-07	1.1e-07	1.63e-06	0.000228511	0	2.14e-07	8.16e-06	4.97e-06	0
19197	3.39e-08	0.000165814	4.88e-05	2.7e-06	0	0	3.03e-06	1.96e-05	1.01e-05	0.0116516	2.36e-06	1.97e-06	5.5e-08	0	8.1e-06	4.97e-08	0
19199	4.42e-06	0.0216214	3.47e-08	0	4.79e-08	0	6.52e-08	1.56e-05	0	0	0	0	0	6.37e-06	8.1e-06	9.93e-08	1.47e-05
19224	4.42e-06	0.0216214	0	9.88e-08	0	0	1.63e-07	6.26e-08	3.29e-08	1.46e-07	0.000177234	3.39e-08	0	0	7.93e-06	0	0
19229	9.27e-07	0.00453221	3.47e-08	3.98e-06	0	0	0	3.13e-08	6.57e-08	2.55e-05	3.32e-07	4.52e-05	0	5.84e-06	7.93e-06	0	0
19254	9.27e-07	0.00453221	1.83e-05	3.29e-08	0	0	1.63e-07	1.25e-07	0	1.36e-05	4.32e-07	6.84e-05	0	1.07e-07	1.3e-05	0	0
19298	5.87e-09	2.87e-05	6.05e-05	4.28e-06	1.92e-07	0	4.89e-07	0	3.29e-08	2.98e-05	3.32e-08	0	6.05e-07	6.05e-06	7.38e-06	1.47e-05	7.28e-05
19306	1.97e-11	9.64e-08	3.4e-06	0.0114408	1.63e-06	1.29e-06	2.84e-06	3.22e-06	3.22e-06	2.67e-06	3.66e-06	1.03e-05	1.6e-06	2.46e-06	7.32e-06	1.44e-06	2.13e-06
19310	1.42e-10	6.95e-07	1.07e-05	5.17e-06	9.54e-06	0	8.78e-06	1.26e-05	6.21e-06	1.22e-05	9.64e-06	1.08e-05	2.81e-06	5.79e-06	7.27e-06	6.51e-06	1.03e-05
19321	1.97e-11	9.64e-08	1.87e-06	0.00614686	1.1e-06	1.38e-06	1.27e-06	1.06e-06	1.35e-06	1.35e-06	1.7e-06	5.33e-06	1.98e-06	1.66e-06	7.16e-06	1.49e-06	1.34e-06
19342	3.39e-08	0.000165814	7.52e-06	1.65e-06	0	0	1.97e-05	0	6.57e-06	1.33e-05	5.85e-06	1.06e-05	9.63e-06	0	9.82e-06	2.3e-05	1.47e-05
19373	9.48e-10	4.64e-06	0	1.03e-05	5.47e-06	4.61e-08	7.22e-05	2.57e-06	5.16e-06	1.61e-05	1.99e-07	4.21e-05	1.1e-07	0	6.77e-06	1.34e-05	1.84e-05
19388	4.42e-06	0.0216214	1.91e-05	3.42e-06	0	0	3.26e-08	0	3.29e-08	1.23e-05	0	0	0	0	6.66e-06	9.93e-08	1.86e-05
19406	4.42e-06	0.0216214	1.82e-05	6.58e-08	0	0	0.000435489	9.39e-08	9.86e-08	1.46e-07	6.65e-08	0	0	0	6.49e-06	0	0
19414	3.39e-08	0.000165814	2e-05	3.79e-06	9.4e-06	4.61e-08	3.91e-07	2.59e-05	0	0	5.82e-05	0	1.1e-07	0	1.12e-05	4.39e-05	6.37e-05
19422	4.42e-06	0.0216214	0	0	3.64e-06	4.61e-08	3.13e-06	3.04e-06	0	1.06e-05	0	0	0	0	6.44e-06	2.11e-05	3.17e-06
19452	5.87e-09	2.87e-05	3.47e-08	3.29e-08	9.73e-06	4.61e-08	2.15e-05	3.13e-08	0	1.83e-07	1.32e-05	4.44e-05	0	5.36e-08	1.22e-05	0	1.04e-05
19468	1.97e-11	9.64e-08	4.46e-05	1.45e-05	4.79e-08	1.06e-05	2.19e-05	4.29e-06	3.12e-05	2.35e-05	2.9e-05	3.39e-05	3.69e-06	1.01e-05	6.21e-06	5.02e-06	4.16e-05
19475	4.42e-06	0.0216214	6.93e-08	2.06e-05	0	0	0	9.39e-08	3.94e-07	0.000382732	6.65e-08	1.02e-07	0	0	6.21e-06	0	0
19486	9.27e-07	0.00453221	3.47e-08	2.4e-06	0	0	6.52e-08	0	3.29e-08	0	0	0	1.1e-07	8.84e-06	6.16e-06	5.17e-06	2.66e-05
19505	4.42e-06	0.0216214	3.47e-08	0	9.59e-08	0	0	7.61e-06	0	2.35e-05	1.33e-07	3.08e-05	0	0	6.05e-06	4.97e-08	0
19510	9.27e-07	0.00453221	1.04e-07	0	0	0	1.13e-05	5.66e-06	3.29e-08	1.1e-07	2.99e-07	6.72e-05	5.5e-08	0	6.05e-06	0	0
19515	4.42e-06	0.0216214	3.47e-08	5.9e-05	0	0	0	0	0	7.3e-08	2.99e-07	5.25e-05	5.5e-08	0	5.99e-06	0	4.95e-08
19523	9.27e-07	0.00453221	1.65e-05	7.41e-06	0	1.01e-05	2.82e-05	5.48e-06	1.43e-05	8.58e-06	1.89e-05	0	0	0	5.99e-06	0	0
19529	4.42e-06	0.0216214	0	9.88e-08	0	0	9.79e-08	6.26e-08	9.86e-08	2.06e-05	1.23e-06	0.000147554	0	0	5.94e-06	0	0
19565	5.87e-09	2.87e-05	3.47e-08	0.000296959	0	4.61e-08	2.28e-07	9.39e-08	9.86e-08	1.54e-05	0	1.13e-05	4.29e-06	0	5.88e-06	9.93e-08	8.37e-06
19566	1.83e-07	0.000894874	2.31e-05	3.02e-05	0	0	8.45e-06	0.0132033	3.48e-06	1.32e-05	3.32e-06	3.84e-06	0	0	5.77e-06	0	4.95e-08
19617	4.42e-06	0.0216214	6.93e-08	0	0	4.61e-08	0	4.57e-06	0	1.3e-05	0	9.03e-06	0	0	5.66e-06	3.48e-07	8.09e-05
19660	4.42e-06	0.0216214	0.000192978	9.88e-08	4.79e-08	0	1.3e-06	0	3.29e-08	0	3.32e-08	0	0	5.36e-08	6.49e-06	0	0
19663	1.42e-10	6.95e-07	2.39e-05	3.29e-08	9.59e-08	0	1.96e-07	1.24e-05	3.65e-06	3.65e-08	9.97e-08	7.91e-06	6.77e-06	5.36e-08	5.33e-06	9.93e-08	1.36e-05
19692	4.42e-06	0.0216214	1.04e-07	0	3.6e-06	0	0.000181745	6.26e-08	1.64e-07	0	2.66e-07	2.11e-05	0	0	5.21e-06	0	0
19714	5.87e-09	2.87e-05	2.18e-06	3.95e-06	0	8.76e-06	3.26e-08	3.94e-06	0	1.46e-07	0.000116438	0	1.65e-05	6.43e-06	5.16e-06	2.17e-05	3.32e-06
19725	9.27e-07	0.00453221	0	5.33e-06	0	0	0	3.13e-08	0	1.57e-05	6.35e-06	0	1.65e-07	3.64e-06	5.1e-06	9.93e-08	8.47e-06
19733	3.39e-08	0.000165814	1.04e-07	0.000194768	4.79e-08	0	1.96e-07	9.27e-05	9.86e-08	0	3.32e-08	3.05e-07	0	5.36e-08	5.27e-06	0	4.95e-08
19743	3.39e-08	0.000165814	0.00020258	0	8.15e-07	8.02e-06	8.81e-07	3.13e-08	0	0	0	1.02e-07	2.53e-06	2.14e-07	2.05e-06	0.00357426	2.97e-07
19752	1.83e-07	0.000894874	0	0	9.59e-08	0	3.26e-08	0	0	7.3e-08	4.32e-07	3.45e-05	5.5e-07	5.36e-08	1.66e-07	0.000974034	9.91e-08
19753	1.42e-10	6.95e-07	3.47e-08	9.88e-08	4.79e-08	9.22e-08	1.63e-07	1.46e-05	9.86e-08	1.1e-07	9.33e-05	3.39e-08	4.4e-07	0	1.66e-07	0.000667699	4.95e-08
19764	1.83e-07	0.000894874	1.04e-07	0	0	0	9.79e-08	3.13e-08	1.64e-07	1.83e-07	1.86e-06	0.000230106	0	5.36e-08	0	0.00031741	4.95e-08
19786	4.42e-06	0.0216214	0	0	5.47e-06	0	0	2.44e-06	2.76e-05	0	0	3.39e-08	1.1e-07	0	5.55e-08	0.000171593	2.73e-05
19788	4.42e-06	0.0216214	0	0	4.79e-08	4.61e-08	0.000116204	6.26e-08	0	3.65e-08	3.32e-08	0	5.5e-08	0	0	0.000164442	0
19790	9.27e-07	0.00453221	1.62e-05	3.29e-08	0	0	1.3e-07	0	0	1.1e-07	1.99e-07	3.63e-05	1.65e-07	0	5.55e-08	0.000161909	0
19799	1.83e-07	0.000894874	3.47e-08	0	4.79e-08	9.22e-08	9.79e-08	0	0	3.65e-08	6.94e-05	3.39e-08	0	1.07e-07	5.55e-08	0.000143235	0
19801	1.83e-07	0.000894874	1.04e-07	6.58e-08	0	0	0.000133234	3.13e-08	7.23e-07	0	6.65e-08	0	1.1e-07	5.36e-08	5.55e-08	0.00013951	0
19821	1.83e-07	0.000894874	3.47e-08	1.32e-07	0	1.01e-05	9.79e-08	1.25e-07	0.000118406	0	2.97e-05	0	5.5e-08	0	0	0.000102608	4.95e-08
19831	9.27e-07	0.00453221	0	0	9.73e-06	0	9.79e-08	3.13e-08	0	3.65e-08	2.05e-05	3.79e-05	0	1.01e-05	5.55e-08	8.98e-05	0
19850	5.87e-09	2.87e-05	6.93e-07	2.3e-07	0	4.61e-08	1.96e-07	9.39e-07	0.00073928	2.19e-07	1.33e-07	1.36e-07	5.5e-08	0	1.11e-07	7.62e-05	0
19862	1.42e-10	6.95e-07	0.000177033	6.58e-08	9.59e-08	9.22e-08	1.63e-06	6.26e-08	3.29e-08	3.65e-08	0	1.02e-07	1.93e-06	8.57e-07	5.55e-08	6.98e-05	4.95e-08
19864	1.83e-07	0.000894874	1.98e-06	0	4.79e-08	3.27e-06	1.16e-05	0	0	0	2.53e-06	8.96e-06	7.04e-06	2.3e-06	0	7.11e-05	2.74e-05
19868	4.42e-06	0.0216214	0	2.72e-05	4.79e-08	0	0	3.13e-08	3.29e-08	2.57e-05	3.32e-08	0	0	5.36e-08	0	6.58e-05	0
19875	9.27e-07	0.00453221	3.47e-08	0	0	9.22e-08	2.96e-05	3.13e-08	0	0	3.32e-08	0	1.1e-07	0	5.55e-08	6.75e-05	4.45e-05
19879	4.42e-06	0.0216214	0	6.58e-08	4.79e-08	0	3.26e-08	0	0	1.1e-07	4.93e-05	0	5.5e-08	0	0	0.000134692	6.68e-05
19900	1.83e-07	0.000894874	0	3.29e-08	0	0	3.26e-08	3.13e-08	0	3.65e-08	6.65e-07	9.99e-05	1.36e-05	0	5.55e-08	0.000116316	4.07e-05
19909	9.27e-07	0.00453221	3.75e-05	3.49e-06	0	0	6.36e-06	0.0104067	1.63e-05	2.67e-06	2.99e-06	3.02e-06	0	0	0	5.08e-05	0
19910	9.27e-07	0.00453221	0.000501529	0	0	0	3.03e-06	6.26e-08	0	3.65e-08	0	1.02e-07	1.49e-06	1.61e-07	0	5.02e-05	1.98e-07
19930	9.48e-10	4.64e-06	3.47e-08	0.000638429	0	0	1.63e-07	1.56e-07	4.5e-06	4.75e-07	3.66e-07	1.09e-05	5.5e-08	1.61e-07	3.33e-07	4.67e-05	2.48e-07
19953	9.27e-07	0.00453221	1.39e-07	9.88e-08	4.79e-08	0	2.28e-07	6.26e-08	0	2.19e-07	0.000210806	3.39e-08	0	0	0	4.12e-05	0
19954	2.3e-06	0.0112638	0	8.63e-06	0	0	0.000102764	1.94e-05	7.62e-06	2.37e-06	1.64e-05	9.54e-06	4.51e-06	0	0	4.72e-05	6.93e-07
19985	4.42e-06	0.0216214	2.08e-07	3.29e-08	4.79e-08	0	3.26e-08	4.61e-05	0	3.65e-08	0	0	0	5.36e-08	0	3.68e-05	0
19999	9.27e-07	0.00453221	1.04e-07	3.29e-08	4.79e-08	4.61e-08	6.52e-08	0	3.29e-08	1.1e-07	0.000103408	0	0	0	0	3.46e-05	0
20015	1.83e-07	0.000894874	1.32e-06	9.88e-08	0	0	5.22e-07	0.000689651	1.97e-07	7.3e-08	1.99e-07	1.02e-07	1.1e-07	0	0	3.31e-05	0
20023	4.42e-06	0.0216214	2.08e-07	6.58e-08	4.79e-08	0	0.000108505	1.66e-05	0	3.65e-08	3.32e-08	0	0	0	0	3.22e-05	0
20047	4.42e-06	0.0216214	3.47e-08	6.58e-08	0	0	0	3.13e-08	2.6e-05	5.49e-05	0	3.39e-08	0	0	1.11e-07	3.08e-05	0
20060	4.42e-06	0.0216214	4.55e-05	0	0	0	2.94e-07	6.26e-08	3.29e-08	3.65e-08	0	6.79e-08	0	5.36e-08	0	3.02e-05	0
20196	9.27e-07	0.00453221	2.77e-07	0	0	0	2.28e-07	3.13e-08	1.64e-07	4.02e-07	0.000247469	0	5.5e-08	0	0	2.48e-05	4.95e-08
20207	4.42e-06	0.0216214	1.44e-05	3.29e-08	4.79e-08	0	3.26e-08	0	3.29e-08	0	0	0	1.14e-05	0	5.55e-08	3.51e-05	0
20208	4.42e-06	0.0216214	1.39e-07	0.000132907	0	0	3.26e-08	0	0	0	3.32e-08	1.02e-07	5.5e-08	0	1.11e-07	2.42e-05	0
20221	4.42e-06	0.0216214	7.4e-05	0	4.79e-08	4.61e-08	1.66e-05	0	0	7.3e-08	0	0	9.91e-07	0	0	2.4e-05	4.95e-08
20228	9.27e-07	0.00453221	3.47e-08	5.66e-06	0	3.27e-06	0	3.13e-08	2.79e-05	0	3.99e-07	7.48e-05	1.15e-05	0	0	3.82e-05	0
20272	1.71e-06	0.00837789	3.47e-08	1.38e-06	4.79e-08	0	0	1.45e-05	3.29e-08	0	6.32e-07	3.85e-05	5.5e-08	0	0	2.24e-05	5.11e-05
20284	4.42e-06	0.0216214	0	3.29e-08	0	4.61e-08	0	3.13e-08	3.29e-08	5.34e-05	0	3.39e-08	0	0	5.55e-08	2.21e-05	0
20295	4.42e-06	0.0216214	0	9.88e-08	0	1.17e-05	0	9.14e-06	0	1.1e-07	3.48e-05	3.39e-08	0	5.36e-08	0	2.18e-05	0
20319	4.42e-06	0.0216214	3.47e-08	0	4.79e-08	0	0	0	3.29e-08	1.1e-07	1.99e-07	2.23e-05	0	0	0	2.13e-05	1.43e-05
20370	2.02e-08	9.9e-05	6.93e-08	7.64e-06	0	1.39e-05	2.19e-05	5.7e-06	3.9e-05	3.65e-08	3.32e-08	6.79e-08	0	6.59e-06	1.66e-07	2.01e-05	1.87e-05
20399	9.48e-10	4.64e-06	0	2.8e-05	0	4.61e-08	3.36e-05	3.13e-08	1.5e-05	3.65e-08	8.01e-06	1.91e-05	5.5e-08	1.51e-05	1.11e-07	1.95e-05	4.95e-08
20423	4.42e-06	0.0216214	0.000380826	9.88e-08	0	0	3.03e-06	3.13e-08	1.64e-07	0	1.99e-07	6.79e-08	0	0	0	1.88e-05	0
20426	3.39e-08	0.000165814	2.49e-05	1.09e-05	4.79e-08	0	2.61e-07	4.07e-06	0	0	3.66e-07	8.41e-05	5.5e-08	0	5.55e-08	1.89e-05	4.95e-08
20432	4.42e-06	0.0216214	1.88e-05	0	0	8.71e-06	0	2.31e-05	0	3.65e-08	3.32e-07	3.79e-05	0	0	0	1.87e-05	9.91e-08
20437	9.27e-07	0.00453221	3.47e-08	4.79e-05	4.79e-08	0	0	3.13e-08	3.29e-08	0	3.32e-08	0	5.5e-08	0	1.11e-07	1.86e-05	0
20515	4.42e-06	0.0216214	3.47e-08	3.29e-08	0	2.72e-06	0	2.45e-05	0	0	1.99e-07	5e-05	5.5e-08	0	0	1.75e-05	0
20527	9.27e-07	0.00453221	3.81e-05	0	0	4.61e-08	2.61e-07	3.13e-08	0	3.65e-08	3.32e-08	0	2.2e-07	0	0	1.73e-05	1.48e-05
20545	5.87e-09	2.87e-05	9.04e-05	6.58e-08	9.59e-08	0	7.18e-07	6.26e-08	3.29e-08	2.56e-07	0.000103043	1.7e-07	0	0	5.55e-08	1.7e-05	9.91e-08
20577	4.42e-06	0.0216214	4.96e-05	0	0	0	5.22e-07	0	3.29e-08	0	1.79e-05	0	5.5e-08	0	5.55e-08	1.65e-05	1.61e-05
20633	9.27e-07	0.00453221	1.39e-07	9.88e-08	0	0	1.3e-07	1.55e-05	1.31e-07	3.65e-07	0.000370755	3.39e-08	0	0	0	1.59e-05	0
20639	4.42e-06	0.0216214	1.56e-05	2.8e-05	0	0	1.3e-07	2.63e-06	0	0	0	0	1.1e-07	0	4.22e-06	3.14e-05	2.26e-05
20649	5.87e-09	2.87e-05	0.000270211	6.58e-08	0	4.61e-08	1.79e-06	3.13e-08	9.86e-08	3.65e-08	0	3.39e-08	4.13e-06	2.14e-07	2.22e-07	1.59e-05	0
20657	4.42e-06	0.0216214	1.39e-07	0	0	0	6.52e-08	6.26e-08	1.64e-07	0.000279808	5.29e-05	3.39e-08	0	0	0	1.57e-05	0
20665	5.87e-09	2.87e-05	2.08e-07	4.92e-05	4.79e-08	1.38e-07	9.79e-08	1.56e-07	9.46e-05	7.3e-08	1.95e-05	3.39e-08	0	1.14e-05	0	1.56e-05	0
20669	9.27e-07	0.00453221	6.93e-08	3.29e-08	0	0	1.96e-07	1.56e-07	0.000237271	7.3e-08	6.65e-08	1.02e-07	0	0	0	1.55e-05	0
20679	4.42e-06	0.0216214	0	2.48e-05	0	9.82e-06	3.26e-08	0	3.29e-08	0	0	3.39e-08	0	3.43e-06	0	4.6e-05	5.5e-06
20693	9.27e-07	0.00453221	1.39e-07	3.29e-08	0	0	3.26e-08	3.13e-08	0	1.83e-07	8.97e-07	0.000150236	5.5e-08	0	0	1.52e-05	0
20707	1.83e-07	0.000894874	1.04e-07	1.29e-05	0	1.05e-05	6.52e-08	0	4.04e-05	1.67e-05	0	3.39e-08	0	7.29e-06	0	2.84e-05	7.85e-05
20766	9.27e-07	0.00453221	6.75e-05	0	0	0	4.57e-07	1.39e-05	6.57e-08	3.65e-08	3.32e-08	6.79e-08	0	0	0	1.47e-05	2.5e-05
20854	4.42e-06	0.0216214	0	2.34e-06	0	2.95e-06	0	3.13e-08	3.29e-08	0	1.33e-07	2.06e-05	0	0	0	1.39e-05	1.73e-05
20864	4.42e-06	0.0216214	3.47e-08	3.85e-06	0	0	1.17e-05	0	0	2.18e-05	2.99e-07	1.87e-05	0	0	0	1.37e-05	4.51e-06
20887	9.27e-07	0.00453221	0	9.88e-08	0	4.61e-08	9.79e-08	0	6.01e-06	1.76e-05	6.42e-05	0	0	0	5.55e-08	1.37e-05	3.71e-05
20892	1.83e-07	0.000894874	3.73e-05	2.01e-05	0	0	4.24e-07	4.65e-05	0	0	1.99e-07	2.91e-05	3.3e-07	0	5.55e-08	1.35e-05	4.95e-08
20897	9.48e-10	4.64e-06	2.9e-05	0	1.44e-07	2.31e-07	1.96e-07	3.13e-08	0	1.83e-07	2.66e-07	3.26e-05	3.3e-07	3.75e-07	5.55e-07	1.21e-05	0.00227815
20925	9.27e-07	0.00453221	2.16e-05	0	0	0	3.26e-07	1.19e-05	0	3.65e-08	0	0	5.5e-08	5.36e-08	1.66e-07	1.94e-06	0.000390185
20932	4.42e-06	0.0216214	5.12e-05	0	0	4.61e-08	3.59e-07	3.13e-08	0	0	0	6.79e-08	0	0	1.11e-07	6.46e-07	0.0002449
20942	9.27e-07	0.00453221	6.93e-08	0	0	2.49e-06	3.17e-05	1.13e-06	0	0	0	3.39e-08	0	4.82e-07	5.55e-08	4.07e-06	0.000164505
20949	3.39e-08	0.000165814	3.47e-08	2e-05	4.79e-08	0	6.52e-08	3.13e-08	1.64e-07	0.000207491	1.33e-07	6.79e-08	0	0	0	1.14e-06	0.000133793
20958	9.27e-07	0.00453221	0	1.88e-06	0	1.89e-06	2.58e-06	1.82e-06	3.45e-06	0	1.99e-07	2.06e-05	0	0	0	4.67e-06	0.000122499
20963	9.27e-07	0.00453221	3.47e-08	0	0	1.61e-06	4.91e-05	4.01e-06	0	0	0	0	2.75e-06	2.41e-06	5.55e-08	8.94e-07	0.000186696
20971	3.39e-08	0.000165814	3.47e-08	0	6.42e-06	3.5e-06	0	1.22e-06	1.4e-05	5.22e-06	1.33e-07	1.92e-05	0	2.41e-06	0	3.97e-07	0.000104667
20974	9.27e-07	0.00453221	5.96e-05	0	0	4.61e-08	4.89e-07	3.13e-08	0	0	3.32e-08	0	1.1e-07	0	5.55e-08	2.48e-07	0.000101497
20977	1.83e-07	0.000894874	1.04e-07	3.29e-08	0	9.22e-08	3.54e-05	1.25e-07	0	1.1e-07	2.85e-05	3.39e-08	0	0	0	8.44e-07	0.000112543
20978	1.83e-07	0.000894874	6.93e-08	3.29e-08	4.79e-08	0	0.000241152	3.13e-08	0	0	6.65e-08	3.39e-08	0	0	5.55e-08	5.46e-07	9.52e-05
20993	1.83e-07	0.000894874	0	6.58e-08	0	0	6.52e-08	6.26e-08	1.31e-07	0.000277325	6.65e-08	1.02e-07	0	0	5.55e-08	3.97e-07	8.02e-05
20995	9.48e-10	4.64e-06	0.000119767	0	0	1.01e-05	7.83e-07	1.25e-07	1.43e-05	1.07e-05	3.66e-07	5.25e-05	6.05e-07	5.36e-08	5.55e-08	3.97e-07	0.000171787
20996	3.39e-08	0.000165814	0	2.33e-05	4.79e-08	1.38e-07	0	1.62e-05	3.29e-08	0	3.32e-08	3.39e-08	5.5e-08	0	5.55e-08	1.32e-05	7.67e-05
21015	5.87e-09	2.87e-05	1.04e-07	6.58e-08	0	0	6.41e-05	6.26e-08	9.86e-08	0.000172392	3.39e-05	6.79e-08	5.5e-08	1.07e-07	0	5.46e-07	6.84e-05
21020	4.42e-06	0.0216214	0	0	0	0	1.3e-07	6.26e-08	3.29e-08	3.65e-08	7.64e-05	0	5.5e-08	0	0	4.47e-07	6.6e-05
21026	9.27e-07	0.00453221	0	0.000229436	0	0	1.3e-07	0	9.86e-08	0	6.65e-08	4.07e-07	0	5.36e-08	5.55e-08	4.97e-07	6.31e-05
21029	4.42e-06	0.0216214	3.47e-08	3.67e-05	0	4.61e-08	0	0	3.29e-08	0	0	6.79e-08	1.1e-07	0	0	3.97e-07	6.19e-05
21042	4.42e-06	0.0216214	0	1.85e-05	4.79e-08	0	2.45e-05	0	0	0	6.65e-08	3.39e-08	0	0	5.55e-08	3.97e-07	0.000121756
21044	1.83e-07	0.000894874	1.39e-07	3.29e-08	9.59e-08	0	3.26e-08	4.16e-06	2.11e-05	0	3.32e-08	0	0	0	5.55e-08	1.99e-07	5.89e-05
21046	4.42e-06	0.0216214	2.18e-05	0	0	0	9.79e-08	0	0	3.65e-08	0	0	5.5e-08	1.07e-07	5.55e-08	1.49e-07	5.83e-05
21062	9.27e-07	0.00453221	3.66e-05	3.29e-08	0	0	1.96e-07	0	3.29e-08	3.65e-08	0	0	1.65e-07	5.36e-08	0	3.97e-07	5.35e-05
21066	3.39e-08	0.000165814	1.39e-07	2.14e-06	4.12e-06	5.44e-06	0	9.39e-08	6.57e-08	7.3e-08	2.03e-06	0.000257295	0	0	0	3.97e-07	5e-05
21074	1.83e-07	0.000894874	0.00010649	9.88e-08	0	4.61e-08	7.5e-07	0	3.29e-08	0	9.97e-08	0	4.95e-07	5.36e-08	0	2.98e-07	4.78e-05
21092	9.27e-07	0.00453221	3.47e-08	2.6e-06	0	0	6.52e-08	0	3.29e-08	0	1.33e-07	4.33e-05	0	5.36e-08	0	1.49e-07	4.26e-05
21111	1.83e-07	0.000894874	1.73e-07	3.29e-08	9.59e-08	4.61e-08	9.79e-08	0.000141811	9.86e-08	3.65e-08	9.97e-08	0	0	0	0	0	3.91e-05
21134	4.42e-06	0.0216214	3.47e-08	0	9.59e-08	0	1.65e-05	1.88e-07	0	0	6.65e-08	2.3e-05	1.1e-07	0	0	0	3.6e-05
21190	7.78e-06	0.0380523	4.38e-05	4.05e-06	3.31e-06	0	0.000102698	3.69e-06	2.76e-06	0	3.47e-05	0	0	0	0	2.73e-06	3.36e-05
21191	9.27e-07	0.00453221	0	3.29e-08	0	0	3.26e-08	6.26e-08	0	7.3e-08	8.31e-07	0.000105192	0	0	1.11e-07	1.99e-07	3.12e-05
21199	9.27e-07	0.00453221	3.47e-08	0	0	0	3.26e-08	3.13e-08	4.7e-05	0	0	3.39e-08	1.1e-07	0	1.61e-06	1.49e-07	3.06e-05
21212	4.42e-06	0.0216214	1.04e-07	0	0	0	3.26e-08	2.13e-06	5.88e-05	5.81e-06	0	0	0	1.5e-06	0	9.93e-08	2.96e-05
21246	4.42e-06	0.0216214	3.47e-08	0	0	0	0	1.47e-05	6.57e-08	7.3e-08	6.65e-08	2.27e-05	0	0	0	9.93e-08	2.76e-05
21273	1.42e-10	6.95e-07	5.55e-07	0.00169079	4.79e-08	2.31e-07	6.2e-07	5.01e-07	3.61e-07	4.38e-07	5.98e-07	1.6e-06	1.1e-07	0	3.88e-07	1.49e-07	2.62e-05
21275	1.83e-07	0.000894874	1.5e-05	3.29e-08	0	1.07e-05	0.000166608	2.85e-06	6.57e-08	0	1.33e-07	7.98e-06	0	0	0	1.49e-07	2.61e-05
21280	4.42e-06	0.0216214	6.93e-08	1.99e-05	0	0	6.52e-08	3.13e-08	1.73e-05	0	0	0	0	0	5.55e-08	9.93e-08	2.58e-05
21291	4.42e-06	0.0216214	0.000108431	0	4.79e-08	0	6.85e-07	0	3.29e-08	0	3.32e-08	3.39e-08	0	0	0	9.93e-08	2.52e-05
21340	9.27e-07	0.00453221	3.47e-08	3.29e-08	0	0	6.52e-08	0	9.86e-08	3.53e-05	1.56e-05	0	0	0	5.55e-08	9.93e-08	2.27e-05
21352	3.04e-07	0.00148758	2.74e-05	1.34e-05	4.79e-08	4.61e-08	2.78e-05	0	1.64e-07	5.09e-05	3.32e-08	3.39e-08	0	0	0	9.93e-08	2.21e-05
21367	3.39e-08	0.000165814	0	0.000125434	0	9.22e-08	0	6.26e-08	3.29e-08	7.3e-08	3.32e-08	1.02e-07	5.5e-08	0	1.11e-07	3.48e-07	2.16e-05
21380	1.83e-07	0.000894874	3.47e-08	3.79e-06	4.79e-08	0	2.08e-05	1.16e-05	6.57e-08	0	6.58e-06	0	5.5e-08	0	0	8.84e-06	2.11e-05
21389	4.42e-06	0.0216214	0	2.19e-05	0	0	0	0	3.29e-08	3.65e-08	8.64e-07	0.000130888	0	5.36e-08	0	9.93e-08	2.08e-05
21400	4.42e-06	0.0216214	5.99e-05	9.88e-08	0	0	2.94e-07	0	0	7.3e-08	1.33e-07	4.31e-06	0	0	0	1.49e-07	2.04e-05
21409	4.42e-06	0.0216214	5.43e-05	2.54e-05	0	4.61e-08	0	0	0	0	6.65e-08	6.79e-08	0	8.57e-06	0	2.48e-07	2.02e-05
21425	4.42e-06	0.0216214	0	6.58e-07	4.79e-08	4.29e-06	0	0	0	0	2.13e-06	1.83e-05	0	1.39e-06	0	1.99e-07	1.98e-05
21436	9.27e-07	0.00453221	3.47e-08	1.68e-06	0	0	2.92e-05	3.13e-08	0	0	4.8e-05	0	1.01e-05	0	4.11e-06	5.31e-06	2.54e-05
21459	1.83e-07	0.000894874	1.39e-07	3.29e-08	0	3.41e-06	9.79e-08	0	3.29e-08	1.83e-07	1.88e-05	0.000189271	0	0	5.55e-08	0	1.91e-05
21471	1.83e-07	0.000894874	3.47e-08	1.92e-05	0	1.84e-06	3.26e-08	0	3.29e-08	3.5e-05	6.65e-08	8.18e-06	0	0	0	4.97e-08	1.89e-05
21510	5.87e-09	2.87e-05	1.73e-07	0.000273486	0	0	5.08e-05	6.26e-08	1.31e-07	1.46e-07	6.65e-08	3.05e-07	1.1e-07	0	5.55e-08	4.97e-08	1.81e-05
21511	4.42e-06	0.0216214	3.47e-08	0	0	0	0	1.35e-05	0	1.89e-05	1.33e-07	1.91e-05	0	1.07e-07	0	9.93e-08	3.54e-05
21529	4.42e-06	0.0216214	0	5.36e-05	4.41e-06	0	0	0	5.75e-06	0	3.32e-08	3.39e-08	0	0	2.55e-06	4.97e-08	1.78e-05
21546	9.48e-10	4.64e-06	1.6e-05	1.65e-05	2.49e-06	6.36e-06	8.81e-06	1.84e-05	4.34e-06	3.76e-06	3.68e-05	1.37e-05	5.5e-08	0	0	2.48e-07	1.75e-05
21571	9.27e-07	0.00453221	1.73e-07	2.02e-05	0	0	3.26e-08	3.13e-08	7.92e-05	3.65e-08	0	3.39e-08	0	0	0	4.97e-08	1.71e-05
21575	4.42e-06	0.0216214	3.47e-07	3.29e-08	0	0	1.3e-07	0.000147852	3.29e-08	0	0	3.39e-08	0	0	0	4.97e-08	1.7e-05
21610	1.83e-07	0.000894874	3.47e-08	2.11e-06	0	0	3.1e-05	1.56e-07	0	3.51e-06	8.91e-05	4.38e-06	5.5e-08	6.86e-06	0	0	2.23e-05
21633	4.42e-06	0.0216214	1.97e-05	7.21e-06	0	2.95e-06	2.61e-07	3.13e-08	3.29e-08	0	0	0	0	0	0	1.49e-07	1.63e-05
21634	4.42e-06	0.0216214	1.1e-05	1.66e-05	0	0	0	6.26e-08	5.82e-05	0	0	0	5.5e-08	5.04e-06	0	6.01e-06	1.63e-05
21679	3.39e-08	0.000165814	6.93e-08	9.57e-05	0	0	2.01e-05	3.13e-08	9.86e-08	1.46e-07	3.32e-08	2.05e-05	0	1.61e-07	0	9.93e-08	1.59e-05
21680	4.42e-06	0.0216214	1.39e-07	1.98e-07	0	0	0	3.03e-05	3.29e-08	0	6.65e-08	3.33e-05	0	0	0	9.93e-08	1.58e-05
21721	4.42e-06	0.0216214	2.44e-05	3.29e-08	0	0	2.61e-07	6.26e-08	3.77e-05	0	9.97e-08	2.74e-05	0	0	0	0	1.53e-05
21726	4.42e-06	0.0216214	2.7e-05	6.58e-08	0	0	1.3e-07	2.91e-06	5.33e-05	0	0	3.39e-08	0	0	0	9.93e-08	1.52e-05
21736	9.27e-07	0.00453221	1.81e-05	1.32e-07	0	0	2.83e-05	5.7e-06	3.29e-08	0	0	3.39e-08	1.26e-05	0	0	5.46e-07	3.01e-05
21737	9.27e-07	0.00453221	4.16e-07	3.62e-07	0	0	1.63e-07	3.76e-07	4.27e-07	1.13e-06	1.1e-05	0.0013492	0	0	0	0	1.51e-05
21741	5.87e-09	2.87e-05	2.52e-05	2.01e-06	0	8.02e-06	1.63e-07	6.14e-05	9.66e-06	3.65e-08	6.65e-08	3.39e-08	1.1e-07	0	0	1.49e-07	1.52e-05
21763	4.42e-06	0.0216214	6.93e-08	3.29e-08	0	0	0	0	0	3.65e-08	4.65e-07	3.7e-05	1.3e-05	0	0	9.93e-08	1.48e-05
21768	4.42e-06	0.0216214	2.3e-05	3.29e-08	0	4.61e-08	1.63e-07	0	0	0	0	6.79e-08	0	0	5.55e-08	2.48e-07	1.47e-05
21774	4.42e-06	0.0216214	0	7.78e-05	4.79e-08	0	3.26e-08	3.13e-08	0	3.65e-08	0	0	0	0	1.11e-07	4.97e-08	1.47e-05
21775	1.83e-07	0.000894874	3.88e-06	0	0	0	3.26e-08	0	3.29e-08	8.77e-06	2.5e-05	5.43e-06	1.1e-07	0	5.55e-08	3.33e-06	1.47e-05
21779	9.27e-07	0.00453221	3.47e-08	2.63e-07	0	0	3.26e-08	4.87e-05	0	0	6.65e-08	7.37e-06	0	2.14e-07	0	8.94e-07	1.46e-05
21795	4.42e-06	0.0216214	6.93e-08	3.29e-08	0	4.7e-06	7.99e-06	4.71e-05	1.6e-05	0	0	0	0	0	0	1.49e-07	1.44e-05
21800	4.42e-06	0.0216214	0	0	1.05e-06	0	0	6.26e-08	0	8.09e-05	3.32e-08	0	4.29e-06	8.57e-07	0	4.97e-08	1.44e-05
21809	4.42e-06	0.0216214	6.93e-08	3.29e-08	0	0	0	1.25e-07	0	1.46e-07	1.06e-06	0.000156855	0	0	5.55e-08	0	1.43e-05
21817	9.27e-07	0.00453221	6.93e-08	2.63e-07	0	0	3.26e-08	3.76e-07	0.000267398	0	0	6.79e-08	5.5e-08	0	1.11e-07	0	1.42e-05
21846	1.83e-07	0.000894874	1.73e-07	1.32e-07	0	0	1.96e-07	2.5e-07	2.3e-07	3.29e-07	5.45e-06	0.00062484	0	0	0	1.49e-07	1.41e-05
21866	9.48e-10	4.64e-06	1.73e-07	0.000550033	4.79e-08	4.61e-08	9.79e-08	6.26e-08	3.29e-08	2.19e-07	9.97e-08	3.05e-07	5.5e-08	0	5.55e-08	0	1.39e-05
21879	1.97e-11	9.64e-08	0.0140852	2.67e-06	8.15e-07	4.61e-07	9.85e-05	2.03e-06	1.84e-06	2.41e-06	2.43e-06	2.14e-06	1.29e-05	4.29e-07	1.66e-07	2.98e-07	5.45e-07
21880	5.87e-09	2.87e-05	0.0103997	3.09e-06	0	1.84e-07	6.97e-05	1.75e-06	1.64e-06	1.97e-06	2.09e-06	2.04e-06	5.5e-07	0	5.55e-08	0	4.95e-08
21881	5.87e-09	2.87e-05	0.00563481	1.71e-06	1.92e-07	0	3.69e-05	5.63e-07	7.88e-07	7.67e-07	9.31e-07	8.49e-07	7.1e-06	0	0	1.49e-07	4.95e-08
21882	1.97e-11	9.64e-08	0.00537414	1.51e-06	4.79e-07	1.84e-07	4.12e-05	1.1e-06	1.05e-06	1.13e-06	1.03e-06	9.84e-07	1.11e-05	1.61e-07	2.77e-07	3.48e-07	2.48e-07
21884	1.83e-07	0.000894874	0.00447632	1.12e-06	0	4.61e-08	3.33e-05	8.76e-07	1.02e-06	9.86e-07	1.2e-06	6.79e-07	2.31e-06	0	0	0	0
21885	1.97e-11	9.64e-08	0.00313986	7.24e-07	1.44e-07	4.61e-07	1.98e-05	5.63e-07	5.59e-07	4.75e-07	5.98e-07	6.11e-07	1.01e-05	4.29e-07	1.66e-07	2.48e-07	4.46e-07
21886	1.42e-10	6.95e-07	0.00290012	7.24e-07	4.79e-07	3.23e-07	2.01e-05	3.76e-07	2.63e-07	5.48e-07	6.65e-07	4.07e-07	1.32e-05	0	1.66e-07	5.96e-07	2.48e-07
21887	5.87e-09	2.87e-05	0.00280354	4.28e-07	0	0	1.88e-05	3.76e-07	5.59e-07	3.65e-07	2.33e-07	7.81e-07	3.91e-06	0	5.55e-08	9.93e-08	1.49e-07
21889	3.39e-08	0.000165814	0.00265975	3.29e-07	4.79e-08	2.77e-07	2.04e-05	3.13e-07	5.59e-07	4.02e-07	4.65e-07	4.07e-07	5.17e-06	0	0	0	0
21890	1.97e-11	9.64e-08	0.00265375	9.88e-07	1.92e-07	9.22e-08	1.78e-05	6.26e-07	4.27e-07	3.65e-07	6.98e-07	7.81e-07	5.01e-06	1.07e-07	5.55e-08	9.93e-08	1.49e-07
21891	1.42e-10	6.95e-07	0.00258103	1.22e-06	9.59e-08	0	1.74e-05	6.26e-07	2.96e-07	4.02e-07	5.65e-07	4.75e-07	6.77e-06	1.07e-07	1.11e-07	1.99e-07	9.91e-08
21892	1.42e-10	6.95e-07	0.00252255	6.26e-07	1.92e-07	3.69e-07	1.73e-05	3.13e-07	3.94e-07	3.29e-07	3.32e-07	5.09e-07	1.26e-05	1.61e-07	0	1.99e-07	2.97e-07
21893	1.97e-11	9.64e-08	0.00228645	5.27e-07	2.88e-07	2.31e-07	1.66e-05	3.44e-07	3.94e-07	4.02e-07	2.33e-07	6.45e-07	1.19e-05	2.68e-07	1.11e-07	3.97e-07	4.95e-08
21902	9.48e-10	4.64e-06	0.00113745	2.63e-07	4.79e-08	0	1.02e-05	1.88e-07	1.64e-07	2.19e-07	6.98e-07	4.55e-05	2.7e-06	5.36e-08	5.55e-08	0	4.95e-08
21923	5.87e-09	2.87e-05	0.000731009	0.000110487	0	0	5.09e-06	2.19e-07	6.57e-08	0	1.99e-07	3.39e-07	6.05e-07	5.36e-08	5.55e-08	9.93e-08	4.95e-08
21930	4.42e-06	0.0216214	0.000467523	6.58e-08	0	0	2.07e-05	6.26e-08	9.86e-08	1.1e-07	0	6.79e-08	4.07e-06	0	0	0	0
21992	4.42e-06	0.0216214	0.000129126	3.29e-08	0	0	8.48e-07	6.26e-08	3.29e-08	7.3e-08	2.42e-05	0	7.15e-07	0	0	0	0
21995	9.27e-07	0.00453221	0.000294823	9.88e-08	0	7.1e-06	2.12e-06	1.22e-05	3.29e-08	7.3e-08	9.97e-08	6.79e-08	0	0	0	0	0
22002	4.42e-06	0.0216214	0.000106871	2.49e-05	0	0	6.52e-07	3.13e-08	3.29e-08	0	1.99e-07	1.85e-05	5.5e-07	0	0	0	0
22044	1.83e-07	0.000894874	7.04e-05	1.37e-05	0	9.22e-08	2.42e-05	0.0391032	9.89e-06	1.3e-05	1.22e-05	1.14e-05	0	5.36e-08	0	0	0
22053	9.27e-07	0.00453221	6.6e-05	6.09e-06	0	0	6.52e-07	3.13e-08	0	0	3.66e-07	4.24e-05	1.65e-07	2.73e-06	5.55e-08	0	0
22066	4.42e-06	0.0216214	6.23e-05	5e-06	0	0	4.89e-07	3.13e-08	0	7.71e-06	2.91e-05	0	6.6e-07	0	5.55e-08	0	0
22104	4.42e-06	0.0216214	5.27e-05	6.58e-08	0	0	5.55e-07	3.13e-08	3.29e-08	2.15e-05	0	3.39e-08	0	0	0	9.93e-08	0
22144	4.42e-06	0.0216214	4.34e-05	6.58e-08	0	0	2.28e-07	3.13e-08	6.57e-08	2.02e-05	8.8e-05	4.62e-06	0	0	0	0	0
22169	4.42e-06	0.0216214	4.02e-05	0	0	1.14e-05	4.57e-07	2.22e-05	2.04e-05	1.46e-07	1.78e-05	2e-05	0	0	0	0	0
22176	9.27e-07	0.00453221	3.97e-05	7.8e-06	0	0	1.44e-05	0.0229606	6.18e-06	6.17e-06	4.99e-06	6.14e-06	5.5e-08	0	0	0	0
22177	4.42e-06	0.0216214	3.97e-05	5.3e-06	0	0	1.34e-05	0.023164	3.65e-06	3.29e-06	4.69e-06	4.18e-06	0	0	0	0	0
22201	4.42e-06	0.0216214	3.69e-05	3.29e-08	0	0	3.26e-07	3.13e-08	9.86e-08	1.89e-05	4.65e-07	8.6e-05	0	0	0	0	0
22210	4.42e-06	0.0216214	3.92e-05	2.14e-06	0	1.66e-06	3.33e-06	9.39e-07	1.52e-05	0	0	0	4.51e-06	2.84e-06	0	0	0
22219	1.42e-10	6.95e-07	3.53e-05	1.81e-06	1.44e-07	0	7.31e-05	5.57e-06	1.23e-05	1.23e-05	2.73e-06	1.38e-05	6.71e-06	1.18e-06	1.66e-06	1.09e-06	6.19e-06
22228	4.42e-06	0.0216214	3.45e-05	0	0	2.67e-06	2.61e-07	1.88e-07	1.36e-05	0.000148213	0	3.39e-08	0	0	0	0	4.95e-08
22270	4.42e-06	0.0216214	3.1e-05	6.58e-08	0	0	2.94e-07	0	3.29e-08	3.65e-08	7.49e-05	0	1.1e-07	0	0	0	4.95e-08
22284	4.42e-06	0.0216214	3.02e-05	9.88e-08	4.79e-08	7.38e-07	1.96e-07	1.23e-05	0	0	0	0	3.85e-07	0	0	1.09e-06	0
22288	4.42e-06	0.0216214	2.99e-05	6.12e-06	0	0	1.12e-05	0.0182478	4.44e-06	4.31e-06	4.72e-06	4.96e-06	0	0	0	0	0
22300	4.42e-06	0.0216214	2.9e-05	6.58e-08	1.31e-05	0	1.78e-05	0	0	0	2.99e-07	2.58e-05	1.36e-05	0	0	0	4.95e-08
22323	4.42e-06	0.0216214	2.82e-05	0	0	0	3.26e-07	1.44e-05	0.000371184	1.1e-07	3.32e-08	2.04e-07	0	0	0	6.7e-06	0
22357	4.42e-06	0.0216214	3.36e-05	0	0	0	1.3e-07	0	3.29e-08	3.65e-08	2.32e-05	3.39e-08	0	4.07e-06	3.27e-06	0	0
22367	4.42e-06	0.0216214	2.59e-05	0.000241518	0	0	1.96e-07	3.13e-08	0	3.65e-08	6.65e-08	2.72e-07	5.5e-08	0	0	0	0
22391	1.83e-07	0.000894874	2.49e-05	9.39e-05	0	4.61e-08	1.63e-07	3.13e-08	0	0	9.97e-08	3.39e-08	1.65e-07	5.36e-08	1.11e-07	0	0
22398	4.42e-06	0.0216214	2.46e-05	3.29e-08	0	0	0.000206963	3.13e-08	6.57e-08	3.65e-08	9.97e-08	3.39e-08	0	0	0	0	0
22433	3.39e-08	0.000165814	2.76e-05	6.45e-06	4.79e-08	1.34e-06	3.39e-06	1.41e-06	0	0	1.7e-06	2.2e-05	0	2.68e-06	0	8e-06	4.95e-08
22442	4.42e-06	0.0216214	2.27e-05	3.95e-06	0	0	7.37e-06	0.0126046	2.63e-06	2.85e-06	3.06e-06	3.87e-06	0	0	0	0	0
22447	4.42e-06	0.0216214	2.26e-05	5.17e-06	0	0	8.84e-06	0.012889	3.35e-06	2.99e-06	3.69e-06	3.5e-06	0	0	0	0	0
22474	4.42e-06	0.0216214	2.19e-05	3.29e-08	0	0	3.59e-07	6.26e-08	3.09e-05	0	2.75e-05	7.77e-06	0	0	4.94e-06	0	0
22491	9.27e-07	0.00453221	2.19e-05	5.2e-05	0	0	5.55e-07	6.26e-08	4.04e-05	4.53e-06	1.5e-06	0	5.83e-06	0	0	0	1.98e-07
22496	4.42e-06	0.0216214	2.13e-05	6.58e-08	0	0	9.79e-08	6.26e-08	9.86e-08	7.3e-08	4.65e-07	7.14e-05	0	0	0	0	0
22517	9.27e-07	0.00453221	2.06e-05	8.07e-06	0	0	3.54e-05	1.8e-05	1.28e-05	0.000127687	0.0409185	7.33e-06	0	0	0	4.87e-06	0
22519	4.42e-06	0.0216214	2.07e-05	9.88e-08	4.79e-08	0	1.3e-07	0.000125661	2.27e-05	3.65e-08	0	0	1.02e-05	0	0	0	0
22536	9.27e-07	0.00453221	2.03e-05	3.39e-06	0	3.37e-06	1.63e-07	6.26e-08	6.34e-06	2.63e-05	0.000156858	3.26e-06	0	0	0	0	0
22544	9.27e-07	0.00453221	2e-05	9.88e-08	0	0	2.61e-07	9.39e-08	9.86e-08	1.1e-07	1.4e-06	0.000209196	5.5e-08	0	0	0	0
22560	4.42e-06	0.0216214	1.98e-05	5.68e-05	0	0	9.79e-08	3.13e-08	0	3.65e-08	0	3.39e-08	1.43e-06	1.5e-06	0	0	0
22583	1.83e-07	0.000894874	1.92e-05	6.68e-05	0	9.22e-08	1.66e-05	1.12e-05	3.29e-08	0	3.32e-08	3.39e-08	1.1e-07	0	0	1.99e-06	0
22584	9.48e-10	4.64e-06	1.92e-05	7.21e-06	1.82e-06	0	3.4e-05	3.13e-08	0	1.21e-05	1.92e-05	1.33e-05	9.36e-06	4.5e-06	1.05e-06	8.15e-06	3.07e-06
22657	9.27e-07	0.00453221	1.78e-05	1.32e-07	0	0	9.79e-08	9.39e-08	1.64e-07	1.46e-07	1.83e-06	0.000230819	5.06e-06	0	0	0	0
22688	9.48e-10	4.64e-06	1.71e-05	1.16e-05	0	5.16e-06	1.58e-05	4.23e-06	4.17e-06	8.66e-06	3.19e-06	2.51e-06	0	7.71e-06	1.17e-06	3.33e-06	8.32e-06
22720	9.27e-07	0.00453221	1.66e-05	2.74e-05	0	4.61e-08	3e-05	0	6.57e-08	3.65e-08	1.63e-06	0.000153019	5.5e-08	0	0	0	0
22742	9.48e-10	4.64e-06	1.62e-05	4.02e-06	0	1.06e-06	2.69e-05	5.45e-06	3.35e-06	4.49e-06	1.32e-05	1.26e-05	9.74e-06	0	1.5e-06	3.03e-06	1.93e-06
22778	4.42e-06	0.0216214	1.57e-05	5.07e-06	0	0	3.26e-08	3.13e-08	3.29e-08	3.65e-08	1.99e-07	3.2e-05	0	0	0	0	0
22791	4.42e-06	0.0216214	1.55e-05	3.29e-08	0	0	7.93e-05	2.75e-05	2.86e-05	1.1e-07	6.61e-05	0.000143617	0	0	0	0	0
22815	5.88e-08	0.000287523	1.52e-05	4.58e-06	0	2.31e-06	2.1e-05	5.79e-06	3.29e-08	2.76e-05	3.77e-05	5.59e-05	0	1.71e-06	0	8.15e-06	2.58e-06
22845	9.27e-07	0.00453221	1.48e-05	0	4.79e-08	0	9.79e-08	1.25e-07	5.23e-05	1.94e-05	3.32e-08	2.25e-05	0	5.2e-06	0	0	0
22876	1.97e-11	9.64e-08	2.43e-07	0.00090217	1.92e-07	1.38e-07	2.61e-07	1.88e-07	1.97e-07	1.83e-07	4.56e-05	3.73e-07	1.1e-07	3.21e-07	3.88e-07	9.93e-08	9.91e-08
22877	1.83e-07	0.000894874	1.73e-07	0.000854235	4.79e-08	0	0	1.56e-07	1.64e-07	1.59e-05	0	6.45e-07	1.1e-07	1.61e-07	2.77e-07	0	0
22879	4.42e-06	0.0216214	2.08e-07	0.000743023	0	0	2.28e-07	9.39e-08	2.3e-07	2.92e-07	2.06e-05	6.11e-07	0	0	0	0	0
22883	1.83e-07	0.000894874	4.16e-07	0.000667335	0	4.61e-08	1.84e-05	2.5e-07	3.61e-07	2.19e-07	4.59e-05	4.41e-07	0	0	1.66e-07	0	0
22886	9.48e-10	4.64e-06	1.73e-07	0.000612157	0	9.22e-08	1.27e-05	1.26e-05	1.31e-07	1.46e-05	3.32e-08	5.43e-07	0	1.07e-07	2.77e-07	9.93e-08	5.8e-06
22896	1.83e-07	0.000894874	2.43e-07	0.000468715	0	0	3.26e-08	6.26e-08	6.45e-05	2.22e-05	2.48e-05	2.72e-07	7.87e-06	0	1.11e-07	0	0
22898	5.87e-09	2.87e-05	1.73e-07	0.000464632	9.59e-08	0	1.63e-07	3.13e-08	1.64e-07	2e-05	6.65e-08	3.05e-07	0	0	5.55e-08	9.93e-08	9.91e-08
22906	1.83e-07	0.000894874	1.39e-07	0.000321881	9.59e-08	0	6.52e-08	0	2.76e-05	4.86e-06	6.65e-08	1.7e-07	0	0	2.77e-07	0	9.91e-08
22942	4.42e-06	0.0216214	3.47e-08	0.000156842	0	0	3.85e-05	1.56e-07	6.57e-08	1.1e-07	3.32e-08	2.04e-07	0	0	0	0	0
22958	1.83e-07	0.000894874	2.43e-07	0.000134586	0	0	1.63e-07	3.13e-07	0.000194036	3.65e-08	9.97e-08	2.38e-07	5.5e-08	0	5.55e-08	0	0
22965	9.27e-07	0.00453221	4.16e-07	0.000128265	0	0	1.96e-07	1.25e-07	1.64e-07	1.02e-06	0.00065984	1.7e-07	0	0	5.55e-08	0	0
22967	9.27e-07	0.00453221	6.93e-08	0.000126158	0	4.61e-08	0	3.13e-08	1.45e-05	7.3e-08	0	1.7e-07	0	0	1.11e-07	0	4.95e-08
23003	4.42e-06	0.0216214	6.93e-08	8.55e-05	4.79e-08	0	0	3.13e-08	2.14e-05	3.65e-08	0	3.39e-08	0	0	1.66e-07	0	0
23019	9.27e-07	0.00453221	2.77e-07	7.43e-05	0	0	1.95e-05	0.000148478	1.31e-07	3.47e-06	6.68e-06	3.39e-08	3.19e-06	0	0	0	0
23059	1.71e-06	0.00837789	6.93e-08	7.7e-05	0	0	3.26e-08	1.31e-05	3.29e-08	1.06e-05	2.6e-05	6.79e-08	0	1.07e-07	0	0	3.81e-06
23077	4.42e-06	0.0216214	6.93e-08	5.28e-05	0	0	1.63e-07	0	0	7.3e-08	2.51e-05	3.39e-08	5.5e-08	0	5.55e-08	0	0
23096	9.27e-07	0.00453221	3.47e-08	4.45e-05	0	0	6.52e-08	1.03e-06	2.59e-05	3.65e-08	3.32e-08	0	5.5e-08	1.07e-07	0	0	0
23155	9.27e-07	0.00453221	1.39e-07	3.36e-05	4.79e-08	4.61e-08	3.26e-08	0	0	0	3.99e-07	4.94e-05	5.5e-08	0	1.66e-07	0	0
23164	5.87e-09	2.87e-05	9.12e-06	3.3e-05	1.73e-06	4.98e-06	2.02e-05	0	5.91e-07	0	1.73e-06	2.92e-06	1.16e-06	1.23e-06	0	5.07e-06	1.47e-05
23238	3.39e-08	0.000165814	3.47e-08	3.84e-05	4.79e-08	4.61e-08	2.75e-05	1.72e-05	3.29e-08	4.68e-06	1.99e-07	2.71e-05	0	0	0	0	4.95e-08
23273	4.42e-06	0.0216214	1.04e-07	2.41e-05	0	0	9.79e-08	6.26e-08	1.72e-05	1.31e-05	6.65e-08	3.39e-08	0	0	0	0	0
23360	3.39e-08	0.000165814	3.47e-08	2.27e-05	4.79e-08	0	0	3.13e-08	5.95e-06	3.65e-08	7.07e-05	1.02e-07	6.33e-06	0	0	7.95e-06	4.95e-08
23394	3.39e-08	0.000165814	0	2.03e-05	2.29e-05	7.38e-07	2.53e-05	0	0	4.82e-06	0	3.39e-08	5.67e-06	7.82e-06	1.11e-07	4.97e-08	4.36e-06
23453	4.42e-06	0.0216214	2.08e-07	1.7e-05	0	0	9.79e-08	1.25e-07	1.48e-05	0.000242919	3.32e-08	6.79e-08	0	0	0	0	0
23470	4.42e-06	0.0216214	3.81e-07	1.67e-05	0	0	4.89e-07	1.03e-06	0.00100237	2.92e-07	2.33e-07	1.7e-07	0	0	0	0	0
23504	4.42e-06	0.0216214	1.04e-07	1.55e-05	0	0	0	0	6.57e-08	4.59e-05	1.33e-07	2.27e-05	1.1e-07	4.82e-06	0	0	0
23586	9.27e-07	0.00453221	3.47e-08	1.71e-05	0	1.29e-06	3.26e-08	0	2.96e-06	1.1e-07	4.86e-05	3.39e-08	0	7.02e-06	0	0	0
23609	1.83e-07	0.000894874	1.04e-07	1.39e-05	0	0	2.28e-07	3.13e-08	6.57e-08	4.02e-07	0.000325283	1.02e-07	0	0	5.55e-08	0	4.95e-08
23635	9.27e-07	0.00453221	3.47e-08	1.35e-05	5.18e-06	4.61e-08	0	8.11e-06	4.28e-05	0	1.66e-07	2.88e-05	0	0	0	4.97e-08	0
23644	4.42e-06	0.0216214	3.47e-08	1.62e-05	0	0	0	0	6.57e-08	3.65e-08	5.98e-07	5.85e-05	0	0	0	4.97e-08	4.95e-08
23663	4.42e-06	0.0216214	3.47e-08	3.3e-05	7.86e-06	0	3.26e-08	1.46e-05	0	0	2.27e-05	0	6.05e-07	1.27e-05	0	0	0
23702	9.27e-07	0.00453221	1.04e-07	1.25e-05	6.38e-06	0	0	3.82e-06	7.54e-05	1.34e-05	3.32e-08	0	5.5e-08	5.36e-08	0	0	0
23730	9.27e-07	0.00453221	6.93e-08	1.24e-05	4.79e-08	4.61e-08	9.79e-08	0	0	1.46e-07	2.39e-06	0.000125355	0	1.45e-06	0	0	0
23769	4.42e-06	0.0216214	7.97e-07	8.23e-07	0	0	0.00289549	7.82e-07	3.29e-07	3.65e-07	2.34e-05	4.07e-07	0	0	0	0	0
23774	9.27e-07	0.00453221	5.55e-07	4.28e-07	0	0	0.00217239	3.44e-07	1.77e-05	2.56e-07	5.32e-07	3.39e-07	0	0	0	4.97e-08	0
23819	4.42e-06	0.0216214	1.73e-07	9.88e-08	0	0	0.000483772	3.13e-08	3.29e-08	1.6e-05	3.32e-08	3.39e-08	0	0	0	0	0
23893	4.42e-06	0.0216214	3.47e-08	6.58e-08	0	0	7.64e-05	0	6.57e-08	7.3e-08	1.92e-05	2.04e-05	5.5e-08	0	0	0	0
23968	3.39e-08	0.000165814	6.93e-08	1.68e-06	4.79e-08	3.37e-06	7e-05	2.22e-06	3.29e-08	3.65e-08	2.66e-07	1.86e-05	0	0	0	6.95e-07	0
23980	4.42e-06	0.0216214	4.16e-07	9.88e-08	0	0	4.74e-05	2.82e-07	2.96e-07	8.77e-07	0.000671241	7.16e-06	0	0	0	0	0
23984	3.39e-08	0.000165814	6.93e-08	9.81e-06	1.65e-05	1.15e-05	4.52e-05	3.13e-08	1.31e-07	1.83e-07	0.000139872	0	1.38e-05	0	0	0	4.95e-08
24140	4.42e-06	0.0216214	5.2e-07	9.88e-08	0	0	2.88e-05	1.56e-07	2.3e-07	1.21e-06	0.000825539	1.7e-07	0	0	0	0	0
24193	9.48e-10	4.64e-06	4.71e-06	1.42e-06	3.45e-06	1.18e-05	2.45e-05	2.85e-06	6.74e-06	5.33e-06	1.89e-05	1.24e-05	4.84e-06	0	5.55e-08	6.06e-06	0
24212	5.87e-09	2.87e-05	1.21e-05	0	0	0	2.35e-05	6.85e-06	7.36e-06	9.09e-06	1.82e-05	1.35e-05	1.1e-07	2.73e-06	5.55e-08	1.18e-05	1.1e-05
24328	4.42e-06	0.0216214	6.93e-08	3.29e-08	0	0	3.43e-05	6.26e-08	1.31e-07	1.46e-07	1.36e-06	0.000157092	0	0	0	0	0
24397	4.42e-06	0.0216214	8.67e-07	6.58e-08	0	0	2.18e-05	0.000317268	3.29e-08	1.46e-07	9.97e-08	3.39e-08	0	0	0	0	0
24557	4.42e-06	0.0216214	1.39e-07	3.29e-08	0	0	2.01e-05	9.39e-08	0.0002079	1.1e-07	1.33e-07	3.39e-08	0	0	0	0	0
24559	4.42e-06	0.0216214	1.39e-07	6.58e-08	0	0	2e-05	3.13e-08	3.29e-08	3.98e-06	0.000144592	6.79e-08	0	0	0	0	0
24775	4.42e-06	0.0216214	3.12e-07	1.32e-07	0	0	1.91e-05	1.56e-07	2.3e-07	8.4e-07	0.000706309	1.7e-07	0	0	0	0	0
24804	4.42e-06	0.0216214	3.47e-08	3.29e-08	0	0	1.78e-05	3.13e-08	0	1.46e-07	2.66e-07	4.35e-05	0	2.52e-06	0	0	0
24952	1.83e-07	0.000894874	3.47e-08	1.32e-07	0	0	1.66e-05	6.26e-08	3.29e-08	2.83e-05	2.43e-06	0.000351897	0	0	0	4.97e-08	5.35e-06
24973	1.83e-07	0.000894874	6.59e-07	3.29e-07	0	0	1.75e-05	3.76e-07	5.26e-07	1.68e-06	0.00131516	1.36e-07	0	0	0	9.93e-08	2.38e-05
24989	9.27e-07	0.00453221	0	2.47e-06	0	4.61e-08	2.48e-05	7.32e-06	2.17e-06	1.41e-05	0	0	8.86e-06	2.95e-06	0	0	1.1e-05
25035	4.42e-06	0.0216214	6.93e-08	3.29e-08	0	0	1.59e-05	9.39e-08	6.25e-05	3.47e-06	0.000111951	1.02e-07	0	0	0	0	0
25040	4.42e-06	0.0216214	6.93e-08	3.82e-06	0	0	1.59e-05	1.41e-05	6.57e-08	3.65e-08	2.02e-05	6.79e-08	0	0	0	0	0
25162	4.42e-06	0.0216214	6.93e-07	1.65e-07	0	0	5.55e-07	0.000163907	1.31e-07	2.56e-07	0.000304841	1.36e-07	0	0	0	0	0
25186	4.42e-06	0.0216214	2.77e-07	6.58e-08	0	0	2.61e-07	0.00011549	0.000253501	1.1e-07	9.97e-08	1.7e-07	0	0	0	0	0
25245	4.42e-06	0.0216214	6.93e-08	3.29e-08	6.71e-06	0	9.79e-08	6.77e-05	0	3.65e-08	2.84e-05	3.39e-08	0	0	0	0	0
25250	1.83e-07	0.000894874	5.23e-06	1.58e-06	0	1.29e-06	1.96e-07	6.85e-05	1.85e-05	1.83e-07	5.11e-05	0.000149761	0	1.71e-06	0	0	0
25272	4.42e-06	0.0216214	2.77e-07	6.58e-08	0	0	6.52e-08	5.43e-05	3.29e-08	1.46e-07	7.31e-07	4.52e-05	0	0	0	0	0
25405	4.42e-06	0.0216214	1.39e-07	0	0	4.61e-08	9.79e-08	2.37e-05	6.57e-08	2.56e-07	7.72e-05	6.79e-08	0	0	0	0	0
25456	1.83e-07	0.000894874	1.39e-07	6.58e-08	0	7.84e-06	9.3e-06	3.45e-05	9.86e-08	7.3e-08	2.28e-05	0.000134791	0	0	5.55e-08	0	0
25458	4.42e-06	0.0216214	6.93e-08	3.29e-08	0	0	9.79e-08	3.49e-05	0	3.65e-08	4.78e-05	0	5.94e-06	0	0	4.97e-08	0
25481	3.39e-08	0.000165814	1.73e-07	1.48e-05	6.33e-06	4.61e-08	3.26e-08	3.46e-05	6.57e-08	3.1e-05	8.48e-05	3.56e-05	0	0	5.55e-08	0	0
25515	4.42e-06	0.0216214	6.93e-08	0	0	0	9.79e-08	1.7e-05	7.26e-06	5.55e-06	2.27e-05	0	5.5e-08	5.36e-08	0	0	0
25546	1.83e-07	0.000894874	2.05e-06	1.74e-06	4.79e-08	0	1.44e-06	1.76e-05	1.31e-05	0.00494433	8.97e-07	1.73e-06	1.65e-07	0	0	0	0
25594	4.42e-06	0.0216214	8.49e-06	4.15e-06	0	0	6.23e-06	1.45e-05	0.0132599	2.89e-06	2.99e-06	3.05e-06	0	0	0	0	0
25631	4.42e-06	0.0216214	6.79e-06	2.57e-06	0	0	3.62e-06	1.35e-05	0.0127879	1.72e-06	1.79e-06	2.21e-06	0	0	0	0	0
25638	1.42e-10	6.95e-07	6.93e-08	3.13e-06	4.79e-08	9.22e-08	1.43e-05	1.74e-05	1.85e-05	3.65e-08	6.27e-05	0	5.5e-08	1.2e-05	5.55e-08	5.26e-06	2.01e-05
25723	4.42e-06	0.0216214	8.67e-06	4.05e-06	0	0	5.51e-06	1.24e-05	0.0134819	2.99e-06	2.69e-06	3.56e-06	0	0	0	0	0
25724	9.27e-07	0.00453221	1.34e-05	0	0	0	9.85e-06	1.23e-05	1.6e-05	4.68e-06	2.99e-07	3.47e-05	8.37e-06	0	0	0	4.95e-08
25737	4.42e-06	0.0216214	3.47e-08	3.29e-08	0	0	9.79e-08	1.21e-05	9.86e-08	5.18e-05	9.97e-08	6.79e-08	0	0	0	0	0
25759	4.42e-06	0.0216214	7.14e-06	3.03e-06	0	0	4.34e-06	1.18e-05	0.0114032	2.74e-06	2.56e-06	2.72e-06	0	0	0	0	0
25809	3.39e-08	0.000165814	1.34e-05	1.11e-05	4.79e-08	0	9.75e-06	1.12e-05	4.25e-05	0.0390831	8.51e-06	8.15e-06	5.5e-08	1.61e-07	0	0	0
25811	4.42e-06	0.0216214	3.47e-08	3.29e-08	0	0	3.26e-08	1.12e-05	3.29e-08	8.9e-05	3.32e-08	3.39e-08	0	0	0	0	0
25889	9.27e-07	0.00453221	1.91e-06	9.55e-07	4.79e-08	0	1.27e-06	3.72e-06	0.00345259	6.57e-07	1.26e-06	5.34e-05	0	0	0	0	0
25906	4.42e-06	0.0216214	2.08e-07	6.58e-08	0	0	2.28e-07	3.76e-07	0.000229846	4.53e-05	9.97e-08	6.79e-08	0	0	0	0	0
26024	4.42e-06	0.0216214	3.47e-08	6.58e-08	0	0	9.79e-08	9.39e-08	3.52e-05	3.65e-08	7.98e-07	8.79e-05	0	0	0	0	0
26066	5.87e-09	2.87e-05	3.47e-08	3.29e-08	4.79e-08	0	6.52e-08	6.26e-08	2.99e-05	1.1e-07	2.88e-05	2.63e-05	0	5.36e-06	0	3.28e-06	6.64e-06
26071	4.42e-06	0.0216214	9.22e-06	7.9e-06	0	0	5.77e-06	7.57e-06	2.93e-05	0.0321458	4.35e-06	5.77e-06	0	0	0	0	0
26153	4.42e-06	0.0216214	2.08e-07	1.98e-07	0	0	1.63e-07	2.19e-07	2.22e-05	2.92e-07	4.72e-06	0.000604779	0	0	0	0	0
26317	4.42e-06	0.0216214	4.78e-06	3.42e-06	0	0	3.2e-06	4.04e-06	1.49e-05	0.017213	2.06e-06	3.77e-06	0	0	0	0	0
26320	9.27e-07	0.00453221	4.68e-06	4.71e-06	4.79e-08	0	3.95e-06	5.54e-06	1.49e-05	0.0191252	1.08e-05	3.39e-06	0	0	0	0	0
26326	9.27e-07	0.00453221	0	1.04e-05	1.58e-06	1.31e-05	0	0	1.48e-05	3.65e-08	2.02e-05	4.16e-05	0	5.36e-08	0	0	4.95e-08
26337	9.27e-07	0.00453221	2.77e-07	9.91e-06	0	0	1.27e-05	9.17e-06	1.46e-05	5.48e-06	4.99e-06	0.00048886	0	0	0	1.07e-05	0
26409	5.87e-09	2.87e-05	1.73e-07	6.58e-07	0	8.3e-07	0	3.13e-08	1.62e-05	1.1e-07	1.06e-06	0.000133943	0	6.43e-07	2.83e-06	5.96e-07	3.07e-06
26533	4.42e-06	0.0216214	6.93e-08	9.88e-08	0	0	3.26e-07	9.39e-08	1.64e-07	6.75e-05	0.00030248	1.36e-07	0	0	0	0	0
26548	4.42e-06	0.0216214	1.73e-07	6.58e-08	0	0	3.26e-08	1.25e-07	2.3e-07	5.64e-05	1.5e-06	0.000183229	0	0	0	0	0
26611	4.42e-06	0.0216214	7.63e-07	2.63e-07	0	0	9.79e-07	2.82e-07	1.97e-07	3.27e-05	0.00097771	1.36e-07	0	0	0	0	0
26616	4.42e-06	0.0216214	6.27e-06	2.44e-06	0	0	1.37e-05	2.54e-06	3.75e-06	3.22e-05	0.0135408	7.98e-06	0	0	0	0	0
26625	4.42e-06	0.0216214	0	8.46e-06	4.79e-08	0	3.26e-08	3.13e-08	0	3.1e-05	2.99e-07	3.1e-05	0	5.36e-08	0	0	0
26636	9.27e-07	0.00453221	3.47e-08	0	0	0	3.26e-08	3.47e-06	3.29e-08	2.94e-05	3.14e-05	7.13e-06	0	3.11e-06	0	4.97e-08	0
26656	4.42e-06	0.0216214	3.81e-06	1.91e-06	0	0	5.68e-06	1.53e-06	2.56e-06	2.75e-05	0.00693614	1.8e-06	0	0	0	0	0
26659	4.42e-06	0.0216214	3.47e-08	6.58e-08	0	0	3.26e-08	6.26e-08	0	3.97e-05	1.93e-06	0.000219515	0	0	0	0	3.27e-06
26680	4.42e-06	0.0216214	1.73e-07	3.29e-08	1.26e-05	0	1.96e-07	0	3.29e-08	2.59e-05	0.000234073	3.39e-08	0	0	0	0	0
26690	4.42e-06	0.0216214	1.91e-06	9.88e-07	0	0	3.98e-06	8.14e-07	1.35e-06	2.48e-05	0.00384842	8.49e-07	0	0	0	0	0
26693	4.42e-06	0.0216214	1.39e-07	0	0	0	3.26e-07	0	6.57e-08	2.46e-05	0.000124549	6.79e-08	5.5e-08	1.04e-05	0	0	0
26717	4.42e-06	0.0216214	4.37e-06	1.68e-06	0	0	7.41e-06	2.07e-06	2.43e-06	2.23e-05	0.00783448	2.07e-06	0	0	0	0	0
26786	4.42e-06	0.0216214	9.29e-06	3.62e-06	0	0	1.42e-05	4.35e-06	5.16e-06	1.89e-05	0.0154829	3.19e-06	0	0	0	0	0
26800	4.42e-06	0.0216214	5.2e-06	3.03e-06	0	0	9.72e-06	6.04e-06	3.48e-06	1.83e-05	0.0102597	4.34e-06	0	0	0	0	0
26811	4.42e-06	0.0216214	1.35e-06	3.29e-07	0	0	1.53e-06	5.95e-07	5.91e-07	1.79e-05	0.00171543	2.38e-07	0	0	0	0	0
26933	4.42e-06	0.0216214	1.04e-07	3.29e-08	0	0	6.52e-08	6.26e-08	0	1.37e-05	5.9e-05	2.39e-05	0	0	0	5.26e-06	0
26960	4.42e-06	0.0216214	2.74e-06	1.25e-06	0	0	5.35e-06	1.35e-06	2.33e-06	1.28e-05	0.00546479	5.43e-07	0	0	0	0	0
26968	4.42e-06	0.0216214	2.29e-06	9.88e-07	0	0	3.23e-06	1.35e-06	1.25e-06	4.49e-06	0.00385653	0.000125864	0	0	0	0	0
27076	4.42e-06	0.0216214	1.53e-06	1.45e-06	0	0	1.44e-06	1.91e-06	2.17e-06	4.78e-06	5.96e-05	0.00713848	0	0	0	0	0
27087	4.42e-06	0.0216214	1.7e-06	1.35e-06	0	0	1.4e-06	1.19e-06	1.74e-06	6.03e-06	5.49e-05	0.00695664	0	0	0	0	0
27090	4.42e-06	0.0216214	1.56e-06	1.84e-06	0	0	2.32e-06	2.13e-06	2.1e-06	4.75e-06	5.28e-05	0.00651588	0	0	0	0	0
27124	4.42e-06	0.0216214	1.73e-07	6.58e-08	0	0	1.96e-07	3.44e-07	2.96e-07	5.84e-07	4.87e-05	0.000829963	0	0	0	0	0
27141	4.42e-06	0.0216214	2.36e-06	1.78e-06	0	0	1.76e-06	1.56e-06	1.74e-06	3.76e-06	3.82e-05	0.00516935	0	0	0	0	0
27158	9.27e-07	0.00453221	1.04e-07	1.58e-06	0	0	8.94e-06	0	0	7.3e-08	5.6e-05	3.28e-05	0	1.61e-06	5.55e-08	0	4.95e-08
27163	4.42e-06	0.0216214	1.07e-06	1.02e-06	0	0	1.66e-06	1.5e-06	1.45e-06	2.89e-06	3.54e-05	0.00469254	0	0	0	0	0
27179	4.42e-06	0.0216214	1.7e-06	1.09e-06	0	0	1.04e-06	1.13e-06	2.3e-06	3.07e-06	3.34e-05	0.00451604	0	0	0	0	0
27307	9.27e-07	0.00453221	9.01e-07	6.26e-07	5.75e-07	0	4.89e-07	2.16e-06	9.2e-07	2.96e-06	2.97e-05	0.00267794	0	0	0	0	0
27321	4.42e-06	0.0216214	8.67e-07	6.58e-07	0	0	6.52e-07	2.03e-06	6.57e-07	1.42e-06	1.98e-05	0.00255995	0	0	0	0	0
27323	4.42e-06	0.0216214	9.01e-07	7.57e-07	0	0	4.57e-07	6.57e-07	8.87e-07	1.79e-06	1.96e-05	0.00242363	0	0	0	0	0
27333	4.42e-06	0.0216214	9.36e-07	7.24e-07	0	0	6.52e-07	7.82e-07	1.15e-06	2.19e-06	1.91e-05	0.00251121	0	0	0	0	0
27352	4.42e-06	0.0216214	1.18e-06	7.24e-07	0	0	7.83e-07	6.57e-07	1.05e-06	1.72e-06	1.83e-05	0.00248364	0	0	0	0	0
27393	4.42e-06	0.0216214	7.97e-07	5.6e-07	0	0	5.22e-07	4.38e-07	7.56e-07	1.46e-06	1.6e-05	0.00211437	0	0	0	0	0
