# Supplementary material for: Identification of potential vaccine targets for COVID‐19 by combining single‐cell and bulk TCR sequencing
Source: Clin Transl Med. 2021 May 21;11(5):e430. doi: 10.1002/ctm2.430 (PMC8140189; doi:10.1002/ctm2.430)
Supplement: Supplementary file 11 — Supporting information [file CTM2-11-e430-s011.xlsx]

## Sheet: Table S8
Table S8. The CDR-peptide pairs significantly co-occurring in COVID-19 patients
GroupSamplelist	PeptideSamplelist	GroupID	Peptide	Protein	Position	Pvalue	Ratio	Qvalue
P14,P5,P2,P7,P9,P10,P4	P14,P5,P2,P7,P9,P10,P4	18527	ALSKGVHFV	ORF3a	71	0.00018	1	0.0102986
P14,P5,P2,P7,P9,P10,P4	P14,P5,P2,P7,P9,P10,P4	18527	FIAGLIAIV	S-protein	1219	0.00032	1	0.0102986
P14,P5,P2,P7,P9,P10,P4	P14,P5,P2,P7,P9,P10,P4	18527	TLMNVLTLV	ORF1ab	3709	0.00025	1	0.0102986
P14,P5,P2,P7,P9,P10,P4	P14,P5,P2,P7,P9,P10,P4	18527	FLLNKEMYL	ORF1ab	3182	0.00027	1	0.0102986
P14,P5,P2,P7,P9,P10,P4	P14,P5,P2,P7,P9,P10,P4	18527	ILFTRFFYV	ORF1ab	2331	0.00025	1	0.0102986
P14,P5,P2,P7,P9,P10,P4	P14,P5,P2,P7,P9,P10,P4	18527	TLSEQLDFI	ORF1ab	213	0.00036	1	0.0102986
P14,P5,P2,P7,P9,P10,P4	P14,P5,P2,P7,P9,P10,P4	18527	WLMWLIINL	ORF1ab	2362	0.00036	1	0.0102986
P14,P5,P2,P7,P9,P10,P4	P14,P5,P2,P7,P9,P10,P4	18527	RIMTWLDMV	ORF1ab	3661	0.00029	1	0.0102986
P14,P5,P2,P7,P9,P10,P4	P14,P5,P2,P7,P9,P10,P4	18527	SMWALIISV	ORF1ab	3731	0.00029	1	0.0102986
P14,P5,P2,P7,P9,P10,P4	P14,P5,P2,P7,P9,P10,P4	18527	TLIGDCATV	ORF1ab	6907	0.00021	1	0.0102986
P14,P5,P2,P7,P9,P10,P4	P14,P5,P2,P7,P9,P10,P4	18527	ILTSLLVLV	ORF1ab	3586	0.00024	1	0.0102986
P14,P5,P2,P7,P9,P10,P4	P14,P5,P2,P7,P9,P10,P4	18527	SLVKPSFYV	E-protein	49	0.00032	1	0.0102986
P14,P5,P2,P7,P9,P10,P4	P14,P5,P2,P7,P9,P10,P4	18527	VLAWLYAAV	ORF1ab	3466	0.00023	1	0.0102986
P14,P5,P2,P7,P9,P10,P4	P14,P5,P2,P7,P9,P10,P4	18527	LLLDDFVEI	ORF1ab	6748	0.00033	1	0.0102986
P14,P5,P2,P7,P9,P10,P4	P14,P5,P2,P7,P9,P10,P4	18527	VVFLHVTYV	S-protein	1059	0.00032	1	0.0102986
P14,P5,P2,P7,P9,P10,P4	P14,P5,P2,P7,P9,P10,P4	18527	FTVLCLTPV	ORF1ab	3088	0.00031	1	0.0102986
P14,P5,P2,P7,P9,P10,P4	P14,P5,P2,P7,P9,P10,P4	18527	YTMADLVYA	ORF1ab	4513	0.00022	1	0.0102986
P14,P5,P2,P7,P9,P10,P4	P14,P5,P2,P7,P9,P10,P4	18527	VLSFCAFAV	ORF1ab	4265	0.00023	1	0.0102986
P14,P5,P2,P7,P9,P10,P4	P14,P5,P2,P7,P9,P10,P4	18527	FVAAIFYLI	ORF1ab	2781	0.00021	1	0.0102986
P14,P5,P2,P7,P9,P10,P4	P14,P5,P2,P7,P9,P10,P4	18527	NLSDRVVFV	ORF1ab	6100	0.00031	1	0.0102986
P14,P5,P2,P7,P9,P10,P4	P14,P5,P2,P7,P9,P10,P4	18527	LLMPILTLT	ORF1ab	4631	0.0003	1	0.0102986
P14,P5,P2,P7,P9,P10,P4	P14,P5,P2,P7,P9,P10,P4	18527	YLYALVYFL	ORF3a	106	0.00032	1	0.0102986
P14,P5,P2,P7,P9,P10,P4	P14,P5,P2,P7,P9,P10,P4	18527	LQLGFSTGV	ORF1ab	6031	0.00029	1	0.0102986
P14,P5,P2,P7,P9,P10,P4	P14,P5,P2,P7,P9,P10,P4	18527	ILHCANFNV	ORF1ab	4698	0.00026	1	0.0102986
P14,P5,P2,P7,P9,P10,P4	P14,P5,P2,P7,P9,P10,P4	18527	FLARGIVFM	ORF1ab	3752	0.00023	1	0.0102986
P14,P5,P2,P7,P9,P10,P4	P14,P5,P2,P7,P9,P10,P4	18527	MMILSDDAV	ORF1ab	5146	0.00036	1	0.0102986
P14,P5,P2,P7,P9,P10,P4	P14,P5,P2,P7,P9,P10,P4	18527	KLSYGIATV	ORF1ab	5469	0.00031	1	0.0102986
P14,P5,P2,P7,P9,P10,P4	P14,P5,P2,P7,P9,P10,P4	18527	LLFLMSFTV	ORF1ab	3082	0.00026	1	0.0102986
P14,P5,P2,P7,P9,P10,P4	P14,P5,P2,P7,P9,P10,P4	18527	YMPYFFTLL	ORF1ab	2167	0.00017	1	0.0102986
P14,P5,P2,P7,P9,P10,P4	P14,P5,P2,P7,P9,P10,P4	18527	WMVMFTPLV	ORF1ab	3127	0.00033	1	0.0102986
P14,P5,P2,P7,P9,P10,P4	P14,P5,P2,P7,P9,P10,P4	18527	ALWEIQQVV	ORF1ab	4093	0.00027	1	0.0102986
P14,P5,P2,P7,P9,P10,P4	P14,P5,P2,P7,P9,P10,P4	18527	FLAHIQWMV	ORF1ab	3121	0.0003	1	0.0102986
P14,P5,P2,P7,P9,P10,P4	P14,P5,P2,P7,P9,P10,P4	18527	KLIEYTDFA	ORF1ab	2900	0.00023	1	0.0102986
P14,P5,P2,P7,P9,P10,P4	P14,P5,P2,P7,P9,P10,P4	18527	LLSAGIFGA	ORF1ab	1147	0.00035	1	0.0102986
P14,P5,P2,P7,P9,P10,P4	P14,P5,P2,P7,P9,P10,P4	18527	ALVYFLQSI	ORF3a	109	0.00028	1	0.0102986
P14,P5,P2,P7,P9,P10,P4	P14,P5,P2,P7,P9,P10,P4	18527	TMADLVYAL	ORF1ab	4514	0.00022	1	0.0102986
P14,P5,P2,P7,P9,P10,P4	P14,P5,P2,P7,P9,P10,P4	18527	GLMWLSYFI	M-protein	88	0.00032	1	0.0102986
P14,P5,P2,P7,P9,P10,P4	P14,P5,P2,P7,P9,P10,P4	18527	WLPTGTLLV	ORF1ab	6885	0.00025	1	0.0102986
P14,P5,P2,P7,P9,P10,P4	P14,P5,P2,P7,P9,P10,P4	18527	FLPRVFSAV	ORF1ab	2883	0.00018	1	0.0102986
P14,P5,P2,P7,P9,P10,P4	P14,P5,P2,P7,P9,P10,P4	18527	QMAPISAMV	ORF1ab	2372	0.00024	1	0.0102986
P14,P5,P2,P7,P9,P10,P4	P14,P5,P2,P7,P9,P10,P4	18527	RLIDAMMFT	ORF1ab	578	0.00023	1	0.0102986
P14,P5,P2,P7,P9,P10,P4	P14,P5,P2,P7,P9,P10,P4	18527	KLLEQWNLV	M-protein	14	0.00023	1	0.0102986
P14,P5,P2,P7,P9,P10,P4	P14,P5,P2,P7,P9,P10,P4	18527	VMVELVAEL	ORF1ab	83	0.00029	1	0.0102986
P14,P5,P2,P7,P9,P10,P4	P14,P5,P2,P7,P9,P10,P4	18527	LLLDRLNQL	N-protein	221	0.00031	1	0.0102986
P14,P5,P2,P7,P9,P10,P4	P14,P5,P2,P7,P9,P10,P4	18527	LLLTILTSL	ORF1ab	3582	0.0003	1	0.0102986
P14,P5,P2,P7,P9,P10,P4	P14,P5,P2,P7,P9,P10,P4	18527	LLYDANYFL	ORF3a	138	0.00023	1	0.0102986
P14,P5,P2,P7,P9,P10,P4	P14,P5,P2,P7,P9,P10,P4	18527	AIFYLITPV	ORF1ab	2784	0.00032	1	0.0102986
P14,P5,P2,P7,P9,P10,P4	P14,P5,P2,P7,P9,P10,P4	18527	FLNGSCGSV	ORF1ab	3402	0.00022	1	0.0102986
P14,P5,P2,P7,P9,P10,P4	P14,P5,P2,P7,P9,P10,P4	18527	VMCGGSLYV	ORF1ab	5058	0.00031	1	0.0102986
P14,P5,P2,P7,P9,P10,P4	P14,P5,P2,P7,P9,P10,P4	18527	YLNTLTLAV	ORF1ab	6850	0.00022	1	0.0102986
P14,P5,P2,P7,P9,P10,P4	P14,P5,P2,P7,P9,P10,P4	18527	TVYSHLLLV	ORF3a	88	0.00026	1	0.0102986
P14,P5,P2,P7,P9,P10,P4	P14,P5,P2,P7,P9,P10,P4	18527	NLIDSYFVV	ORF1ab	4455	0.0002	1	0.0102986
P14,P5,P2,P7,P9,P10,P4	P14,P5,P2,P7,P9,P10,P4	18527	LLADKFPVL	ORF1ab	6245	0.00027	1	0.0102986
P14,P5,P2,P7,P9,P10,P4	P14,P5,P2,P7,P9,P10,P4	18527	YLQPRTFLL	S-protein	268	0.00022	1	0.0102986
P14,P5,P2,P7,P9,P10,P4	P14,P5,P2,P7,P9,P10,P4	18527	YLTNDVSFL	ORF1ab	3114	0.00034	1	0.0102986
P13,P14,P5,P2,P6_r,P3,P9	P13,P14,P5,P2,P6_r,P3,P9	20207	FAVDAAKAY	ORF1ab	4271	0.00026	1	0.0102986
P14,P5,P2,P7,P9,P10,P4	P14,P5,P2,P7,P9,P10,P4	18527	QLFFSYFAV	ORF1ab	2347	0.00037	1	0.0103989
P14,P5,P2,P7,P9,P10,P4	P14,P5,P2,P7,P9,P10,P4	18527	FLAFLLFLV	ORF7b	12	0.0004	1	0.01068
P14,P5,P2,P7,P9,P10,P4	P14,P5,P2,P7,P9,P10,P4	18527	SLPGVFCGV	ORF1ab	3012	0.0004	1	0.01068
P14,P5,P2,P7,P9,P10,P4	P14,P5,P2,P7,P9,P10,P4	18527	FLLPSLATV	ORF1ab	3638	0.00039	1	0.01068
P14,P5,P2,P6_r,P3,P7,P9,P10,P4	P14,P5,P2,P6_r,P3,P7,P9,P10,P4	21436	LMIERFVSL	ORF1ab	5245	0.00061	1	0.01602
P13,P14,P5,P3,P8,P4,P12	P14,P5,P3,P8,P4,P12	12366	YVDNSSLTI	ORF1ab	2098	0.00228	0.857143	0.0274026
P13,P5,P6_r,P3,P7,P8,P10	P13,P5,P6_r,P3,P8,P10	15080	VMYMGTLSY	ORF1ab	1767	0.00228	0.857143	0.0274026
P13,P5,P6_r,P3,P7,P8,P10	P13,P5,P6_r,P3,P8,P10	15080	RLYYDSMSY	ORF1ab	4904	0.00257	0.857143	0.0274026
P14,P5,P2,P6_r,P10,P4,P12	P14,P5,P2,P6_r,P3,P10,P4,P12	15591	YVNTFSSTF	ORF1ab	2593	0.00229	0.875	0.0274026
P14,P5,P1,P2,P6_r,P10,P11,P12	P14,P5,P1,P2,P6_r,P10,P12	16324	AQCFKMFYK	ORF1ab	5792	0.0026	0.875	0.0274026
P14,P5,P1,P2,P6_r,P10,P11,P12	P14,P5,P1,P2,P6_r,P10,P12	16324	RVVRSIFSR	ORF1ab	541	0.00208	0.875	0.0274026
P14,P5,P1,P2,P6_r,P11,P4,P12	P5,P1,P2,P6_r,P11,P4,P12	16733	FTINCQEPK	ORF8	85	0.0021	0.875	0.0274026
P14,P5,P1,P2,P6_r,P11,P4,P12	P5,P1,P2,P6_r,P11,P4,P12	16733	FSSEIIGYK	ORF1ab	2801	0.00238	0.875	0.0274026
P14,P5,P1,P2,P6_r,P11,P4,P12	P5,P1,P2,P6_r,P11,P4,P12	16733	TVIEVQGYK	ORF1ab	828	0.00207	0.875	0.0274026
P14,P5,P1,P2,P6_r,P11,P4,P12	P5,P1,P2,P6_r,P11,P4,P12	16733	LVASIKNFK	ORF1ab	5166	0.00238	0.875	0.0274026
P14,P5,P1,P2,P6_r,P11,P4,P12	P5,P1,P2,P6_r,P11,P4,P12	16733	AVAKHDFFK	ORF1ab	4486	0.00219	0.875	0.0274026
P14,P5,P1,P2,P6_r,P11,P4,P12	P5,P1,P2,P6_r,P11,P4,P12	16733	LAAECTIFK	ORF1ab	2914	0.00229	0.875	0.0274026
P14,P5,P1,P2,P6_r,P11,P4,P12	P5,P1,P2,P6_r,P11,P4,P12	16733	MTNRQFHQK	ORF1ab	4957	0.00225	0.875	0.0274026
P14,P5,P1,P2,P6_r,P11,P4,P12	P5,P1,P2,P6_r,P11,P4,P12	16733	NSASFSTFK	S-protein	369	0.00197	0.875	0.0274026
P14,P5,P1,P2,P6_r,P11,P4,P12	P5,P1,P2,P6_r,P11,P4,P12	16733	TISLAGSYK	ORF1ab	1503	0.0022	0.875	0.0274026
P14,P5,P1,P2,P6_r,P11,P4,P12	P5,P1,P2,P6_r,P11,P4,P12	16733	FTIGTVTLK	ORF3a	7	0.0022	0.875	0.0274026
P14,P5,P1,P2,P6_r,P11,P4,P12	P5,P1,P2,P6_r,P11,P4,P12	16733	MTSCCSCLK	S-protein	1236	0.00215	0.875	0.0274026
P14,P5,P1,P2,P6_r,P11,P4,P12	P5,P1,P2,P6_r,P11,P4,P12	16733	SASKIITLK	ORF3a	57	0.00238	0.875	0.0274026
P14,P5,P1,P2,P6_r,P11,P4,P12	P5,P1,P2,P6_r,P11,P4,P12	16733	SSTCMMCYK	ORF1ab	2405	0.00242	0.875	0.0274026
P14,P5,P1,P2,P6_r,P11,P4,P12	P5,P1,P2,P6_r,P11,P4,P12	16733	NIFGTVYEK	ORF1ab	614	0.00245	0.875	0.0274026
P14,P5,P1,P2,P6_r,P11,P4,P12	P5,P1,P2,P6_r,P11,P4,P12	16733	TIYSLLLCR	ORF10	11	0.00242	0.875	0.0274026
P14,P5,P1,P2,P6_r,P11,P4,P12	P5,P1,P2,P6_r,P11,P4,P12	16733	TSNSFDVLK	ORF1ab	2020	0.00246	0.875	0.0274026
P14,P5,P1,P2,P6_r,P11,P4,P12	P5,P1,P2,P6_r,P11,P4,P12	16733	HSMQNCVLK	ORF1ab	3342	0.00229	0.875	0.0274026
P14,P5,P1,P2,P6_r,P11,P4,P12	P5,P1,P2,P6_r,P11,P4,P12	16733	TSFGPLVRK	ORF1ab	4715	0.00247	0.875	0.0274026
P14,P5,P1,P2,P6_r,P11,P4,P12	P5,P1,P2,P6_r,P11,P4,P12	16733	HSWNADLYK	ORF1ab	6971	0.00253	0.875	0.0274026
P14,P5,P1,P2,P6_r,P11,P4,P12	P5,P1,P2,P6_r,P11,P4,P12	16733	QTFFKLVNK	ORF1ab	675	0.00238	0.875	0.0274026
P14,P5,P1,P2,P6_r,P11,P4,P12	P5,P1,P2,P6_r,P11,P4,P12	16733	HVTFFIYNK	ORF3a	226	0.00248	0.875	0.0274026
P5,P1,P2,P6_r,P10,P11,P4,P12	P5,P1,P2,P6_r,P11,P4,P12	17314	FTINCQEPK	ORF8	85	0.00205	0.875	0.0274026
P5,P1,P2,P6_r,P10,P11,P4,P12	P5,P1,P2,P6_r,P11,P4,P12	17314	FSSEIIGYK	ORF1ab	2801	0.00246	0.875	0.0274026
P5,P1,P2,P6_r,P10,P11,P4,P12	P5,P1,P2,P6_r,P11,P4,P12	17314	TVIEVQGYK	ORF1ab	828	0.00254	0.875	0.0274026
P5,P1,P2,P6_r,P10,P11,P4,P12	P5,P1,P2,P6_r,P11,P4,P12	17314	LVASIKNFK	ORF1ab	5166	0.00238	0.875	0.0274026
P5,P1,P2,P6_r,P10,P11,P4,P12	P5,P1,P2,P6_r,P11,P4,P12	17314	AVAKHDFFK	ORF1ab	4486	0.00239	0.875	0.0274026
P5,P1,P2,P6_r,P10,P11,P4,P12	P5,P1,P2,P6_r,P11,P4,P12	17314	LAAECTIFK	ORF1ab	2914	0.00229	0.875	0.0274026
P5,P1,P2,P6_r,P10,P11,P4,P12	P5,P1,P2,P6_r,P11,P4,P12	17314	MTNRQFHQK	ORF1ab	4957	0.00208	0.875	0.0274026
P5,P1,P2,P6_r,P10,P11,P4,P12	P5,P1,P2,P6_r,P11,P4,P12	17314	NSASFSTFK	S-protein	369	0.0024	0.875	0.0274026
P5,P1,P2,P6_r,P10,P11,P4,P12	P5,P1,P2,P6_r,P11,P4,P12	17314	TISLAGSYK	ORF1ab	1503	0.002	0.875	0.0274026
P5,P1,P2,P6_r,P10,P11,P4,P12	P5,P1,P2,P6_r,P11,P4,P12	17314	FTIGTVTLK	ORF3a	7	0.00236	0.875	0.0274026
P5,P1,P2,P6_r,P10,P11,P4,P12	P5,P1,P2,P6_r,P11,P4,P12	17314	MTSCCSCLK	S-protein	1236	0.00233	0.875	0.0274026
P5,P1,P2,P6_r,P10,P11,P4,P12	P5,P1,P2,P6_r,P11,P4,P12	17314	SASKIITLK	ORF3a	57	0.00234	0.875	0.0274026
P5,P1,P2,P6_r,P10,P11,P4,P12	P5,P1,P2,P6_r,P11,P4,P12	17314	SSTCMMCYK	ORF1ab	2405	0.00231	0.875	0.0274026
P5,P1,P2,P6_r,P10,P11,P4,P12	P5,P1,P2,P6_r,P11,P4,P12	17314	NIFGTVYEK	ORF1ab	614	0.0024	0.875	0.0274026
P5,P1,P2,P6_r,P10,P11,P4,P12	P5,P1,P2,P6_r,P11,P4,P12	17314	TIYSLLLCR	ORF10	11	0.00254	0.875	0.0274026
P5,P1,P2,P6_r,P10,P11,P4,P12	P5,P1,P2,P6_r,P11,P4,P12	17314	TSNSFDVLK	ORF1ab	2020	0.00255	0.875	0.0274026
P5,P1,P2,P6_r,P10,P11,P4,P12	P5,P1,P2,P6_r,P11,P4,P12	17314	HSMQNCVLK	ORF1ab	3342	0.00222	0.875	0.0274026
P5,P1,P2,P6_r,P10,P11,P4,P12	P5,P1,P2,P6_r,P11,P4,P12	17314	TSFGPLVRK	ORF1ab	4715	0.00244	0.875	0.0274026
P5,P1,P2,P6_r,P10,P11,P4,P12	P5,P1,P2,P6_r,P11,P4,P12	17314	HSWNADLYK	ORF1ab	6971	0.00202	0.875	0.0274026
P5,P1,P2,P6_r,P10,P11,P4,P12	P5,P1,P2,P6_r,P11,P4,P12	17314	QTFFKLVNK	ORF1ab	675	0.00223	0.875	0.0274026
P5,P1,P2,P6_r,P10,P11,P4,P12	P5,P1,P2,P6_r,P11,P4,P12	17314	HVTFFIYNK	ORF3a	226	0.00237	0.875	0.0274026
P14,P5,P2,P7,P9,P10,P4	P14,P2,P7,P9,P10,P4	18527	SQLGGLHLL	ORF1ab	6694	0.00231	0.857143	0.0274026
P14,P5,P2,P7,P9,P10,P4	P14,P2,P7,P9,P10,P4	18527	ALLAVFQSA	ORF3a	50	0.00225	0.857143	0.0274026
P14,P5,P2,P7,P9,P10,P4	P14,P2,P7,P9,P10,P4	18527	MQLFFSYFA	ORF1ab	2346	0.00247	0.857143	0.0274026
P14,P5,P2,P7,P9,P10,P4	P14,P2,P7,P9,P10,P4	18527	NLLKDCPAV	ORF1ab	4479	0.00224	0.857143	0.0274026
P14,P5,P2,P7,P9,P10,P4	P14,P5,P2,P7,P8,P9,P10,P4	18527	YLDAYNMMI	ORF1ab	6418	0.00215	0.875	0.0274026
P14,P5,P2,P7,P9,P10,P4	P14,P2,P7,P9,P10,P4	18527	FVLAAVYRI	M-protein	64	0.00242	0.857143	0.0274026
P14,P5,P2,P7,P9,P10,P4	P14,P2,P7,P9,P10,P4	18527	ALLADKFPV	ORF1ab	6244	0.00218	0.857143	0.0274026
P14,P5,P2,P7,P9,P10,P4	P14,P2,P7,P9,P10,P4	18527	LVLSVNPYV	ORF1ab	5364	0.00211	0.857143	0.0274026
P14,P5,P2,P7,P9,P10,P4	P14,P2,P7,P9,P10,P4	18527	YVWKSYVHV	ORF1ab	2391	0.00224	0.857143	0.0274026
P14,P5,P2,P7,P9,P10,P4	P14,P2,P7,P9,P10,P4	18527	TQWSLFFFL	ORF1ab	3597	0.00218	0.857143	0.0274026
P14,P5,P2,P7,P9,P10,P4	P14,P2,P7,P9,P10,P4	18527	SVLLFLAFV	E-protein	15	0.00227	0.857143	0.0274026
P14,P5,P2,P7,P9,P10,P4	P14,P2,P7,P9,P10,P4	18527	FQFCNDPFL	S-protein	132	0.00207	0.857143	0.0274026
P1,P2,P6_r,P9,P11,P4,P12	P5,P1,P2,P6_r,P9,P11,P4,P12	18913	TVKPGNFNK	ORF1ab	4800	0.00229	0.875	0.0274026
P1,P2,P6_r,P9,P11,P4,P12	P5,P1,P2,P6_r,P9,P11,P4,P12	18913	TSRTLSYYK	M-protein	171	0.00233	0.875	0.0274026
P14,P5,P1,P2,P6_r,P9,P10,P12	P14,P5,P1,P2,P6_r,P10,P12	18988	AQCFKMFYK	ORF1ab	5792	0.00245	0.875	0.0274026
P14,P5,P1,P2,P6_r,P9,P10,P12	P14,P5,P1,P2,P6_r,P10,P12	18988	RVVRSIFSR	ORF1ab	541	0.00218	0.875	0.0274026
P5,P1,P2,P6_r,P10,P11,P4,P12	P5,P1,P2,P6_r,P11,P4,P12	19229	FTINCQEPK	ORF8	85	0.00231	0.875	0.0274026
P5,P1,P2,P6_r,P10,P11,P4,P12	P5,P1,P2,P6_r,P11,P4,P12	19229	FSSEIIGYK	ORF1ab	2801	0.00242	0.875	0.0274026
P5,P1,P2,P6_r,P10,P11,P4,P12	P5,P1,P2,P6_r,P11,P4,P12	19229	TVIEVQGYK	ORF1ab	828	0.0026	0.875	0.0274026
P5,P1,P2,P6_r,P10,P11,P4,P12	P5,P1,P2,P6_r,P11,P4,P12	19229	LVASIKNFK	ORF1ab	5166	0.00256	0.875	0.0274026
P5,P1,P2,P6_r,P10,P11,P4,P12	P5,P1,P2,P6_r,P11,P4,P12	19229	AVAKHDFFK	ORF1ab	4486	0.00218	0.875	0.0274026
P5,P1,P2,P6_r,P10,P11,P4,P12	P5,P1,P2,P6_r,P11,P4,P12	19229	LAAECTIFK	ORF1ab	2914	0.00227	0.875	0.0274026
P5,P1,P2,P6_r,P10,P11,P4,P12	P5,P1,P2,P6_r,P11,P4,P12	19229	MTNRQFHQK	ORF1ab	4957	0.00206	0.875	0.0274026
P5,P1,P2,P6_r,P10,P11,P4,P12	P5,P1,P2,P6_r,P11,P4,P12	19229	NSASFSTFK	S-protein	369	0.00238	0.875	0.0274026
P5,P1,P2,P6_r,P10,P11,P4,P12	P5,P1,P2,P6_r,P11,P4,P12	19229	TISLAGSYK	ORF1ab	1503	0.00231	0.875	0.0274026
P5,P1,P2,P6_r,P10,P11,P4,P12	P5,P1,P2,P6_r,P11,P4,P12	19229	FTIGTVTLK	ORF3a	7	0.00228	0.875	0.0274026
P5,P1,P2,P6_r,P10,P11,P4,P12	P5,P1,P2,P6_r,P11,P4,P12	19229	MTSCCSCLK	S-protein	1236	0.00237	0.875	0.0274026
P5,P1,P2,P6_r,P10,P11,P4,P12	P5,P1,P2,P6_r,P11,P4,P12	19229	SASKIITLK	ORF3a	57	0.00236	0.875	0.0274026
P5,P1,P2,P6_r,P10,P11,P4,P12	P5,P1,P2,P6_r,P11,P4,P12	19229	SSTCMMCYK	ORF1ab	2405	0.00239	0.875	0.0274026
P5,P1,P2,P6_r,P10,P11,P4,P12	P5,P1,P2,P6_r,P11,P4,P12	19229	NIFGTVYEK	ORF1ab	614	0.00231	0.875	0.0274026
P5,P1,P2,P6_r,P10,P11,P4,P12	P5,P1,P2,P6_r,P11,P4,P12	19229	TIYSLLLCR	ORF10	11	0.00246	0.875	0.0274026
P5,P1,P2,P6_r,P10,P11,P4,P12	P5,P1,P2,P6_r,P11,P4,P12	19229	TSNSFDVLK	ORF1ab	2020	0.00224	0.875	0.0274026
P5,P1,P2,P6_r,P10,P11,P4,P12	P5,P1,P2,P6_r,P11,P4,P12	19229	HSMQNCVLK	ORF1ab	3342	0.0026	0.875	0.0274026
P5,P1,P2,P6_r,P10,P11,P4,P12	P5,P1,P2,P6_r,P11,P4,P12	19229	TSFGPLVRK	ORF1ab	4715	0.00244	0.875	0.0274026
P5,P1,P2,P6_r,P10,P11,P4,P12	P5,P1,P2,P6_r,P11,P4,P12	19229	HSWNADLYK	ORF1ab	6971	0.00229	0.875	0.0274026
P5,P1,P2,P6_r,P10,P11,P4,P12	P5,P1,P2,P6_r,P11,P4,P12	19229	QTFFKLVNK	ORF1ab	675	0.00236	0.875	0.0274026
P5,P1,P2,P6_r,P10,P11,P4,P12	P5,P1,P2,P6_r,P11,P4,P12	19229	HVTFFIYNK	ORF3a	226	0.00231	0.875	0.0274026
P13,P14,P5,P2,P6_r,P3,P9	P13,P14,P5,P2,P6_r,P3,P9,P10	20207	MVMCGGSLY	ORF1ab	5057	0.00221	0.875	0.0274026
P14,P5,P2,P6_r,P3,P9,P4,P12	P14,P5,P2,P6_r,P3,P4,P12	20208	MIAQYTSAL	S-protein	868	0.00255	0.875	0.0274026
P14,P5,P6_r,P3,P8,P10,P4,P12	P14,P5,P6_r,P3,P10,P4,P12	20228	GTYEGNSPF	ORF7a	37	0.00217	0.875	0.0274026
P14,P5,P6_r,P3,P8,P10,P4,P12	P14,P5,P6_r,P3,P10,P4,P12	20515	GTYEGNSPF	ORF7a	37	0.0023	0.875	0.0274026
P5,P1,P2,P9,P11,P4,P12	P5,P1,P2,P6_r,P9,P11,P4,P12	22357	TVKPGNFNK	ORF1ab	4800	0.00202	0.875	0.0274026
P5,P1,P2,P9,P11,P4,P12	P5,P1,P2,P6_r,P9,P11,P4,P12	22357	TSRTLSYYK	M-protein	171	0.00235	0.875	0.0274026
P13,P5,P2,P6_r,P8,P11,P4,P12	P13,P5,P1,P2,P6_r,P8,P11,P4,P12	18626	TTIKPVTYK	ORF1ab	1874	0.00262	0.888889	0.0274329
P14,P5,P2,P7,P9,P10,P4	P14,P2,P7,P9,P10,P4	18527	VLWAHGFEL	ORF1ab	6108	0.0027	0.857143	0.028087
P5,P1,P2,P6_r,P9,P10,P11,P4,P12	P5,P1,P2,P6_r,P9,P11,P4,P12	18643	TVKPGNFNK	ORF1ab	4800	0.0028	0.888889	0.0287538
P14,P5,P2,P3,P7,P9,P10,P12	P14,P5,P2,P3,P7,P9,P10,P4,P12	21199	FTISVTTEI	S-protein	717	0.0028	0.888889	0.0287538
P13,P14,P5,P2,P6_r,P3,P7,P9,P10	P13,P14,P5,P2,P6_r,P3,P9,P10	11469	MVMCGGSLY	ORF1ab	5057	0.00298	0.888889	0.028799
P14,P5,P1,P2,P6_r,P10,P11,P12	P14,P5,P1,P2,P6_r,P10,P11,P4,P12	16324	ASAFFGMSR	N-protein	310	0.00302	0.888889	0.028799
P14,P5,P1,P2,P6_r,P11,P4,P12	P14,P5,P1,P2,P6_r,P10,P11,P4,P12	16733	ASAFFGMSR	N-protein	310	0.00302	0.888889	0.028799
P14,P5,P1,P6_r,P10,P11,P4,P12	P14,P5,P1,P2,P6_r,P10,P11,P4,P12	16995	ASAFFGMSR	N-protein	310	0.00288	0.888889	0.028799
P5,P1,P2,P6_r,P10,P11,P4,P12	P14,P5,P1,P2,P6_r,P10,P11,P4,P12	17314	ASAFFGMSR	N-protein	310	0.003	0.888889	0.028799
P5,P1,P2,P6_r,P9,P10,P11,P4,P12	P5,P1,P2,P6_r,P9,P11,P4,P12	17815	TVKPGNFNK	ORF1ab	4800	0.00302	0.888889	0.028799
P5,P1,P2,P6_r,P9,P10,P11,P4,P12	P5,P1,P2,P6_r,P9,P11,P4,P12	17815	TSRTLSYYK	M-protein	171	0.00311	0.888889	0.028799
P13,P5,P2,P6_r,P8,P11,P4,P12	P13,P5,P1,P2,P6_r,P8,P11,P4,P12	18626	SAFAMMFVK	ORF1ab	3621	0.00303	0.888889	0.028799
P14,P5,P2,P6_r,P3,P9,P10,P4,P12	P14,P5,P2,P6_r,P3,P10,P4,P12	19012	YVNTFSSTF	ORF1ab	2593	0.00299	0.888889	0.028799
P5,P1,P2,P6_r,P10,P11,P4,P12	P14,P5,P1,P2,P6_r,P10,P11,P4,P12	19229	ASAFFGMSR	N-protein	310	0.00309	0.888889	0.028799
P5,P1,P2,P6_r,P9,P10,P11,P4,P12	P5,P1,P2,P6_r,P9,P11,P4,P12	19254	TVKPGNFNK	ORF1ab	4800	0.00291	0.888889	0.028799
P5,P1,P2,P6_r,P9,P10,P11,P4,P12	P5,P1,P2,P6_r,P9,P11,P4,P12	19254	TSRTLSYYK	M-protein	171	0.00285	0.888889	0.028799
P14,P5,P2,P3,P7,P8,P9,P10,P4	P14,P5,P2,P7,P8,P9,P10,P4	19875	YLDAYNMMI	ORF1ab	6418	0.00285	0.888889	0.028799
P14,P5,P2,P6_r,P3,P7,P9,P10	P14,P5,P2,P6_r,P3,P7,P9,P10,P4	20639	LMIERFVSL	ORF1ab	5245	0.00309	0.888889	0.028799
P14,P5,P2,P3,P7,P9,P10,P12	P14,P5,P2,P3,P7,P9,P10,P4,P12	21199	FVMMSAPPA	ORF1ab	1803	0.0031	0.888889	0.028799
P14,P5,P2,P3,P7,P9,P10,P12	P14,P5,P2,P3,P7,P9,P10,P4,P12	21199	YLATALLTL	ORF1ab	1674	0.00306	0.888889	0.028799
P5,P1,P2,P6_r,P7,P9,P11,P4,P12	P5,P1,P2,P6_r,P9,P11,P4,P12	27158	TVKPGNFNK	ORF1ab	4800	0.00311	0.888889	0.028799
P5,P1,P2,P6_r,P9,P10,P11,P4,P12	P5,P1,P2,P6_r,P9,P11,P4,P12	18643	TSRTLSYYK	M-protein	171	0.00317	0.888889	0.0290191
P14,P5,P2,P3,P7,P8,P9,P10,P4	P14,P5,P2,P7,P8,P9,P10,P4	20974	YLDAYNMMI	ORF1ab	6418	0.00316	0.888889	0.0290191
P14,P5,P2,P3,P7,P9,P10,P12	P14,P5,P2,P3,P7,P9,P10,P4,P12	21199	SIIAYTMSL	S-protein	690	0.00321	0.888889	0.0292183
P5,P1,P2,P6_r,P7,P9,P11,P4,P12	P5,P1,P2,P6_r,P9,P11,P4,P12	27158	TSRTLSYYK	M-protein	171	0.00343	0.888889	0.0310444
P13,P5,P1,P2,P6_r,P3,P8,P11,P4,P12	P13,P5,P1,P2,P6_r,P8,P11,P4,P12	18559	TTIKPVTYK	ORF1ab	1874	0.00474	0.9	0.04266
P14,P5,P2,P6_r,P3,P7,P9,P10,P4,P12	P14,P5,P2,P3,P7,P9,P10,P4,P12	20892	FVMMSAPPA	ORF1ab	1803	0.005	0.9	0.0444312
P14,P5,P2,P6_r,P3,P7,P9,P10,P4,P12	P14,P5,P2,P6_r,P3,P7,P9,P10,P4	20892	LMIERFVSL	ORF1ab	5245	0.005	0.9	0.0444312
P14,P5,P2,P6_r,P3,P7,P9,P10,P4,P12	P14,P5,P2,P3,P7,P9,P10,P4,P12	20892	FTISVTTEI	S-protein	717	0.00502	0.9	0.0444312
P14,P5,P2,P6_r,P3,P7,P9,P10,P4,P12	P14,P5,P2,P3,P7,P9,P10,P4,P12	20892	SIIAYTMSL	S-protein	690	0.00517	0.9	0.0453462
P13,P5,P1,P6_r,P8,P9,P11,P4,P12	P13,P5,P1,P2,P6_r,P8,P9,P11,P4,P12	23730	STFNVPMEK	ORF1ab	2599	0.00518	0.9	0.0453462
P13,P5,P1,P2,P6_r,P3,P8,P11,P4,P12	P13,P5,P1,P2,P6_r,P8,P11,P4,P12	18559	SAFAMMFVK	ORF1ab	3621	0.00523	0.9	0.0455351
P14,P5,P2,P6_r,P3,P7,P9,P10,P4,P12	P14,P5,P2,P3,P7,P9,P10,P4,P12	20892	YLATALLTL	ORF1ab	1674	0.00537	0.9	0.0465013
P13,P5,P1,P2,P6_r,P8,P9,P10,P11,P4,P12	P13,P5,P1,P2,P6_r,P8,P9,P11,P4,P12	13053	STFNVPMEK	ORF1ab	2599	0.01036	0.909091	0.0892297
P13,P14,P2,P6_r,P3,P7,P8,P9,P10,P4,P12	P13,P14,P2,P6_r,P7,P8,P9,P10,P4,P12	11528	VVNQNAQAL	S-protein	950	0.01045	0.909091	0.0895086
P13,P5,P1,P2,P6_r,P8,P9,P10,P11,P4,P12	P13,P5,P1,P2,P6_r,P8,P9,P11,P4,P12	14361	STFNVPMEK	ORF1ab	2599	0.01051	0.909091	0.0895086
P14,P5,P1,P2,P6_r,P3,P9,P10,P11,P4,P12	P14,P5,P1,P2,P6_r,P3,P10,P11,P4,P12	16695	QTMLFTMLR	ORF1ab	4029	0.01056	0.909091	0.0895086
P14,P5,P1,P2,P6_r,P3,P9,P10,P11,P4,P12	P14,P5,P1,P2,P6_r,P3,P10,P11,P4,P12	16695	HLMGWDYPK	ORF1ab	5004	0.01066	0.909091	0.0898806
P14,P5,P1,P2,P6_r,P3,P9,P10,P11,P4,P12	P14,P5,P1,P2,P6_r,P3,P10,P11,P4,P12	16695	CSLSHRFYR	ORF1ab	5037	0.01075	0.909091	0.0901649
P13,P14,P2,P6_r,P3,P7,P8,P9,P10,P4,P12	P13,P14,P2,P6_r,P7,P8,P9,P10,P4,P12	11528	FAAYSRYRI	M-protein	192	0.01093	0.909091	0.0906157
P13,P14,P2,P6_r,P3,P7,P8,P9,P10,P4,P12	P13,P14,P2,P6_r,P7,P8,P9,P10,P4,P12	11528	QASLNGVTL	ORF1ab	6610	0.01094	0.909091	0.0906157
P13,P14,P1,P2,P6_r,P8,P10,P11,P4,P12	P13,P14,P5,P1,P2,P6_r,P8,P10,P11,P4,P12	14118	MSYYCKSHK	ORF1ab	5391	0.01099	0.909091	0.0906157
P13,P14,P5,P1,P2,P6_r,P8,P9,P10,P11	P13,P14,P5,P1,P2,P6_r,P8,P9,P10,P11,P12	19004	RLFRKSNLK	S-protein	453	0.01103	0.909091	0.0906157
P13,P14,P2,P6_r,P3,P7,P8,P9,P10,P4,P12	P13,P14,P2,P6_r,P7,P8,P9,P10,P4,P12	11630	VVNQNAQAL	S-protein	950	0.01118	0.909091	0.0909155
P14,P5,P1,P2,P6_r,P3,P9,P10,P11,P4,P12	P14,P5,P1,P2,P6_r,P3,P10,P11,P4,P12	16695	LSYFIASFR	M-protein	92	0.01113	0.909091	0.0909155
P13,P14,P2,P6_r,P3,P7,P8,P9,P10,P4,P12	P13,P14,P2,P6_r,P7,P8,P9,P10,P4,P12	11630	FAAYSRYRI	M-protein	192	0.01126	0.909091	0.0911036
P13,P14,P2,P6_r,P3,P7,P8,P9,P10,P4,P12	P13,P14,P2,P6_r,P7,P8,P9,P10,P4,P12	11630	QASLNGVTL	ORF1ab	6610	0.01138	0.909091	0.0916119
P13,P14,P2,P6_r,P3,P7,P8,P9,P10,P4,P12	P13,P14,P5,P2,P6_r,P3,P7,P8,P9,P10,P4,P12	11528	FSSTFNVPM	ORF1ab	2597	0.03354	0.916667	0.107788
P13,P14,P2,P6_r,P3,P7,P8,P9,P10,P4,P12	P13,P14,P5,P2,P6_r,P3,P7,P8,P9,P10,P4,P12	11528	YTACSHAAV	ORF1ab	5629	0.0329	0.916667	0.107788
P13,P14,P2,P6_r,P3,P7,P8,P9,P10,P4,P12	P13,P14,P5,P2,P6_r,P3,P7,P8,P9,P10,P4,P12	11528	FVNEFYAYL	ORF1ab	5132	0.03259	0.916667	0.107788
P13,P14,P2,P6_r,P3,P7,P8,P9,P10,P4,P12	P13,P14,P5,P2,P6_r,P3,P7,P8,P9,P10,P4,P12	11528	YADVFHLYL	ORF1ab	5268	0.03366	0.916667	0.107788
P13,P14,P2,P6_r,P3,P7,P8,P9,P10,P4,P12	P13,P14,P5,P2,P6_r,P3,P7,P8,P9,P10,P4,P12	11528	QAWQPGVAM	ORF1ab	6800	0.03259	0.916667	0.107788
P13,P14,P2,P6_r,P3,P7,P8,P9,P10,P4,P12	P13,P14,P5,P2,P6_r,P3,P7,P8,P9,P10,P4,P12	11528	YSTAALGVL	ORF1ab	2244	0.03367	0.916667	0.107788
P13,P14,P2,P6_r,P3,P7,P8,P9,P10,P4,P12	P13,P14,P5,P2,P6_r,P3,P7,P8,P9,P10,P4,P12	11528	FVSEETGTL	E-protein	3	0.03278	0.916667	0.107788
P13,P14,P2,P6_r,P3,P7,P8,P9,P10,P4,P12	P13,P14,P5,P2,P6_r,P3,P7,P8,P9,P10,P4,P12	11528	FSNSGSDVL	ORF1ab	3240	0.03352	0.916667	0.107788
P13,P14,P2,P6_r,P3,P7,P8,P9,P10,P4,P12	P13,P14,P5,P2,P6_r,P3,P7,P8,P9,P10,P4,P12	11528	IAMSAFAMM	ORF1ab	3618	0.03252	0.916667	0.107788
P13,P14,P2,P6_r,P3,P7,P8,P9,P10,P4,P12	P13,P14,P5,P2,P6_r,P3,P7,P8,P9,P10,P4,P12	11528	FLNRFTTTL	ORF1ab	3481	0.03246	0.916667	0.107788
P13,P14,P2,P6_r,P3,P7,P8,P9,P10,P4,P12	P13,P14,P5,P2,P6_r,P3,P7,P8,P9,P10,P4,P12	11528	MMISAGFSL	ORF1ab	6424	0.03235	0.916667	0.107788
P13,P14,P2,P6_r,P3,P7,P8,P9,P10,P4,P12	P13,P14,P5,P2,P6_r,P3,P7,P8,P9,P10,P4,P12	11528	VAYFNMVYM	ORF1ab	3646	0.03321	0.916667	0.107788
P13,P14,P2,P6_r,P3,P7,P8,P9,P10,P4,P12	P13,P14,P5,P2,P6_r,P3,P7,P8,P9,P10,P4,P12	11528	WTFGAGAAL	S-protein	885	0.03307	0.916667	0.107788
P13,P14,P2,P6_r,P3,P7,P8,P9,P10,P4,P12	P13,P14,P5,P2,P6_r,P3,P7,P8,P9,P10,P4,P12	11528	FASEAARVV	ORF1ab	535	0.03278	0.916667	0.107788
P13,P14,P2,P6_r,P3,P7,P8,P9,P10,P4,P12	P13,P14,P5,P2,P6_r,P3,P7,P8,P9,P10,P4,P12	11528	AALQIPFAM	S-protein	891	0.03279	0.916667	0.107788
P13,P14,P2,P6_r,P3,P7,P8,P9,P10,P4,P12	P13,P14,P5,P2,P6_r,P3,P7,P8,P9,P10,P4,P12	11528	AAYVDNSSL	ORF1ab	2096	0.03289	0.916667	0.107788
P13,P14,P2,P6_r,P3,P7,P8,P9,P10,P4,P12	P13,P14,P5,P2,P6_r,P3,P7,P8,P9,P10,P4,P12	11528	YSSANNCTF	S-protein	159	0.03279	0.916667	0.107788
P13,P14,P2,P6_r,P3,P7,P8,P9,P10,P4,P12	P13,P14,P5,P2,P6_r,P3,P7,P8,P9,P10,P4,P12	11528	LANECAQVL	ORF1ab	5046	0.03262	0.916667	0.107788
P13,P14,P2,P6_r,P3,P7,P8,P9,P10,P4,P12	P13,P14,P5,P2,P6_r,P3,P7,P8,P9,P10,P4,P12	11528	MVTNNTFTL	ORF1ab	806	0.03345	0.916667	0.107788
P13,P14,P2,P6_r,P3,P7,P8,P9,P10,P4,P12	P13,P14,P5,P2,P6_r,P3,P7,P8,P9,P10,P4,P12	11528	HAASGNLLL	ORF1ab	4772	0.03314	0.916667	0.107788
P13,P14,P2,P6_r,P3,P7,P8,P9,P10,P4,P12	P13,P14,P5,P2,P6_r,P3,P7,P8,P9,P10,P4,P12	11528	MSYEDQDAL	ORF1ab	4910	0.03257	0.916667	0.107788
P13,P14,P2,P6_r,P3,P7,P8,P9,P10,P4,P12	P13,P14,P5,P2,P6_r,P3,P7,P8,P9,P10,P4,P12	11528	LALGGSVAI	ORF1ab	6958	0.03216	0.916667	0.107788
P13,P14,P2,P6_r,P3,P7,P8,P9,P10,P4,P12	P13,P14,P5,P2,P6_r,P3,P7,P8,P9,P10,P4,P12	11528	FAPSASAFF	N-protein	306	0.0333	0.916667	0.107788
P13,P14,P2,P6_r,P3,P7,P8,P9,P10,P4,P12	P13,P14,P5,P2,P6_r,P3,P7,P8,P9,P10,P4,P12	11528	FGADPIHSL	ORF1ab	1153	0.03292	0.916667	0.107788
P13,P14,P2,P6_r,P3,P7,P8,P9,P10,P4,P12	P13,P14,P5,P2,P6_r,P3,P7,P8,P9,P10,P4,P12	11528	YLITPVHVM	ORF1ab	2787	0.03389	0.916667	0.107788
P13,P14,P2,P6_r,P3,P7,P8,P9,P10,P4,P12	P13,P14,P5,P2,P6_r,P3,P7,P8,P9,P10,P4,P12	11528	FAMQMAYRF	S-protein	897	0.03418	0.916667	0.107788
P13,P14,P2,P6_r,P3,P7,P8,P9,P10,P4,P12	P13,P14,P5,P2,P6_r,P3,P7,P8,P9,P10,P4,P12	11528	KAYNVTQAF	N-protein	265	0.03289	0.916667	0.107788
P13,P14,P2,P6_r,P3,P7,P8,P9,P10,P4,P12	P13,P14,P5,P2,P6_r,P3,P7,P8,P9,P10,P4,P12	11528	VAMPNLYKM	ORF1ab	6806	0.03252	0.916667	0.107788
P13,P14,P2,P6_r,P3,P7,P8,P9,P10,P4,P12	P13,P14,P5,P2,P6_r,P3,P7,P8,P9,P10,P4,P12	11528	YTNDKACPL	ORF1ab	2844	0.03143	0.916667	0.107788
P13,P14,P2,P6_r,P3,P7,P8,P9,P10,P4,P12	P13,P14,P5,P2,P6_r,P3,P7,P8,P9,P10,P4,P12	11528	MAYITGGVV	ORF1ab	597	0.03285	0.916667	0.107788
P13,P14,P2,P6_r,P3,P7,P8,P9,P10,P4,P12	P13,P14,P5,P2,P6_r,P3,P7,P8,P9,P10,P4,P12	11528	FAYANRNRF	M-protein	36	0.03259	0.916667	0.107788
P13,P14,P2,P6_r,P3,P7,P8,P9,P10,P4,P12	P13,P14,P5,P2,P6_r,P3,P7,P8,P9,P10,P4,P12	11528	FAQDGNAAI	ORF1ab	4833	0.03352	0.916667	0.107788
P13,P14,P2,P6_r,P3,P7,P8,P9,P10,P4,P12	P13,P14,P5,P2,P6_r,P3,P7,P8,P9,P10,P4,P12	11528	YVLPNDDTL	ORF1ab	1618	0.03257	0.916667	0.107788
P13,P14,P2,P6_r,P3,P7,P8,P9,P10,P4,P12	P13,P14,P5,P2,P6_r,P3,P7,P8,P9,P10,P4,P12	11528	YVFCTVNAL	ORF1ab	5678	0.0333	0.916667	0.107788
P13,P14,P2,P6_r,P3,P7,P8,P9,P10,P4,P12	P13,P14,P5,P2,P6_r,P3,P7,P8,P9,P10,P4,P12	11528	HANEYRLYL	ORF1ab	6411	0.03216	0.916667	0.107788
P13,P14,P2,P6_r,P3,P7,P8,P9,P10,P4,P12	P13,P14,P5,P2,P6_r,P3,P7,P8,P9,P10,P4,P12	11528	FAYTKRNVI	ORF1ab	4919	0.03206	0.916667	0.107788
P13,P14,P2,P6_r,P3,P7,P8,P9,P10,P4,P12	P13,P14,P5,P2,P6_r,P3,P7,P8,P9,P10,P4,P12	11528	YVVDDPCPI	ORF8	30	0.03338	0.916667	0.107788
P13,P14,P2,P6_r,P3,P7,P8,P9,P10,P4,P12	P13,P14,P5,P2,P6_r,P3,P7,P8,P9,P10,P4,P12	11528	LVYAADPAM	ORF1ab	4763	0.03365	0.916667	0.107788
P13,P14,P2,P6_r,P3,P7,P8,P9,P10,P4,P12	P13,P14,P5,P2,P6_r,P3,P7,P8,P9,P10,P4,P12	11528	MADQAMTQM	ORF1ab	4003	0.03266	0.916667	0.107788
P13,P14,P2,P6_r,P3,P7,P8,P9,P10,P4,P12	P13,P14,P5,P2,P6_r,P3,P7,P8,P9,P10,P4,P12	11528	IAIPTNFTI	S-protein	711	0.0327	0.916667	0.107788
P13,P14,P2,P6_r,P3,P7,P8,P9,P10,P4,P12	P13,P14,P5,P2,P6_r,P3,P7,P8,P9,P10,P4,P12	11528	FVLTSHTVM	ORF1ab	5548	0.03274	0.916667	0.107788
P13,P14,P2,P6_r,P3,P7,P8,P9,P10,P4,P12	P13,P14,P5,P2,P6_r,P3,P7,P8,P9,P10,P4,P12	11528	FVSDADSTL	ORF1ab	6900	0.03272	0.916667	0.107788
P13,P14,P2,P6_r,P3,P7,P8,P9,P10,P4,P12	P13,P14,P5,P2,P6_r,P3,P7,P8,P9,P10,P4,P12	11630	FSSTFNVPM	ORF1ab	2597	0.03347	0.916667	0.107788
P13,P14,P2,P6_r,P3,P7,P8,P9,P10,P4,P12	P13,P14,P5,P2,P6_r,P3,P7,P8,P9,P10,P4,P12	11630	YTACSHAAV	ORF1ab	5629	0.03302	0.916667	0.107788
P13,P14,P2,P6_r,P3,P7,P8,P9,P10,P4,P12	P13,P14,P5,P2,P6_r,P3,P7,P8,P9,P10,P4,P12	11630	FVNEFYAYL	ORF1ab	5132	0.03283	0.916667	0.107788
P13,P14,P2,P6_r,P3,P7,P8,P9,P10,P4,P12	P13,P14,P5,P2,P6_r,P3,P7,P8,P9,P10,P4,P12	11630	YADVFHLYL	ORF1ab	5268	0.03361	0.916667	0.107788
P13,P14,P2,P6_r,P3,P7,P8,P9,P10,P4,P12	P13,P14,P5,P2,P6_r,P3,P7,P8,P9,P10,P4,P12	11630	QAWQPGVAM	ORF1ab	6800	0.03354	0.916667	0.107788
P13,P14,P2,P6_r,P3,P7,P8,P9,P10,P4,P12	P13,P14,P5,P2,P6_r,P3,P7,P8,P9,P10,P4,P12	11630	YSTAALGVL	ORF1ab	2244	0.03313	0.916667	0.107788
P13,P14,P2,P6_r,P3,P7,P8,P9,P10,P4,P12	P13,P14,P5,P2,P6_r,P3,P7,P8,P9,P10,P4,P12	11630	FSNSGSDVL	ORF1ab	3240	0.03323	0.916667	0.107788
P13,P14,P2,P6_r,P3,P7,P8,P9,P10,P4,P12	P13,P14,P5,P2,P6_r,P3,P7,P8,P9,P10,P4,P12	11630	IAMSAFAMM	ORF1ab	3618	0.03354	0.916667	0.107788
P13,P14,P2,P6_r,P3,P7,P8,P9,P10,P4,P12	P13,P14,P5,P2,P6_r,P3,P7,P8,P9,P10,P4,P12	11630	FLNRFTTTL	ORF1ab	3481	0.03289	0.916667	0.107788
P13,P14,P2,P6_r,P3,P7,P8,P9,P10,P4,P12	P13,P14,P5,P2,P6_r,P3,P7,P8,P9,P10,P4,P12	11630	MMISAGFSL	ORF1ab	6424	0.03375	0.916667	0.107788
P13,P14,P2,P6_r,P3,P7,P8,P9,P10,P4,P12	P13,P14,P5,P2,P6_r,P3,P7,P8,P9,P10,P4,P12	11630	VAYFNMVYM	ORF1ab	3646	0.03283	0.916667	0.107788
P13,P14,P2,P6_r,P3,P7,P8,P9,P10,P4,P12	P13,P14,P5,P2,P6_r,P3,P7,P8,P9,P10,P4,P12	11630	WTFGAGAAL	S-protein	885	0.03319	0.916667	0.107788
P13,P14,P2,P6_r,P3,P7,P8,P9,P10,P4,P12	P13,P14,P5,P2,P6_r,P3,P7,P8,P9,P10,P4,P12	11630	FASEAARVV	ORF1ab	535	0.0331	0.916667	0.107788
P13,P14,P2,P6_r,P3,P7,P8,P9,P10,P4,P12	P13,P14,P5,P2,P6_r,P3,P7,P8,P9,P10,P4,P12	11630	AALQIPFAM	S-protein	891	0.03271	0.916667	0.107788
P13,P14,P2,P6_r,P3,P7,P8,P9,P10,P4,P12	P13,P14,P5,P2,P6_r,P3,P7,P8,P9,P10,P4,P12	11630	AAYVDNSSL	ORF1ab	2096	0.03277	0.916667	0.107788
P13,P14,P2,P6_r,P3,P7,P8,P9,P10,P4,P12	P13,P14,P5,P2,P6_r,P3,P7,P8,P9,P10,P4,P12	11630	YSSANNCTF	S-protein	159	0.03324	0.916667	0.107788
P13,P14,P2,P6_r,P3,P7,P8,P9,P10,P4,P12	P13,P14,P5,P2,P6_r,P3,P7,P8,P9,P10,P4,P12	11630	LANECAQVL	ORF1ab	5046	0.0328	0.916667	0.107788
P13,P14,P2,P6_r,P3,P7,P8,P9,P10,P4,P12	P13,P14,P5,P2,P6_r,P3,P7,P8,P9,P10,P4,P12	11630	MVTNNTFTL	ORF1ab	806	0.03306	0.916667	0.107788
P13,P14,P2,P6_r,P3,P7,P8,P9,P10,P4,P12	P13,P14,P5,P2,P6_r,P3,P7,P8,P9,P10,P4,P12	11630	HAASGNLLL	ORF1ab	4772	0.03222	0.916667	0.107788
P13,P14,P2,P6_r,P3,P7,P8,P9,P10,P4,P12	P13,P14,P5,P2,P6_r,P3,P7,P8,P9,P10,P4,P12	11630	MSYEDQDAL	ORF1ab	4910	0.03356	0.916667	0.107788
P13,P14,P2,P6_r,P3,P7,P8,P9,P10,P4,P12	P13,P14,P5,P2,P6_r,P3,P7,P8,P9,P10,P4,P12	11630	LALGGSVAI	ORF1ab	6958	0.03316	0.916667	0.107788
P13,P14,P2,P6_r,P3,P7,P8,P9,P10,P4,P12	P13,P14,P5,P2,P6_r,P3,P7,P8,P9,P10,P4,P12	11630	FAPSASAFF	N-protein	306	0.03274	0.916667	0.107788
P13,P14,P2,P6_r,P3,P7,P8,P9,P10,P4,P12	P13,P14,P5,P2,P6_r,P3,P7,P8,P9,P10,P4,P12	11630	FGADPIHSL	ORF1ab	1153	0.0336	0.916667	0.107788
P13,P14,P2,P6_r,P3,P7,P8,P9,P10,P4,P12	P13,P14,P5,P2,P6_r,P3,P7,P8,P9,P10,P4,P12	11630	YLITPVHVM	ORF1ab	2787	0.03362	0.916667	0.107788
P13,P14,P2,P6_r,P3,P7,P8,P9,P10,P4,P12	P13,P14,P5,P2,P6_r,P3,P7,P8,P9,P10,P4,P12	11630	FAMQMAYRF	S-protein	897	0.03234	0.916667	0.107788
P13,P14,P2,P6_r,P3,P7,P8,P9,P10,P4,P12	P13,P14,P5,P2,P6_r,P3,P7,P8,P9,P10,P4,P12	11630	KAYNVTQAF	N-protein	265	0.03343	0.916667	0.107788
P13,P14,P2,P6_r,P3,P7,P8,P9,P10,P4,P12	P13,P14,P5,P2,P6_r,P3,P7,P8,P9,P10,P4,P12	11630	VAMPNLYKM	ORF1ab	6806	0.03269	0.916667	0.107788
P13,P14,P2,P6_r,P3,P7,P8,P9,P10,P4,P12	P13,P14,P5,P2,P6_r,P3,P7,P8,P9,P10,P4,P12	11630	MAYITGGVV	ORF1ab	597	0.03294	0.916667	0.107788
P13,P14,P2,P6_r,P3,P7,P8,P9,P10,P4,P12	P13,P14,P5,P2,P6_r,P3,P7,P8,P9,P10,P4,P12	11630	FAYANRNRF	M-protein	36	0.03387	0.916667	0.107788
P13,P14,P2,P6_r,P3,P7,P8,P9,P10,P4,P12	P13,P14,P5,P2,P6_r,P3,P7,P8,P9,P10,P4,P12	11630	FAQDGNAAI	ORF1ab	4833	0.03327	0.916667	0.107788
P13,P14,P2,P6_r,P3,P7,P8,P9,P10,P4,P12	P13,P14,P5,P2,P6_r,P3,P7,P8,P9,P10,P4,P12	11630	YVLPNDDTL	ORF1ab	1618	0.034	0.916667	0.107788
P13,P14,P2,P6_r,P3,P7,P8,P9,P10,P4,P12	P13,P14,P5,P2,P6_r,P3,P7,P8,P9,P10,P4,P12	11630	YVFCTVNAL	ORF1ab	5678	0.03382	0.916667	0.107788
P13,P14,P2,P6_r,P3,P7,P8,P9,P10,P4,P12	P13,P14,P5,P2,P6_r,P3,P7,P8,P9,P10,P4,P12	11630	HANEYRLYL	ORF1ab	6411	0.03352	0.916667	0.107788
P13,P14,P2,P6_r,P3,P7,P8,P9,P10,P4,P12	P13,P14,P5,P2,P6_r,P3,P7,P8,P9,P10,P4,P12	11630	FAYTKRNVI	ORF1ab	4919	0.03306	0.916667	0.107788
P13,P14,P2,P6_r,P3,P7,P8,P9,P10,P4,P12	P13,P14,P5,P2,P6_r,P3,P7,P8,P9,P10,P4,P12	11630	YVVDDPCPI	ORF8	30	0.03294	0.916667	0.107788
P13,P14,P2,P6_r,P3,P7,P8,P9,P10,P4,P12	P13,P14,P5,P2,P6_r,P3,P7,P8,P9,P10,P4,P12	11630	LVYAADPAM	ORF1ab	4763	0.03372	0.916667	0.107788
P13,P14,P2,P6_r,P3,P7,P8,P9,P10,P4,P12	P13,P14,P5,P2,P6_r,P3,P7,P8,P9,P10,P4,P12	11630	MADQAMTQM	ORF1ab	4003	0.03229	0.916667	0.107788
P13,P14,P2,P6_r,P3,P7,P8,P9,P10,P4,P12	P13,P14,P5,P2,P6_r,P3,P7,P8,P9,P10,P4,P12	11630	IAIPTNFTI	S-protein	711	0.03286	0.916667	0.107788
P13,P14,P2,P6_r,P3,P7,P8,P9,P10,P4,P12	P13,P14,P5,P2,P6_r,P3,P7,P8,P9,P10,P4,P12	11630	FVLTSHTVM	ORF1ab	5548	0.03241	0.916667	0.107788
P13,P14,P2,P6_r,P3,P7,P8,P9,P10,P4,P12	P13,P14,P5,P2,P6_r,P3,P7,P8,P9,P10,P4,P12	11630	FVSDADSTL	ORF1ab	6900	0.03416	0.916667	0.107788
P13,P14,P5,P2,P6_r,P3,P7,P8,P9,P4,P12	P13,P14,P5,P2,P6_r,P3,P7,P8,P9,P10,P4,P12	12794	FSSTFNVPM	ORF1ab	2597	0.03357	0.916667	0.107788
P13,P14,P5,P2,P6_r,P3,P7,P8,P9,P4,P12	P13,P14,P5,P2,P6_r,P3,P7,P8,P9,P10,P4,P12	12794	YTACSHAAV	ORF1ab	5629	0.03183	0.916667	0.107788
P13,P14,P5,P2,P6_r,P3,P7,P8,P9,P4,P12	P13,P14,P5,P2,P6_r,P3,P7,P8,P9,P10,P4,P12	12794	FVNEFYAYL	ORF1ab	5132	0.03317	0.916667	0.107788
P13,P14,P5,P2,P6_r,P3,P7,P8,P9,P4,P12	P13,P14,P5,P2,P6_r,P3,P7,P8,P9,P10,P4,P12	12794	YADVFHLYL	ORF1ab	5268	0.0326	0.916667	0.107788
P13,P14,P5,P2,P6_r,P3,P7,P8,P9,P4,P12	P13,P14,P5,P2,P6_r,P3,P7,P8,P9,P10,P4,P12	12794	QAWQPGVAM	ORF1ab	6800	0.03206	0.916667	0.107788
P13,P14,P5,P2,P6_r,P3,P7,P8,P9,P4,P12	P13,P14,P5,P2,P6_r,P3,P7,P8,P9,P10,P4,P12	12794	YSTAALGVL	ORF1ab	2244	0.03322	0.916667	0.107788
P13,P14,P5,P2,P6_r,P3,P7,P8,P9,P4,P12	P13,P14,P5,P2,P6_r,P3,P7,P8,P9,P10,P4,P12	12794	FVSEETGTL	E-protein	3	0.03411	0.916667	0.107788
P13,P14,P5,P2,P6_r,P3,P7,P8,P9,P4,P12	P13,P14,P5,P2,P6_r,P3,P7,P8,P9,P10,P4,P12	12794	FSNSGSDVL	ORF1ab	3240	0.03254	0.916667	0.107788
P13,P14,P5,P2,P6_r,P3,P7,P8,P9,P4,P12	P13,P14,P5,P2,P6_r,P3,P7,P8,P9,P10,P4,P12	12794	IAMSAFAMM	ORF1ab	3618	0.03325	0.916667	0.107788
P13,P14,P5,P2,P6_r,P3,P7,P8,P9,P4,P12	P13,P14,P5,P2,P6_r,P3,P7,P8,P9,P10,P4,P12	12794	FLNRFTTTL	ORF1ab	3481	0.03347	0.916667	0.107788
P13,P14,P5,P2,P6_r,P3,P7,P8,P9,P4,P12	P13,P14,P5,P2,P6_r,P3,P7,P8,P9,P10,P4,P12	12794	MMISAGFSL	ORF1ab	6424	0.03348	0.916667	0.107788
P13,P14,P5,P2,P6_r,P3,P7,P8,P9,P4,P12	P13,P14,P5,P2,P6_r,P3,P7,P8,P9,P10,P4,P12	12794	VAYFNMVYM	ORF1ab	3646	0.0323	0.916667	0.107788
P13,P14,P5,P2,P6_r,P3,P7,P8,P9,P4,P12	P13,P14,P5,P2,P6_r,P3,P7,P8,P9,P10,P4,P12	12794	WTFGAGAAL	S-protein	885	0.03261	0.916667	0.107788
P13,P14,P5,P2,P6_r,P3,P7,P8,P9,P4,P12	P13,P14,P5,P2,P6_r,P3,P7,P8,P9,P10,P4,P12	12794	FASEAARVV	ORF1ab	535	0.03398	0.916667	0.107788
P13,P14,P5,P2,P6_r,P3,P7,P8,P9,P4,P12	P13,P14,P5,P2,P6_r,P3,P7,P8,P9,P10,P4,P12	12794	AALQIPFAM	S-protein	891	0.03279	0.916667	0.107788
P13,P14,P5,P2,P6_r,P3,P7,P8,P9,P4,P12	P13,P14,P5,P2,P6_r,P3,P7,P8,P9,P10,P4,P12	12794	AAYVDNSSL	ORF1ab	2096	0.03243	0.916667	0.107788
P13,P14,P5,P2,P6_r,P3,P7,P8,P9,P4,P12	P13,P14,P5,P2,P6_r,P3,P7,P8,P9,P10,P4,P12	12794	YSSANNCTF	S-protein	159	0.03382	0.916667	0.107788
P13,P14,P5,P2,P6_r,P3,P7,P8,P9,P4,P12	P13,P14,P5,P2,P6_r,P3,P7,P8,P9,P10,P4,P12	12794	LANECAQVL	ORF1ab	5046	0.03262	0.916667	0.107788
P13,P14,P5,P2,P6_r,P3,P7,P8,P9,P4,P12	P13,P14,P5,P2,P6_r,P3,P7,P8,P9,P10,P4,P12	12794	MVTNNTFTL	ORF1ab	806	0.03297	0.916667	0.107788
P13,P14,P5,P2,P6_r,P3,P7,P8,P9,P4,P12	P13,P14,P5,P2,P6_r,P3,P7,P8,P9,P10,P4,P12	12794	HAASGNLLL	ORF1ab	4772	0.03396	0.916667	0.107788
P13,P14,P5,P2,P6_r,P3,P7,P8,P9,P4,P12	P13,P14,P5,P2,P6_r,P3,P7,P8,P9,P10,P4,P12	12794	MSYEDQDAL	ORF1ab	4910	0.03268	0.916667	0.107788
P13,P14,P5,P2,P6_r,P3,P7,P8,P9,P4,P12	P13,P14,P5,P2,P6_r,P3,P7,P8,P9,P10,P4,P12	12794	LALGGSVAI	ORF1ab	6958	0.03306	0.916667	0.107788
P13,P14,P5,P2,P6_r,P3,P7,P8,P9,P4,P12	P13,P14,P5,P2,P6_r,P3,P7,P8,P9,P10,P4,P12	12794	FAPSASAFF	N-protein	306	0.03296	0.916667	0.107788
P13,P14,P5,P2,P6_r,P3,P7,P8,P9,P4,P12	P13,P14,P5,P2,P6_r,P3,P7,P8,P9,P10,P4,P12	12794	FGADPIHSL	ORF1ab	1153	0.03332	0.916667	0.107788
P13,P14,P5,P2,P6_r,P3,P7,P8,P9,P4,P12	P13,P14,P5,P2,P6_r,P3,P7,P8,P9,P10,P4,P12	12794	YLITPVHVM	ORF1ab	2787	0.03315	0.916667	0.107788
P13,P14,P5,P2,P6_r,P3,P7,P8,P9,P4,P12	P13,P14,P5,P2,P6_r,P3,P7,P8,P9,P10,P4,P12	12794	FAMQMAYRF	S-protein	897	0.03265	0.916667	0.107788
P13,P14,P5,P2,P6_r,P3,P7,P8,P9,P4,P12	P13,P14,P5,P2,P6_r,P3,P7,P8,P9,P10,P4,P12	12794	KAYNVTQAF	N-protein	265	0.03345	0.916667	0.107788
P13,P14,P5,P2,P6_r,P3,P7,P8,P9,P4,P12	P13,P14,P5,P2,P6_r,P3,P7,P8,P9,P10,P4,P12	12794	VAMPNLYKM	ORF1ab	6806	0.03349	0.916667	0.107788
P13,P14,P5,P2,P6_r,P3,P7,P8,P9,P4,P12	P13,P14,P5,P2,P6_r,P3,P7,P8,P9,P10,P4,P12	12794	YTNDKACPL	ORF1ab	2844	0.03325	0.916667	0.107788
P13,P14,P5,P2,P6_r,P3,P7,P8,P9,P4,P12	P13,P14,P5,P2,P6_r,P3,P7,P8,P9,P10,P4,P12	12794	MAYITGGVV	ORF1ab	597	0.03358	0.916667	0.107788
P13,P14,P5,P2,P6_r,P3,P7,P8,P9,P4,P12	P13,P14,P5,P2,P6_r,P3,P7,P8,P9,P10,P4,P12	12794	FAYANRNRF	M-protein	36	0.03354	0.916667	0.107788
P13,P14,P5,P2,P6_r,P3,P7,P8,P9,P4,P12	P13,P14,P5,P2,P6_r,P3,P7,P8,P9,P10,P4,P12	12794	FAQDGNAAI	ORF1ab	4833	0.03232	0.916667	0.107788
P13,P14,P5,P2,P6_r,P3,P7,P8,P9,P4,P12	P13,P14,P5,P2,P6_r,P3,P7,P8,P9,P10,P4,P12	12794	YVLPNDDTL	ORF1ab	1618	0.03327	0.916667	0.107788
P13,P14,P5,P2,P6_r,P3,P7,P8,P9,P4,P12	P13,P14,P5,P2,P6_r,P3,P7,P8,P9,P10,P4,P12	12794	YVFCTVNAL	ORF1ab	5678	0.03282	0.916667	0.107788
P13,P14,P5,P2,P6_r,P3,P7,P8,P9,P4,P12	P13,P14,P5,P2,P6_r,P3,P7,P8,P9,P10,P4,P12	12794	HANEYRLYL	ORF1ab	6411	0.03198	0.916667	0.107788
P13,P14,P5,P2,P6_r,P3,P7,P8,P9,P4,P12	P13,P14,P5,P2,P6_r,P3,P7,P8,P9,P10,P4,P12	12794	FAYTKRNVI	ORF1ab	4919	0.03311	0.916667	0.107788
P13,P14,P5,P2,P6_r,P3,P7,P8,P9,P4,P12	P13,P14,P5,P2,P6_r,P3,P7,P8,P9,P10,P4,P12	12794	YVVDDPCPI	ORF8	30	0.03339	0.916667	0.107788
P13,P14,P5,P2,P6_r,P3,P7,P8,P9,P4,P12	P13,P14,P5,P2,P6_r,P3,P7,P8,P9,P10,P4,P12	12794	LVYAADPAM	ORF1ab	4763	0.03355	0.916667	0.107788
P13,P14,P5,P2,P6_r,P3,P7,P8,P9,P4,P12	P13,P14,P5,P2,P6_r,P3,P7,P8,P9,P10,P4,P12	12794	MADQAMTQM	ORF1ab	4003	0.03305	0.916667	0.107788
P13,P14,P5,P2,P6_r,P3,P7,P8,P9,P4,P12	P13,P14,P5,P2,P6_r,P3,P7,P8,P9,P10,P4,P12	12794	IAIPTNFTI	S-protein	711	0.03389	0.916667	0.107788
P13,P14,P5,P2,P6_r,P3,P7,P8,P9,P4,P12	P13,P14,P5,P2,P6_r,P3,P7,P8,P9,P10,P4,P12	12794	FVLTSHTVM	ORF1ab	5548	0.0327	0.916667	0.107788
P13,P14,P5,P2,P6_r,P3,P7,P8,P9,P4,P12	P13,P14,P5,P2,P6_r,P3,P7,P8,P9,P10,P4,P12	12794	FVSDADSTL	ORF1ab	6900	0.03294	0.916667	0.107788
P13,P5,P1,P2,P6_r,P8,P9,P10,P11,P4,P12	P13,P5,P1,P2,P6_r,P8,P9,P11,P12	13053	RLISMMGFK	ORF1ab	5977	0.0277	0.818182	0.107788
P13,P5,P1,P2,P6_r,P8,P9,P10,P11,P4,P12	P13,P5,P1,P2,P6_r,P8,P11,P4,P12	13053	TTIKPVTYK	ORF1ab	1874	0.02802	0.818182	0.107788
P13,P5,P1,P2,P6_r,P8,P9,P10,P11,P4,P12	P13,P5,P1,P2,P6_r,P8,P11,P4,P12	13053	SAFAMMFVK	ORF1ab	3621	0.02774	0.818182	0.107788
P13,P5,P1,P2,P6_r,P8,P9,P10,P11,P4,P12	P13,P5,P1,P2,P6_r,P8,P9,P11,P12	13053	RQFHQKLLK	ORF1ab	4960	0.02628	0.818182	0.107788
P13,P5,P1,P2,P6_r,P8,P9,P10,P11,P4,P12	P13,P5,P1,P2,P6_r,P8,P9,P11,P12	13053	KTFPPTEPK	N-protein	360	0.02696	0.818182	0.107788
P13,P5,P1,P2,P6_r,P8,P9,P10,P11,P4,P12	P13,P5,P1,P2,P6_r,P8,P9,P11,P12	13053	VTNNTFTLK	ORF1ab	807	0.02725	0.818182	0.107788
P14,P5,P1,P2,P8,P10,P11,P4,P12	P13,P14,P5,P1,P2,P6_r,P8,P10,P11,P4,P12	14323	MSYYCKSHK	ORF1ab	5391	0.02695	0.818182	0.107788
P13,P5,P1,P2,P6_r,P8,P9,P10,P11,P4,P12	P13,P5,P1,P2,P6_r,P8,P9,P11,P12	14361	RLISMMGFK	ORF1ab	5977	0.02797	0.818182	0.107788
P13,P5,P1,P2,P6_r,P8,P9,P10,P11,P4,P12	P13,P5,P1,P2,P6_r,P8,P11,P4,P12	14361	TTIKPVTYK	ORF1ab	1874	0.02695	0.818182	0.107788
P13,P5,P1,P2,P6_r,P8,P9,P10,P11,P4,P12	P13,P5,P1,P2,P6_r,P8,P11,P4,P12	14361	SAFAMMFVK	ORF1ab	3621	0.02724	0.818182	0.107788
P13,P5,P1,P2,P6_r,P8,P9,P10,P11,P4,P12	P13,P5,P1,P2,P6_r,P8,P9,P11,P12	14361	RQFHQKLLK	ORF1ab	4960	0.02718	0.818182	0.107788
P13,P5,P1,P2,P6_r,P8,P9,P10,P11,P4,P12	P13,P5,P1,P2,P6_r,P8,P9,P11,P12	14361	KTFPPTEPK	N-protein	360	0.02804	0.818182	0.107788
P13,P5,P1,P2,P6_r,P8,P9,P10,P11,P4,P12	P13,P5,P1,P2,P6_r,P8,P9,P11,P12	14361	VTNNTFTLK	ORF1ab	807	0.02823	0.818182	0.107788
P14,P5,P2,P6_r,P3,P7,P8,P9,P10,P4,P12	P13,P14,P5,P2,P6_r,P3,P7,P8,P9,P10,P4,P12	14451	FSSTFNVPM	ORF1ab	2597	0.03241	0.916667	0.107788
P14,P5,P2,P6_r,P3,P7,P8,P9,P10,P4,P12	P13,P14,P5,P2,P6_r,P3,P7,P8,P9,P10,P4,P12	14451	YTACSHAAV	ORF1ab	5629	0.03342	0.916667	0.107788
P14,P5,P2,P6_r,P3,P7,P8,P9,P10,P4,P12	P13,P14,P5,P2,P6_r,P3,P7,P8,P9,P10,P4,P12	14451	FVNEFYAYL	ORF1ab	5132	0.03275	0.916667	0.107788
P14,P5,P2,P6_r,P3,P7,P8,P9,P10,P4,P12	P14,P5,P2,P3,P7,P9,P10,P4,P12	14451	FVMMSAPPA	ORF1ab	1803	0.02737	0.818182	0.107788
P14,P5,P2,P6_r,P3,P7,P8,P9,P10,P4,P12	P13,P14,P5,P2,P6_r,P3,P7,P8,P9,P10,P4,P12	14451	YADVFHLYL	ORF1ab	5268	0.03382	0.916667	0.107788
P14,P5,P2,P6_r,P3,P7,P8,P9,P10,P4,P12	P13,P14,P5,P2,P6_r,P3,P7,P8,P9,P10,P4,P12	14451	QAWQPGVAM	ORF1ab	6800	0.03299	0.916667	0.107788
P14,P5,P2,P6_r,P3,P7,P8,P9,P10,P4,P12	P13,P14,P5,P2,P6_r,P3,P7,P8,P9,P10,P4,P12	14451	YSTAALGVL	ORF1ab	2244	0.03258	0.916667	0.107788
P14,P5,P2,P6_r,P3,P7,P8,P9,P10,P4,P12	P13,P14,P5,P2,P6_r,P3,P7,P8,P9,P10,P4,P12	14451	FVSEETGTL	E-protein	3	0.0329	0.916667	0.107788
P14,P5,P2,P6_r,P3,P7,P8,P9,P10,P4,P12	P13,P14,P5,P2,P6_r,P3,P7,P8,P9,P10,P4,P12	14451	FSNSGSDVL	ORF1ab	3240	0.03251	0.916667	0.107788
P14,P5,P2,P6_r,P3,P7,P8,P9,P10,P4,P12	P13,P14,P5,P2,P6_r,P3,P7,P8,P9,P10,P4,P12	14451	IAMSAFAMM	ORF1ab	3618	0.03333	0.916667	0.107788
P14,P5,P2,P6_r,P3,P7,P8,P9,P10,P4,P12	P13,P14,P5,P2,P6_r,P3,P7,P8,P9,P10,P4,P12	14451	FLNRFTTTL	ORF1ab	3481	0.03229	0.916667	0.107788
P14,P5,P2,P6_r,P3,P7,P8,P9,P10,P4,P12	P13,P14,P5,P2,P6_r,P3,P7,P8,P9,P10,P4,P12	14451	MMISAGFSL	ORF1ab	6424	0.03381	0.916667	0.107788
P14,P5,P2,P6_r,P3,P7,P8,P9,P10,P4,P12	P14,P5,P2,P3,P7,P9,P10,P4,P12	14451	YLATALLTL	ORF1ab	1674	0.0283	0.818182	0.107788
P14,P5,P2,P6_r,P3,P7,P8,P9,P10,P4,P12	P13,P14,P5,P2,P6_r,P3,P7,P8,P9,P10,P4,P12	14451	VAYFNMVYM	ORF1ab	3646	0.03351	0.916667	0.107788
P14,P5,P2,P6_r,P3,P7,P8,P9,P10,P4,P12	P13,P14,P5,P2,P6_r,P3,P7,P8,P9,P10,P4,P12	14451	WTFGAGAAL	S-protein	885	0.03284	0.916667	0.107788
P14,P5,P2,P6_r,P3,P7,P8,P9,P10,P4,P12	P13,P14,P5,P2,P6_r,P3,P7,P8,P9,P10,P4,P12	14451	FASEAARVV	ORF1ab	535	0.03373	0.916667	0.107788
P14,P5,P2,P6_r,P3,P7,P8,P9,P10,P4,P12	P13,P14,P5,P2,P6_r,P3,P7,P8,P9,P10,P4,P12	14451	AALQIPFAM	S-protein	891	0.03256	0.916667	0.107788
P14,P5,P2,P6_r,P3,P7,P8,P9,P10,P4,P12	P13,P14,P5,P2,P6_r,P3,P7,P8,P9,P10,P4,P12	14451	AAYVDNSSL	ORF1ab	2096	0.03337	0.916667	0.107788
P14,P5,P2,P6_r,P3,P7,P8,P9,P10,P4,P12	P14,P5,P2,P6_r,P3,P7,P9,P10,P4	14451	LMIERFVSL	ORF1ab	5245	0.02743	0.818182	0.107788
P14,P5,P2,P6_r,P3,P7,P8,P9,P10,P4,P12	P13,P14,P5,P2,P6_r,P3,P7,P8,P9,P10,P4,P12	14451	YSSANNCTF	S-protein	159	0.03287	0.916667	0.107788
P14,P5,P2,P6_r,P3,P7,P8,P9,P10,P4,P12	P13,P14,P5,P2,P6_r,P3,P7,P8,P9,P10,P4,P12	14451	LANECAQVL	ORF1ab	5046	0.0319	0.916667	0.107788
P14,P5,P2,P6_r,P3,P7,P8,P9,P10,P4,P12	P13,P14,P5,P2,P6_r,P3,P7,P8,P9,P10,P4,P12	14451	MVTNNTFTL	ORF1ab	806	0.03332	0.916667	0.107788
P14,P5,P2,P6_r,P3,P7,P8,P9,P10,P4,P12	P13,P14,P5,P2,P6_r,P3,P7,P8,P9,P10,P4,P12	14451	HAASGNLLL	ORF1ab	4772	0.03354	0.916667	0.107788
P14,P5,P2,P6_r,P3,P7,P8,P9,P10,P4,P12	P13,P14,P5,P2,P6_r,P3,P7,P8,P9,P10,P4,P12	14451	MSYEDQDAL	ORF1ab	4910	0.03359	0.916667	0.107788
P14,P5,P2,P6_r,P3,P7,P8,P9,P10,P4,P12	P13,P14,P5,P2,P6_r,P3,P7,P8,P9,P10,P4,P12	14451	LALGGSVAI	ORF1ab	6958	0.03304	0.916667	0.107788
P14,P5,P2,P6_r,P3,P7,P8,P9,P10,P4,P12	P13,P14,P5,P2,P6_r,P3,P7,P8,P9,P10,P4,P12	14451	FAPSASAFF	N-protein	306	0.03323	0.916667	0.107788
P14,P5,P2,P6_r,P3,P7,P8,P9,P10,P4,P12	P13,P14,P5,P2,P6_r,P3,P7,P8,P9,P10,P4,P12	14451	FGADPIHSL	ORF1ab	1153	0.0334	0.916667	0.107788
P14,P5,P2,P6_r,P3,P7,P8,P9,P10,P4,P12	P13,P14,P5,P2,P6_r,P3,P7,P8,P9,P10,P4,P12	14451	YLITPVHVM	ORF1ab	2787	0.03226	0.916667	0.107788
P14,P5,P2,P6_r,P3,P7,P8,P9,P10,P4,P12	P13,P14,P5,P2,P6_r,P3,P7,P8,P9,P10,P4,P12	14451	FAMQMAYRF	S-protein	897	0.03397	0.916667	0.107788
P14,P5,P2,P6_r,P3,P7,P8,P9,P10,P4,P12	P13,P14,P5,P2,P6_r,P3,P7,P8,P9,P10,P4,P12	14451	KAYNVTQAF	N-protein	265	0.0322	0.916667	0.107788
P14,P5,P2,P6_r,P3,P7,P8,P9,P10,P4,P12	P13,P14,P5,P2,P6_r,P3,P7,P8,P9,P10,P4,P12	14451	VAMPNLYKM	ORF1ab	6806	0.03269	0.916667	0.107788
P14,P5,P2,P6_r,P3,P7,P8,P9,P10,P4,P12	P13,P14,P5,P2,P6_r,P3,P7,P8,P9,P10,P4,P12	14451	YTNDKACPL	ORF1ab	2844	0.03288	0.916667	0.107788
P14,P5,P2,P6_r,P3,P7,P8,P9,P10,P4,P12	P13,P14,P5,P2,P6_r,P3,P7,P8,P9,P10,P4,P12	14451	MAYITGGVV	ORF1ab	597	0.03319	0.916667	0.107788
P14,P5,P2,P6_r,P3,P7,P8,P9,P10,P4,P12	P13,P14,P5,P2,P6_r,P3,P7,P8,P9,P10,P4,P12	14451	FAYANRNRF	M-protein	36	0.03305	0.916667	0.107788
P14,P5,P2,P6_r,P3,P7,P8,P9,P10,P4,P12	P13,P14,P5,P2,P6_r,P3,P7,P8,P9,P10,P4,P12	14451	FAQDGNAAI	ORF1ab	4833	0.03248	0.916667	0.107788
P14,P5,P2,P6_r,P3,P7,P8,P9,P10,P4,P12	P14,P5,P2,P3,P7,P9,P10,P4,P12	14451	SIIAYTMSL	S-protein	690	0.02838	0.818182	0.107788
P14,P5,P2,P6_r,P3,P7,P8,P9,P10,P4,P12	P13,P14,P5,P2,P6_r,P3,P7,P8,P9,P10,P4,P12	14451	YVLPNDDTL	ORF1ab	1618	0.03295	0.916667	0.107788
P14,P5,P2,P6_r,P3,P7,P8,P9,P10,P4,P12	P13,P14,P5,P2,P6_r,P3,P7,P8,P9,P10,P4,P12	14451	YVFCTVNAL	ORF1ab	5678	0.03377	0.916667	0.107788
P14,P5,P2,P6_r,P3,P7,P8,P9,P10,P4,P12	P13,P14,P5,P2,P6_r,P3,P7,P8,P9,P10,P4,P12	14451	HANEYRLYL	ORF1ab	6411	0.03233	0.916667	0.107788
P14,P5,P2,P6_r,P3,P7,P8,P9,P10,P4,P12	P14,P5,P2,P3,P7,P9,P10,P4,P12	14451	FTISVTTEI	S-protein	717	0.02785	0.818182	0.107788
P14,P5,P2,P6_r,P3,P7,P8,P9,P10,P4,P12	P13,P14,P5,P2,P6_r,P3,P7,P8,P9,P10,P4,P12	14451	FAYTKRNVI	ORF1ab	4919	0.03334	0.916667	0.107788
P14,P5,P2,P6_r,P3,P7,P8,P9,P10,P4,P12	P13,P14,P5,P2,P6_r,P3,P7,P8,P9,P10,P4,P12	14451	YVVDDPCPI	ORF8	30	0.03283	0.916667	0.107788
P14,P5,P2,P6_r,P3,P7,P8,P9,P10,P4,P12	P13,P14,P5,P2,P6_r,P3,P7,P8,P9,P10,P4,P12	14451	LVYAADPAM	ORF1ab	4763	0.03388	0.916667	0.107788
P14,P5,P2,P6_r,P3,P7,P8,P9,P10,P4,P12	P13,P14,P5,P2,P6_r,P3,P7,P8,P9,P10,P4,P12	14451	MADQAMTQM	ORF1ab	4003	0.03328	0.916667	0.107788
P14,P5,P2,P6_r,P3,P7,P8,P9,P10,P4,P12	P13,P14,P5,P2,P6_r,P3,P7,P8,P9,P10,P4,P12	14451	FVLTSHTVM	ORF1ab	5548	0.03398	0.916667	0.107788
P14,P5,P2,P6_r,P3,P7,P8,P9,P10,P4,P12	P13,P14,P5,P2,P6_r,P3,P7,P8,P9,P10,P4,P12	14451	FVSDADSTL	ORF1ab	6900	0.03238	0.916667	0.107788
P13,P14,P1,P2,P6_r,P8,P11,P4,P12	P13,P14,P5,P1,P2,P6_r,P8,P10,P11,P4,P12	15114	MSYYCKSHK	ORF1ab	5391	0.02807	0.818182	0.107788
P13,P14,P5,P1,P2,P6_r,P8,P9,P10,P11,P4,P12	P13,P14,P5,P1,P2,P6_r,P8,P9,P10,P11,P12	15384	RLFRKSNLK	S-protein	453	0.03228	0.916667	0.107788
P13,P14,P5,P1,P2,P6_r,P8,P9,P10,P11,P4,P12	P13,P14,P5,P1,P2,P6_r,P8,P10,P11,P4,P12	15384	MSYYCKSHK	ORF1ab	5391	0.03351	0.916667	0.107788
P14,P5,P1,P2,P6_r,P3,P9,P10,P11,P4,P12	P14,P5,P1,P2,P6_r,P10,P11,P4,P12	16695	ASAFFGMSR	N-protein	310	0.02787	0.818182	0.107788
P14,P5,P1,P2,P6_r,P8,P9,P10,P11,P4,P12	P14,P5,P1,P2,P6_r,P10,P11,P4,P12	16718	ASAFFGMSR	N-protein	310	0.02795	0.818182	0.107788
P14,P5,P1,P2,P6_r,P8,P9,P10,P11,P4,P12	P14,P5,P1,P2,P6_r,P10,P11,P4,P12	17161	ASAFFGMSR	N-protein	310	0.0276	0.818182	0.107788
P14,P5,P1,P2,P6_r,P8,P9,P10,P11,P4,P12	P14,P5,P1,P2,P6_r,P10,P11,P4,P12	18803	ASAFFGMSR	N-protein	310	0.02667	0.818182	0.107788
P13,P14,P5,P2,P6_r,P3,P7,P9,P10,P11,P4	P14,P5,P2,P6_r,P3,P7,P9,P10,P4	19066	LMIERFVSL	ORF1ab	5245	0.02791	0.818182	0.107788
P14,P5,P2,P6_r,P3,P7,P9,P10,P11,P4,P12	P14,P5,P2,P3,P7,P9,P10,P4,P12	19139	FVMMSAPPA	ORF1ab	1803	0.02697	0.818182	0.107788
P14,P5,P2,P6_r,P3,P7,P9,P10,P11,P4,P12	P14,P5,P2,P3,P7,P9,P10,P4,P12	19139	YLATALLTL	ORF1ab	1674	0.02745	0.818182	0.107788
P14,P5,P2,P6_r,P3,P7,P9,P10,P11,P4,P12	P14,P5,P2,P6_r,P3,P7,P9,P10,P4	19139	LMIERFVSL	ORF1ab	5245	0.02743	0.818182	0.107788
P14,P5,P2,P6_r,P3,P7,P9,P10,P11,P4,P12	P14,P5,P2,P3,P7,P9,P10,P4,P12	19139	SIIAYTMSL	S-protein	690	0.02789	0.818182	0.107788
P14,P5,P2,P6_r,P3,P7,P9,P10,P11,P4,P12	P14,P5,P2,P3,P7,P9,P10,P4,P12	19139	FTISVTTEI	S-protein	717	0.02726	0.818182	0.107788
P13,P14,P5,P2,P6_r,P3,P7,P8,P9,P10,P4	P13,P14,P5,P2,P6_r,P3,P7,P8,P9,P10,P4,P12	19414	FSSTFNVPM	ORF1ab	2597	0.03332	0.916667	0.107788
P13,P14,P5,P2,P6_r,P3,P7,P8,P9,P10,P4	P13,P14,P5,P2,P6_r,P3,P7,P8,P9,P10,P4,P12	19414	YTACSHAAV	ORF1ab	5629	0.03209	0.916667	0.107788
P13,P14,P5,P2,P6_r,P3,P7,P8,P9,P10,P4	P13,P14,P5,P2,P6_r,P3,P7,P8,P9,P10,P4,P12	19414	FVNEFYAYL	ORF1ab	5132	0.03243	0.916667	0.107788
P13,P14,P5,P2,P6_r,P3,P7,P8,P9,P10,P4	P13,P14,P5,P2,P6_r,P3,P7,P8,P9,P10,P4,P12	19414	YADVFHLYL	ORF1ab	5268	0.03317	0.916667	0.107788
P13,P14,P5,P2,P6_r,P3,P7,P8,P9,P10,P4	P13,P14,P5,P2,P6_r,P3,P7,P8,P9,P10,P4,P12	19414	QAWQPGVAM	ORF1ab	6800	0.03258	0.916667	0.107788
P13,P14,P5,P2,P6_r,P3,P7,P8,P9,P10,P4	P13,P14,P5,P2,P6_r,P3,P7,P8,P9,P10,P4,P12	19414	YSTAALGVL	ORF1ab	2244	0.0323	0.916667	0.107788
P13,P14,P5,P2,P6_r,P3,P7,P8,P9,P10,P4	P13,P14,P5,P2,P6_r,P3,P7,P8,P9,P10,P4,P12	19414	FVSEETGTL	E-protein	3	0.03319	0.916667	0.107788
P13,P14,P5,P2,P6_r,P3,P7,P8,P9,P10,P4	P13,P14,P5,P2,P6_r,P3,P7,P8,P9,P10,P4,P12	19414	FSNSGSDVL	ORF1ab	3240	0.03391	0.916667	0.107788
P13,P14,P5,P2,P6_r,P3,P7,P8,P9,P10,P4	P13,P14,P5,P2,P6_r,P3,P7,P8,P9,P10,P4,P12	19414	IAMSAFAMM	ORF1ab	3618	0.03287	0.916667	0.107788
P13,P14,P5,P2,P6_r,P3,P7,P8,P9,P10,P4	P13,P14,P5,P2,P6_r,P3,P7,P8,P9,P10,P4,P12	19414	FLNRFTTTL	ORF1ab	3481	0.03347	0.916667	0.107788
P13,P14,P5,P2,P6_r,P3,P7,P8,P9,P10,P4	P13,P14,P5,P2,P6_r,P3,P7,P8,P9,P10,P4,P12	19414	MMISAGFSL	ORF1ab	6424	0.0324	0.916667	0.107788
P13,P14,P5,P2,P6_r,P3,P7,P8,P9,P10,P4	P13,P14,P5,P2,P6_r,P3,P7,P8,P9,P10,P4,P12	19414	VAYFNMVYM	ORF1ab	3646	0.03232	0.916667	0.107788
P13,P14,P5,P2,P6_r,P3,P7,P8,P9,P10,P4	P13,P14,P5,P2,P6_r,P3,P7,P8,P9,P10,P4,P12	19414	WTFGAGAAL	S-protein	885	0.03263	0.916667	0.107788
P13,P14,P5,P2,P6_r,P3,P7,P8,P9,P10,P4	P13,P14,P5,P2,P6_r,P3,P7,P8,P9,P10,P4,P12	19414	FASEAARVV	ORF1ab	535	0.03363	0.916667	0.107788
P13,P14,P5,P2,P6_r,P3,P7,P8,P9,P10,P4	P13,P14,P5,P2,P6_r,P3,P7,P8,P9,P10,P4,P12	19414	AALQIPFAM	S-protein	891	0.03233	0.916667	0.107788
P13,P14,P5,P2,P6_r,P3,P7,P8,P9,P10,P4	P13,P14,P5,P2,P6_r,P3,P7,P8,P9,P10,P4,P12	19414	AAYVDNSSL	ORF1ab	2096	0.03254	0.916667	0.107788
P13,P14,P5,P2,P6_r,P3,P7,P8,P9,P10,P4	P14,P5,P2,P6_r,P3,P7,P9,P10,P4	19414	LMIERFVSL	ORF1ab	5245	0.02733	0.818182	0.107788
P13,P14,P5,P2,P6_r,P3,P7,P8,P9,P10,P4	P13,P14,P5,P2,P6_r,P3,P7,P8,P9,P10,P4,P12	19414	YSSANNCTF	S-protein	159	0.03369	0.916667	0.107788
P13,P14,P5,P2,P6_r,P3,P7,P8,P9,P10,P4	P13,P14,P5,P2,P6_r,P3,P7,P8,P9,P10,P4,P12	19414	LANECAQVL	ORF1ab	5046	0.03278	0.916667	0.107788
P13,P14,P5,P2,P6_r,P3,P7,P8,P9,P10,P4	P13,P14,P5,P2,P6_r,P3,P7,P8,P9,P10,P4,P12	19414	MVTNNTFTL	ORF1ab	806	0.03283	0.916667	0.107788
P13,P14,P5,P2,P6_r,P3,P7,P8,P9,P10,P4	P13,P14,P5,P2,P6_r,P3,P7,P8,P9,P10,P4,P12	19414	HAASGNLLL	ORF1ab	4772	0.03277	0.916667	0.107788
P13,P14,P5,P2,P6_r,P3,P7,P8,P9,P10,P4	P13,P14,P5,P2,P6_r,P3,P7,P8,P9,P10,P4,P12	19414	MSYEDQDAL	ORF1ab	4910	0.03304	0.916667	0.107788
P13,P14,P5,P2,P6_r,P3,P7,P8,P9,P10,P4	P13,P14,P5,P2,P6_r,P3,P7,P8,P9,P10,P4,P12	19414	LALGGSVAI	ORF1ab	6958	0.03245	0.916667	0.107788
P13,P14,P5,P2,P6_r,P3,P7,P8,P9,P10,P4	P13,P14,P5,P2,P6_r,P3,P7,P8,P9,P10,P4,P12	19414	FAPSASAFF	N-protein	306	0.03218	0.916667	0.107788
P13,P14,P5,P2,P6_r,P3,P7,P8,P9,P10,P4	P13,P14,P5,P2,P6_r,P3,P7,P8,P9,P10,P4,P12	19414	FGADPIHSL	ORF1ab	1153	0.03281	0.916667	0.107788
P13,P14,P5,P2,P6_r,P3,P7,P8,P9,P10,P4	P13,P14,P5,P2,P6_r,P3,P7,P8,P9,P10,P4,P12	19414	YLITPVHVM	ORF1ab	2787	0.03224	0.916667	0.107788
P13,P14,P5,P2,P6_r,P3,P7,P8,P9,P10,P4	P13,P14,P5,P2,P6_r,P3,P7,P8,P9,P10,P4,P12	19414	FAMQMAYRF	S-protein	897	0.0333	0.916667	0.107788
P13,P14,P5,P2,P6_r,P3,P7,P8,P9,P10,P4	P13,P14,P5,P2,P6_r,P3,P7,P8,P9,P10,P4,P12	19414	KAYNVTQAF	N-protein	265	0.03276	0.916667	0.107788
P13,P14,P5,P2,P6_r,P3,P7,P8,P9,P10,P4	P13,P14,P5,P2,P6_r,P3,P7,P8,P9,P10,P4,P12	19414	VAMPNLYKM	ORF1ab	6806	0.03344	0.916667	0.107788
P13,P14,P5,P2,P6_r,P3,P7,P8,P9,P10,P4	P13,P14,P5,P2,P6_r,P3,P7,P8,P9,P10,P4,P12	19414	YTNDKACPL	ORF1ab	2844	0.0332	0.916667	0.107788
P13,P14,P5,P2,P6_r,P3,P7,P8,P9,P10,P4	P13,P14,P5,P2,P6_r,P3,P7,P8,P9,P10,P4,P12	19414	MAYITGGVV	ORF1ab	597	0.03223	0.916667	0.107788
P13,P14,P5,P2,P6_r,P3,P7,P8,P9,P10,P4	P13,P14,P5,P2,P6_r,P3,P7,P8,P9,P10,P4,P12	19414	FAYANRNRF	M-protein	36	0.03277	0.916667	0.107788
P13,P14,P5,P2,P6_r,P3,P7,P8,P9,P10,P4	P13,P14,P5,P2,P6_r,P3,P7,P8,P9,P10,P4,P12	19414	FAQDGNAAI	ORF1ab	4833	0.03296	0.916667	0.107788
P13,P14,P5,P2,P6_r,P3,P7,P8,P9,P10,P4	P13,P14,P5,P2,P6_r,P3,P7,P8,P9,P10,P4,P12	19414	YVLPNDDTL	ORF1ab	1618	0.03306	0.916667	0.107788
P13,P14,P5,P2,P6_r,P3,P7,P8,P9,P10,P4	P13,P14,P5,P2,P6_r,P3,P7,P8,P9,P10,P4,P12	19414	YVFCTVNAL	ORF1ab	5678	0.03233	0.916667	0.107788
P13,P14,P5,P2,P6_r,P3,P7,P8,P9,P10,P4	P13,P14,P5,P2,P6_r,P3,P7,P8,P9,P10,P4,P12	19414	HANEYRLYL	ORF1ab	6411	0.03331	0.916667	0.107788
P13,P14,P5,P2,P6_r,P3,P7,P8,P9,P10,P4	P13,P14,P5,P2,P6_r,P3,P7,P8,P9,P10,P4,P12	19414	FAYTKRNVI	ORF1ab	4919	0.03339	0.916667	0.107788
P13,P14,P5,P2,P6_r,P3,P7,P8,P9,P10,P4	P13,P14,P5,P2,P6_r,P3,P7,P8,P9,P10,P4,P12	19414	YVVDDPCPI	ORF8	30	0.03262	0.916667	0.107788
P13,P14,P5,P2,P6_r,P3,P7,P8,P9,P10,P4	P13,P14,P5,P2,P6_r,P3,P7,P8,P9,P10,P4,P12	19414	LVYAADPAM	ORF1ab	4763	0.03284	0.916667	0.107788
P13,P14,P5,P2,P6_r,P3,P7,P8,P9,P10,P4	P13,P14,P5,P2,P6_r,P3,P7,P8,P9,P10,P4,P12	19414	MADQAMTQM	ORF1ab	4003	0.03281	0.916667	0.107788
P13,P14,P5,P2,P6_r,P3,P7,P8,P9,P10,P4	P13,P14,P5,P2,P6_r,P3,P7,P8,P9,P10,P4,P12	19414	IAIPTNFTI	S-protein	711	0.03359	0.916667	0.107788
P13,P14,P5,P2,P6_r,P3,P7,P8,P9,P10,P4	P13,P14,P5,P2,P6_r,P3,P7,P8,P9,P10,P4,P12	19414	FVLTSHTVM	ORF1ab	5548	0.03377	0.916667	0.107788
P13,P14,P5,P2,P6_r,P3,P7,P8,P9,P10,P4	P13,P14,P5,P2,P6_r,P3,P7,P8,P9,P10,P4,P12	19414	FVSDADSTL	ORF1ab	6900	0.03314	0.916667	0.107788
P13,P14,P5,P2,P6_r,P3,P7,P9,P10,P4,P12	P13,P14,P5,P2,P6_r,P3,P7,P8,P9,P10,P4,P12	20426	FSSTFNVPM	ORF1ab	2597	0.03305	0.916667	0.107788
P13,P14,P5,P2,P6_r,P3,P7,P9,P10,P4,P12	P13,P14,P5,P2,P6_r,P3,P7,P8,P9,P10,P4,P12	20426	YTACSHAAV	ORF1ab	5629	0.0327	0.916667	0.107788
P13,P14,P5,P2,P6_r,P3,P7,P9,P10,P4,P12	P13,P14,P5,P2,P6_r,P3,P7,P8,P9,P10,P4,P12	20426	FVNEFYAYL	ORF1ab	5132	0.03335	0.916667	0.107788
P13,P14,P5,P2,P6_r,P3,P7,P9,P10,P4,P12	P14,P5,P2,P3,P7,P9,P10,P4,P12	20426	FVMMSAPPA	ORF1ab	1803	0.02736	0.818182	0.107788
P13,P14,P5,P2,P6_r,P3,P7,P9,P10,P4,P12	P13,P14,P5,P2,P6_r,P3,P7,P8,P9,P10,P4,P12	20426	YADVFHLYL	ORF1ab	5268	0.03346	0.916667	0.107788
P13,P14,P5,P2,P6_r,P3,P7,P9,P10,P4,P12	P13,P14,P5,P2,P6_r,P3,P7,P8,P9,P10,P4,P12	20426	QAWQPGVAM	ORF1ab	6800	0.03277	0.916667	0.107788
P13,P14,P5,P2,P6_r,P3,P7,P9,P10,P4,P12	P13,P14,P5,P2,P6_r,P3,P7,P8,P9,P10,P4,P12	20426	YSTAALGVL	ORF1ab	2244	0.03396	0.916667	0.107788
P13,P14,P5,P2,P6_r,P3,P7,P9,P10,P4,P12	P13,P14,P5,P2,P6_r,P3,P7,P8,P9,P10,P4,P12	20426	FVSEETGTL	E-protein	3	0.03199	0.916667	0.107788
P13,P14,P5,P2,P6_r,P3,P7,P9,P10,P4,P12	P13,P14,P5,P2,P6_r,P3,P7,P8,P9,P10,P4,P12	20426	FSNSGSDVL	ORF1ab	3240	0.03326	0.916667	0.107788
P13,P14,P5,P2,P6_r,P3,P7,P9,P10,P4,P12	P13,P14,P5,P2,P6_r,P3,P7,P8,P9,P10,P4,P12	20426	IAMSAFAMM	ORF1ab	3618	0.03235	0.916667	0.107788
P13,P14,P5,P2,P6_r,P3,P7,P9,P10,P4,P12	P13,P14,P5,P2,P6_r,P3,P7,P8,P9,P10,P4,P12	20426	FLNRFTTTL	ORF1ab	3481	0.033	0.916667	0.107788
P13,P14,P5,P2,P6_r,P3,P7,P9,P10,P4,P12	P13,P14,P5,P2,P6_r,P3,P7,P8,P9,P10,P4,P12	20426	MMISAGFSL	ORF1ab	6424	0.0331	0.916667	0.107788
P13,P14,P5,P2,P6_r,P3,P7,P9,P10,P4,P12	P14,P5,P2,P3,P7,P9,P10,P4,P12	20426	YLATALLTL	ORF1ab	1674	0.02768	0.818182	0.107788
P13,P14,P5,P2,P6_r,P3,P7,P9,P10,P4,P12	P13,P14,P5,P2,P6_r,P3,P7,P8,P9,P10,P4,P12	20426	VAYFNMVYM	ORF1ab	3646	0.03272	0.916667	0.107788
P13,P14,P5,P2,P6_r,P3,P7,P9,P10,P4,P12	P13,P14,P5,P2,P6_r,P3,P7,P8,P9,P10,P4,P12	20426	WTFGAGAAL	S-protein	885	0.03317	0.916667	0.107788
P13,P14,P5,P2,P6_r,P3,P7,P9,P10,P4,P12	P13,P14,P5,P2,P6_r,P3,P7,P8,P9,P10,P4,P12	20426	FASEAARVV	ORF1ab	535	0.0339	0.916667	0.107788
P13,P14,P5,P2,P6_r,P3,P7,P9,P10,P4,P12	P13,P14,P5,P2,P6_r,P3,P7,P8,P9,P10,P4,P12	20426	AALQIPFAM	S-protein	891	0.03251	0.916667	0.107788
P13,P14,P5,P2,P6_r,P3,P7,P9,P10,P4,P12	P13,P14,P5,P2,P6_r,P3,P7,P8,P9,P10,P4,P12	20426	AAYVDNSSL	ORF1ab	2096	0.03291	0.916667	0.107788
P13,P14,P5,P2,P6_r,P3,P7,P9,P10,P4,P12	P14,P5,P2,P6_r,P3,P7,P9,P10,P4	20426	LMIERFVSL	ORF1ab	5245	0.02735	0.818182	0.107788
P13,P14,P5,P2,P6_r,P3,P7,P9,P10,P4,P12	P13,P14,P5,P2,P6_r,P3,P7,P8,P9,P10,P4,P12	20426	YSSANNCTF	S-protein	159	0.03309	0.916667	0.107788
P13,P14,P5,P2,P6_r,P3,P7,P9,P10,P4,P12	P13,P14,P5,P2,P6_r,P3,P7,P8,P9,P10,P4,P12	20426	LANECAQVL	ORF1ab	5046	0.03274	0.916667	0.107788
P13,P14,P5,P2,P6_r,P3,P7,P9,P10,P4,P12	P13,P14,P5,P2,P6_r,P3,P7,P8,P9,P10,P4,P12	20426	MVTNNTFTL	ORF1ab	806	0.03315	0.916667	0.107788
P13,P14,P5,P2,P6_r,P3,P7,P9,P10,P4,P12	P13,P14,P5,P2,P6_r,P3,P7,P8,P9,P10,P4,P12	20426	HAASGNLLL	ORF1ab	4772	0.03343	0.916667	0.107788
P13,P14,P5,P2,P6_r,P3,P7,P9,P10,P4,P12	P13,P14,P5,P2,P6_r,P3,P7,P8,P9,P10,P4,P12	20426	MSYEDQDAL	ORF1ab	4910	0.03323	0.916667	0.107788
P13,P14,P5,P2,P6_r,P3,P7,P9,P10,P4,P12	P13,P14,P5,P2,P6_r,P3,P7,P8,P9,P10,P4,P12	20426	LALGGSVAI	ORF1ab	6958	0.03363	0.916667	0.107788
P13,P14,P5,P2,P6_r,P3,P7,P9,P10,P4,P12	P13,P14,P5,P2,P6_r,P3,P7,P8,P9,P10,P4,P12	20426	FAPSASAFF	N-protein	306	0.03384	0.916667	0.107788
P13,P14,P5,P2,P6_r,P3,P7,P9,P10,P4,P12	P13,P14,P5,P2,P6_r,P3,P7,P8,P9,P10,P4,P12	20426	FGADPIHSL	ORF1ab	1153	0.03251	0.916667	0.107788
P13,P14,P5,P2,P6_r,P3,P7,P9,P10,P4,P12	P13,P14,P5,P2,P6_r,P3,P7,P8,P9,P10,P4,P12	20426	YLITPVHVM	ORF1ab	2787	0.03226	0.916667	0.107788
P13,P14,P5,P2,P6_r,P3,P7,P9,P10,P4,P12	P13,P14,P5,P2,P6_r,P3,P7,P8,P9,P10,P4,P12	20426	FAMQMAYRF	S-protein	897	0.03298	0.916667	0.107788
P13,P14,P5,P2,P6_r,P3,P7,P9,P10,P4,P12	P13,P14,P5,P2,P6_r,P3,P7,P8,P9,P10,P4,P12	20426	KAYNVTQAF	N-protein	265	0.03404	0.916667	0.107788
P13,P14,P5,P2,P6_r,P3,P7,P9,P10,P4,P12	P13,P14,P5,P2,P6_r,P3,P7,P8,P9,P10,P4,P12	20426	VAMPNLYKM	ORF1ab	6806	0.03276	0.916667	0.107788
P13,P14,P5,P2,P6_r,P3,P7,P9,P10,P4,P12	P13,P14,P5,P2,P6_r,P3,P7,P8,P9,P10,P4,P12	20426	YTNDKACPL	ORF1ab	2844	0.03294	0.916667	0.107788
P13,P14,P5,P2,P6_r,P3,P7,P9,P10,P4,P12	P13,P14,P5,P2,P6_r,P3,P7,P8,P9,P10,P4,P12	20426	MAYITGGVV	ORF1ab	597	0.03366	0.916667	0.107788
P13,P14,P5,P2,P6_r,P3,P7,P9,P10,P4,P12	P13,P14,P5,P2,P6_r,P3,P7,P8,P9,P10,P4,P12	20426	FAYANRNRF	M-protein	36	0.0324	0.916667	0.107788
P13,P14,P5,P2,P6_r,P3,P7,P9,P10,P4,P12	P13,P14,P5,P2,P6_r,P3,P7,P8,P9,P10,P4,P12	20426	FAQDGNAAI	ORF1ab	4833	0.03169	0.916667	0.107788
P13,P14,P5,P2,P6_r,P3,P7,P9,P10,P4,P12	P14,P5,P2,P3,P7,P9,P10,P4,P12	20426	SIIAYTMSL	S-protein	690	0.0276	0.818182	0.107788
P13,P14,P5,P2,P6_r,P3,P7,P9,P10,P4,P12	P13,P14,P5,P2,P6_r,P3,P7,P8,P9,P10,P4,P12	20426	YVLPNDDTL	ORF1ab	1618	0.03369	0.916667	0.107788
P13,P14,P5,P2,P6_r,P3,P7,P9,P10,P4,P12	P13,P14,P5,P2,P6_r,P3,P7,P8,P9,P10,P4,P12	20426	YVFCTVNAL	ORF1ab	5678	0.03174	0.916667	0.107788
P13,P14,P5,P2,P6_r,P3,P7,P9,P10,P4,P12	P13,P14,P5,P2,P6_r,P3,P7,P8,P9,P10,P4,P12	20426	HANEYRLYL	ORF1ab	6411	0.03277	0.916667	0.107788
P13,P14,P5,P2,P6_r,P3,P7,P9,P10,P4,P12	P14,P5,P2,P3,P7,P9,P10,P4,P12	20426	FTISVTTEI	S-protein	717	0.02691	0.818182	0.107788
P13,P14,P5,P2,P6_r,P3,P7,P9,P10,P4,P12	P13,P14,P5,P2,P6_r,P3,P7,P8,P9,P10,P4,P12	20426	FAYTKRNVI	ORF1ab	4919	0.03354	0.916667	0.107788
P13,P14,P5,P2,P6_r,P3,P7,P9,P10,P4,P12	P13,P14,P5,P2,P6_r,P3,P7,P8,P9,P10,P4,P12	20426	YVVDDPCPI	ORF8	30	0.03253	0.916667	0.107788
P13,P14,P5,P2,P6_r,P3,P7,P9,P10,P4,P12	P13,P14,P5,P2,P6_r,P3,P7,P8,P9,P10,P4,P12	20426	LVYAADPAM	ORF1ab	4763	0.03222	0.916667	0.107788
P13,P14,P5,P2,P6_r,P3,P7,P9,P10,P4,P12	P13,P14,P5,P2,P6_r,P3,P7,P8,P9,P10,P4,P12	20426	MADQAMTQM	ORF1ab	4003	0.03217	0.916667	0.107788
P13,P14,P5,P2,P6_r,P3,P7,P9,P10,P4,P12	P13,P14,P5,P2,P6_r,P3,P7,P8,P9,P10,P4,P12	20426	IAIPTNFTI	S-protein	711	0.03288	0.916667	0.107788
P13,P14,P5,P2,P6_r,P3,P7,P9,P10,P4,P12	P13,P14,P5,P2,P6_r,P3,P7,P8,P9,P10,P4,P12	20426	FVLTSHTVM	ORF1ab	5548	0.03404	0.916667	0.107788
P13,P14,P5,P2,P6_r,P3,P7,P9,P10,P4,P12	P13,P14,P5,P2,P6_r,P3,P7,P8,P9,P10,P4,P12	20426	FVSDADSTL	ORF1ab	6900	0.03262	0.916667	0.107788
P14,P5,P2,P6_r,P3,P7,P9,P10,P11,P4,P12	P14,P5,P2,P3,P7,P9,P10,P4,P12	21510	FVMMSAPPA	ORF1ab	1803	0.02752	0.818182	0.107788
P14,P5,P2,P6_r,P3,P7,P9,P10,P11,P4,P12	P14,P5,P2,P3,P7,P9,P10,P4,P12	21510	YLATALLTL	ORF1ab	1674	0.02784	0.818182	0.107788
P14,P5,P2,P6_r,P3,P7,P9,P10,P11,P4,P12	P14,P5,P2,P6_r,P3,P7,P9,P10,P4	21510	LMIERFVSL	ORF1ab	5245	0.02778	0.818182	0.107788
P14,P5,P2,P6_r,P3,P7,P9,P10,P11,P4,P12	P14,P5,P2,P3,P7,P9,P10,P4,P12	21510	SIIAYTMSL	S-protein	690	0.0279	0.818182	0.107788
P14,P5,P2,P6_r,P3,P7,P9,P10,P11,P4,P12	P14,P5,P2,P3,P7,P9,P10,P4,P12	21510	FTISVTTEI	S-protein	717	0.0272	0.818182	0.107788
P13,P14,P5,P2,P6_r,P7,P8,P9,P10,P11,P4,P12	P13,P14,P5,P2,P6_r,P7,P8,P9,P10,P4,P12	21866	YLASGGQPI	ORF1ab	4282	0.03152	0.916667	0.107788
P14,P5,P2,P6_r,P3,P7,P9,P10,P11,P4,P12	P14,P5,P2,P3,P7,P9,P10,P4,P12	21887	FVMMSAPPA	ORF1ab	1803	0.02735	0.818182	0.107788
P14,P5,P2,P6_r,P3,P7,P9,P10,P11,P4,P12	P14,P5,P2,P3,P7,P9,P10,P4,P12	21887	YLATALLTL	ORF1ab	1674	0.0272	0.818182	0.107788
P14,P5,P2,P6_r,P3,P7,P9,P10,P11,P4,P12	P14,P5,P2,P6_r,P3,P7,P9,P10,P4	21887	LMIERFVSL	ORF1ab	5245	0.02749	0.818182	0.107788
P14,P5,P2,P6_r,P3,P7,P9,P10,P11,P4,P12	P14,P5,P2,P3,P7,P9,P10,P4,P12	21887	SIIAYTMSL	S-protein	690	0.02742	0.818182	0.107788
P14,P5,P2,P6_r,P3,P7,P9,P10,P11,P4,P12	P14,P5,P2,P3,P7,P9,P10,P4,P12	21887	FTISVTTEI	S-protein	717	0.02747	0.818182	0.107788
P14,P5,P1,P2,P6_r,P3,P7,P9,P10,P4,P12	P14,P5,P2,P3,P7,P9,P10,P4,P12	21923	FVMMSAPPA	ORF1ab	1803	0.02752	0.818182	0.107788
P14,P5,P1,P2,P6_r,P3,P7,P9,P10,P4,P12	P14,P5,P2,P3,P7,P9,P10,P4,P12	21923	YLATALLTL	ORF1ab	1674	0.02786	0.818182	0.107788
P14,P5,P1,P2,P6_r,P3,P7,P9,P10,P4,P12	P14,P5,P2,P6_r,P3,P7,P9,P10,P4	21923	LMIERFVSL	ORF1ab	5245	0.02695	0.818182	0.107788
P14,P5,P1,P2,P6_r,P3,P7,P9,P10,P4,P12	P14,P5,P2,P3,P7,P9,P10,P4,P12	21923	SIIAYTMSL	S-protein	690	0.02734	0.818182	0.107788
P14,P5,P1,P2,P6_r,P3,P7,P9,P10,P4,P12	P14,P5,P2,P3,P7,P9,P10,P4,P12	21923	FTISVTTEI	S-protein	717	0.02671	0.818182	0.107788
P13,P14,P5,P1,P2,P6_r,P10,P11,P12	P13,P14,P5,P1,P2,P6_r,P8,P9,P10,P11,P12	22877	RLFRKSNLK	S-protein	453	0.02683	0.818182	0.107788
P13,P14,P5,P1,P2,P6_r,P10,P11,P12	P13,P14,P5,P1,P2,P6_r,P8,P10,P11,P4,P12	22877	MSYYCKSHK	ORF1ab	5391	0.02818	0.818182	0.107788
P13,P14,P5,P2,P6_r,P8,P9,P4,P12	P13,P14,P5,P2,P6_r,P7,P8,P9,P10,P4,P12	23155	YLASGGQPI	ORF1ab	4282	0.02827	0.818182	0.107788
P14,P5,P1,P2,P3,P7,P9,P10,P11,P4,P12	P14,P5,P2,P3,P7,P9,P10,P4,P12	24212	FVMMSAPPA	ORF1ab	1803	0.02704	0.818182	0.107788
P14,P5,P1,P2,P3,P7,P9,P10,P11,P4,P12	P14,P5,P2,P3,P7,P9,P10,P4,P12	24212	YLATALLTL	ORF1ab	1674	0.02729	0.818182	0.107788
P14,P5,P1,P2,P3,P7,P9,P10,P11,P4,P12	P14,P5,P2,P3,P7,P9,P10,P4,P12	24212	SIIAYTMSL	S-protein	690	0.02749	0.818182	0.107788
P14,P5,P1,P2,P3,P7,P9,P10,P11,P4,P12	P14,P5,P2,P3,P7,P9,P10,P4,P12	24212	FTISVTTEI	S-protein	717	0.02809	0.818182	0.107788
P13,P14,P2,P6_r,P3,P7,P8,P9,P10,P4,P12	P13,P14,P5,P2,P6_r,P3,P7,P8,P9,P10,P4,P12	11630	YTNDKACPL	ORF1ab	2844	0.03436	0.916667	0.107962
P14,P5,P2,P6_r,P3,P7,P8,P9,P10,P4,P12	P13,P14,P5,P2,P6_r,P3,P7,P8,P9,P10,P4,P12	14451	IAIPTNFTI	S-protein	711	0.03437	0.916667	0.107962
P13,P14,P2,P6_r,P3,P7,P8,P9,P10,P4,P12	P13,P14,P5,P2,P6_r,P3,P7,P8,P9,P10,P4,P12	11630	FVSEETGTL	E-protein	3	0.03454	0.916667	0.108284
P13,P5,P1,P6_r,P8,P9,P10,P11,P4,P12	P13,P5,P1,P2,P6_r,P8,P9,P11,P4,P12	18367	STFNVPMEK	ORF1ab	2599	0.03935	0.818182	0.123122
P13,P5,P1,P2,P6_r,P7,P8,P9,P11,P4	P13,P5,P1,P2,P6_r,P8,P9,P11,P4,P12	11524	STFNVPMEK	ORF1ab	2599	0.04056	0.818182	0.123723
P13,P14,P5,P1,P2,P6_r,P3,P10,P4,P12	P14,P5,P1,P2,P6_r,P3,P10,P11,P4,P12	11577	CSLSHRFYR	ORF1ab	5037	0.04109	0.818182	0.123723
P13,P14,P5,P1,P2,P6_r,P3,P10,P4,P12	P14,P5,P1,P2,P6_r,P3,P10,P11,P4,P12	11577	QTMLFTMLR	ORF1ab	4029	0.04134	0.818182	0.123723
P13,P14,P5,P1,P2,P6_r,P3,P10,P4,P12	P14,P5,P1,P2,P6_r,P3,P10,P11,P4,P12	11577	LSYFIASFR	M-protein	92	0.04062	0.818182	0.123723
P13,P5,P1,P6_r,P7,P8,P9,P11,P4,P12	P13,P5,P1,P2,P6_r,P8,P9,P11,P4,P12	13718	STFNVPMEK	ORF1ab	2599	0.04126	0.818182	0.123723
P5,P1,P2,P6_r,P3,P9,P10,P11,P4,P12	P14,P5,P1,P2,P6_r,P3,P10,P11,P4,P12	17202	CSLSHRFYR	ORF1ab	5037	0.04142	0.818182	0.123723
P5,P1,P2,P6_r,P3,P9,P10,P11,P4,P12	P14,P5,P1,P2,P6_r,P3,P10,P11,P4,P12	17202	QTMLFTMLR	ORF1ab	4029	0.04065	0.818182	0.123723
P5,P1,P2,P6_r,P3,P9,P10,P11,P4,P12	P14,P5,P1,P2,P6_r,P3,P10,P11,P4,P12	17202	LSYFIASFR	M-protein	92	0.04013	0.818182	0.123723
P5,P1,P2,P6_r,P3,P9,P10,P11,P4,P12	P14,P5,P1,P2,P6_r,P3,P10,P11,P4,P12	17202	HLMGWDYPK	ORF1ab	5004	0.04106	0.818182	0.123723
P14,P5,P1,P2,P6_r,P3,P9,P10,P11,P12	P14,P5,P1,P2,P6_r,P3,P10,P11,P4,P12	17492	CSLSHRFYR	ORF1ab	5037	0.03986	0.818182	0.123723
P14,P5,P1,P2,P6_r,P3,P9,P10,P11,P12	P14,P5,P1,P2,P6_r,P3,P10,P11,P4,P12	17492	QTMLFTMLR	ORF1ab	4029	0.04106	0.818182	0.123723
P14,P5,P1,P2,P6_r,P3,P9,P10,P11,P12	P14,P5,P1,P2,P6_r,P3,P10,P11,P4,P12	17492	LSYFIASFR	M-protein	92	0.04058	0.818182	0.123723
P14,P5,P1,P2,P6_r,P3,P7,P10,P4,P12	P14,P5,P1,P2,P6_r,P3,P10,P11,P4,P12	18064	CSLSHRFYR	ORF1ab	5037	0.04099	0.818182	0.123723
P14,P5,P1,P2,P6_r,P3,P7,P10,P4,P12	P14,P5,P1,P2,P6_r,P3,P10,P11,P4,P12	18064	QTMLFTMLR	ORF1ab	4029	0.04148	0.818182	0.123723
P14,P5,P1,P2,P6_r,P3,P7,P10,P4,P12	P14,P5,P1,P2,P6_r,P3,P10,P11,P4,P12	18064	LSYFIASFR	M-protein	92	0.04136	0.818182	0.123723
P14,P5,P1,P2,P6_r,P3,P7,P10,P4,P12	P14,P5,P1,P2,P6_r,P3,P10,P11,P4,P12	18064	HLMGWDYPK	ORF1ab	5004	0.04013	0.818182	0.123723
P13,P5,P1,P2,P6_r,P3,P8,P11,P4,P12	P13,P5,P1,P2,P6_r,P8,P9,P11,P4,P12	18559	STFNVPMEK	ORF1ab	2599	0.04153	0.818182	0.123723
P13,P5,P1,P2,P8,P9,P10,P11,P4,P12	P13,P5,P1,P2,P6_r,P8,P9,P11,P4,P12	18929	STFNVPMEK	ORF1ab	2599	0.0413	0.818182	0.123723
P14,P5,P2,P6_r,P3,P9,P10,P11,P4,P12	P14,P5,P1,P2,P6_r,P3,P10,P11,P4,P12	19197	CSLSHRFYR	ORF1ab	5037	0.04031	0.818182	0.123723
P14,P5,P2,P6_r,P3,P9,P10,P11,P4,P12	P14,P5,P1,P2,P6_r,P3,P10,P11,P4,P12	19197	QTMLFTMLR	ORF1ab	4029	0.04155	0.818182	0.123723
P14,P5,P2,P6_r,P3,P9,P10,P11,P4,P12	P14,P5,P1,P2,P6_r,P3,P10,P11,P4,P12	19197	LSYFIASFR	M-protein	92	0.04053	0.818182	0.123723
P14,P5,P2,P6_r,P3,P9,P10,P11,P4,P12	P14,P5,P1,P2,P6_r,P3,P10,P11,P4,P12	19197	HLMGWDYPK	ORF1ab	5004	0.04037	0.818182	0.123723
P13,P5,P1,P2,P3,P8,P9,P11,P4,P12	P13,P5,P1,P2,P6_r,P8,P9,P11,P4,P12	19799	STFNVPMEK	ORF1ab	2599	0.04038	0.818182	0.123723
P13,P14,P2,P6_r,P3,P7,P8,P10,P4,P12	P13,P14,P2,P6_r,P7,P8,P9,P10,P4,P12	20996	FAAYSRYRI	M-protein	192	0.04102	0.818182	0.123723
P13,P14,P2,P6_r,P3,P7,P8,P10,P4,P12	P13,P14,P2,P6_r,P7,P8,P9,P10,P4,P12	20996	VVNQNAQAL	S-protein	950	0.04025	0.818182	0.123723
P13,P5,P2,P6_r,P8,P9,P10,P11,P4,P12	P13,P5,P1,P2,P6_r,P8,P9,P11,P4,P12	25481	STFNVPMEK	ORF1ab	2599	0.04142	0.818182	0.123723
P13,P14,P5,P1,P2,P6_r,P3,P10,P4,P12	P14,P5,P1,P2,P6_r,P3,P10,P11,P4,P12	11577	HLMGWDYPK	ORF1ab	5004	0.04176	0.818182	0.124118
P13,P14,P2,P6_r,P3,P7,P8,P10,P4,P12	P13,P14,P2,P6_r,P7,P8,P9,P10,P4,P12	20996	QASLNGVTL	ORF1ab	6610	0.04193	0.818182	0.124392
P14,P5,P1,P2,P6_r,P3,P9,P10,P11,P12	P14,P5,P1,P2,P6_r,P3,P10,P11,P4,P12	17492	HLMGWDYPK	ORF1ab	5004	0.04216	0.818182	0.124843
P13,P5,P1,P2,P6_r,P7,P8,P9,P10,P11,P4,P12	P13,P5,P1,P2,P6_r,P8,P9,P11,P4,P12	11564	STFNVPMEK	ORF1ab	2599	0.06608	0.833333	0.147537
P13,P14,P5,P1,P2,P6_r,P3,P7,P10,P11,P4,P12	P14,P5,P1,P2,P6_r,P3,P10,P11,P4,P12	12157	CSLSHRFYR	ORF1ab	5037	0.06762	0.833333	0.147537
P13,P14,P5,P1,P2,P6_r,P3,P7,P10,P11,P4,P12	P14,P5,P1,P2,P6_r,P3,P10,P11,P4,P12	12157	QTMLFTMLR	ORF1ab	4029	0.06565	0.833333	0.147537
P13,P14,P5,P1,P2,P6_r,P3,P7,P10,P11,P4,P12	P14,P5,P1,P2,P6_r,P3,P10,P11,P4,P12	12157	LSYFIASFR	M-protein	92	0.0657	0.833333	0.147537
P13,P14,P5,P1,P2,P6_r,P3,P7,P10,P11,P4,P12	P14,P5,P1,P2,P6_r,P3,P10,P11,P4,P12	12157	HLMGWDYPK	ORF1ab	5004	0.06406	0.833333	0.147537
P13,P5,P1,P2,P6_r,P3,P8,P9,P10,P11,P4,P12	P13,P5,P1,P2,P6_r,P8,P9,P11,P4,P12	12840	STFNVPMEK	ORF1ab	2599	0.06618	0.833333	0.147537
P13,P14,P5,P1,P2,P6_r,P3,P9,P10,P11,P4,P12	P14,P5,P1,P2,P6_r,P3,P10,P11,P4,P12	12977	CSLSHRFYR	ORF1ab	5037	0.06459	0.833333	0.147537
P13,P14,P5,P1,P2,P6_r,P3,P9,P10,P11,P4,P12	P14,P5,P1,P2,P6_r,P3,P10,P11,P4,P12	12977	QTMLFTMLR	ORF1ab	4029	0.06701	0.833333	0.147537
P13,P14,P5,P1,P2,P6_r,P3,P9,P10,P11,P4,P12	P14,P5,P1,P2,P6_r,P3,P10,P11,P4,P12	12977	LSYFIASFR	M-protein	92	0.06601	0.833333	0.147537
P13,P14,P5,P1,P2,P6_r,P3,P9,P10,P11,P4,P12	P14,P5,P1,P2,P6_r,P3,P10,P11,P4,P12	12977	HLMGWDYPK	ORF1ab	5004	0.06651	0.833333	0.147537
P14,P5,P1,P2,P6_r,P3,P7,P8,P10,P11,P4,P12	P14,P5,P1,P2,P6_r,P3,P10,P11,P4,P12	13495	CSLSHRFYR	ORF1ab	5037	0.06604	0.833333	0.147537
P14,P5,P1,P2,P6_r,P3,P7,P8,P10,P11,P4,P12	P14,P5,P1,P2,P6_r,P3,P10,P11,P4,P12	13495	QTMLFTMLR	ORF1ab	4029	0.0658	0.833333	0.147537
P14,P5,P1,P2,P6_r,P3,P7,P8,P10,P11,P4,P12	P14,P5,P1,P2,P6_r,P3,P10,P11,P4,P12	13495	LSYFIASFR	M-protein	92	0.06609	0.833333	0.147537
P14,P5,P1,P2,P6_r,P3,P7,P8,P10,P11,P4,P12	P14,P5,P1,P2,P6_r,P3,P10,P11,P4,P12	13495	HLMGWDYPK	ORF1ab	5004	0.06603	0.833333	0.147537
P13,P14,P5,P1,P2,P6_r,P8,P9,P10,P11,P4,P12	P13,P5,P1,P2,P6_r,P8,P9,P11,P4,P12	15384	STFNVPMEK	ORF1ab	2599	0.06568	0.833333	0.147537
P5,P2,P6_r,P3,P7,P8,P9,P10,P4,P12	P13,P14,P5,P2,P6_r,P3,P7,P8,P9,P10,P4,P12	18778	FSSTFNVPM	ORF1ab	2597	0.06622	0.833333	0.147537
P5,P2,P6_r,P3,P7,P8,P9,P10,P4,P12	P13,P14,P5,P2,P6_r,P3,P7,P8,P9,P10,P4,P12	18778	YTACSHAAV	ORF1ab	5629	0.06524	0.833333	0.147537
P5,P2,P6_r,P3,P7,P8,P9,P10,P4,P12	P13,P14,P5,P2,P6_r,P3,P7,P8,P9,P10,P4,P12	18778	FVNEFYAYL	ORF1ab	5132	0.06604	0.833333	0.147537
P5,P2,P6_r,P3,P7,P8,P9,P10,P4,P12	P13,P14,P5,P2,P6_r,P3,P7,P8,P9,P10,P4,P12	18778	YADVFHLYL	ORF1ab	5268	0.06559	0.833333	0.147537
P5,P2,P6_r,P3,P7,P8,P9,P10,P4,P12	P13,P14,P5,P2,P6_r,P3,P7,P8,P9,P10,P4,P12	18778	QAWQPGVAM	ORF1ab	6800	0.06422	0.833333	0.147537
P5,P2,P6_r,P3,P7,P8,P9,P10,P4,P12	P13,P14,P5,P2,P6_r,P3,P7,P8,P9,P10,P4,P12	18778	YSTAALGVL	ORF1ab	2244	0.06525	0.833333	0.147537
P5,P2,P6_r,P3,P7,P8,P9,P10,P4,P12	P13,P14,P5,P2,P6_r,P3,P7,P8,P9,P10,P4,P12	18778	FVSEETGTL	E-protein	3	0.06644	0.833333	0.147537
P5,P2,P6_r,P3,P7,P8,P9,P10,P4,P12	P13,P14,P5,P2,P6_r,P3,P7,P8,P9,P10,P4,P12	18778	FSNSGSDVL	ORF1ab	3240	0.06553	0.833333	0.147537
P5,P2,P6_r,P3,P7,P8,P9,P10,P4,P12	P13,P14,P5,P2,P6_r,P3,P7,P8,P9,P10,P4,P12	18778	IAMSAFAMM	ORF1ab	3618	0.06548	0.833333	0.147537
P5,P2,P6_r,P3,P7,P8,P9,P10,P4,P12	P13,P14,P5,P2,P6_r,P3,P7,P8,P9,P10,P4,P12	18778	FLNRFTTTL	ORF1ab	3481	0.06517	0.833333	0.147537
P5,P2,P6_r,P3,P7,P8,P9,P10,P4,P12	P13,P14,P5,P2,P6_r,P3,P7,P8,P9,P10,P4,P12	18778	MMISAGFSL	ORF1ab	6424	0.06607	0.833333	0.147537
P5,P2,P6_r,P3,P7,P8,P9,P10,P4,P12	P13,P14,P5,P2,P6_r,P3,P7,P8,P9,P10,P4,P12	18778	VAYFNMVYM	ORF1ab	3646	0.06691	0.833333	0.147537
P5,P2,P6_r,P3,P7,P8,P9,P10,P4,P12	P13,P14,P5,P2,P6_r,P3,P7,P8,P9,P10,P4,P12	18778	WTFGAGAAL	S-protein	885	0.06609	0.833333	0.147537
P5,P2,P6_r,P3,P7,P8,P9,P10,P4,P12	P13,P14,P5,P2,P6_r,P3,P7,P8,P9,P10,P4,P12	18778	FASEAARVV	ORF1ab	535	0.06694	0.833333	0.147537
P5,P2,P6_r,P3,P7,P8,P9,P10,P4,P12	P13,P14,P5,P2,P6_r,P3,P7,P8,P9,P10,P4,P12	18778	AALQIPFAM	S-protein	891	0.06755	0.833333	0.147537
P5,P2,P6_r,P3,P7,P8,P9,P10,P4,P12	P13,P14,P5,P2,P6_r,P3,P7,P8,P9,P10,P4,P12	18778	AAYVDNSSL	ORF1ab	2096	0.06481	0.833333	0.147537
P5,P2,P6_r,P3,P7,P8,P9,P10,P4,P12	P13,P14,P5,P2,P6_r,P3,P7,P8,P9,P10,P4,P12	18778	YSSANNCTF	S-protein	159	0.06378	0.833333	0.147537
P5,P2,P6_r,P3,P7,P8,P9,P10,P4,P12	P13,P14,P5,P2,P6_r,P3,P7,P8,P9,P10,P4,P12	18778	LANECAQVL	ORF1ab	5046	0.06769	0.833333	0.147537
P5,P2,P6_r,P3,P7,P8,P9,P10,P4,P12	P13,P14,P5,P2,P6_r,P3,P7,P8,P9,P10,P4,P12	18778	MVTNNTFTL	ORF1ab	806	0.06531	0.833333	0.147537
P5,P2,P6_r,P3,P7,P8,P9,P10,P4,P12	P13,P14,P5,P2,P6_r,P3,P7,P8,P9,P10,P4,P12	18778	HAASGNLLL	ORF1ab	4772	0.06651	0.833333	0.147537
P5,P2,P6_r,P3,P7,P8,P9,P10,P4,P12	P13,P14,P5,P2,P6_r,P3,P7,P8,P9,P10,P4,P12	18778	MSYEDQDAL	ORF1ab	4910	0.0665	0.833333	0.147537
P5,P2,P6_r,P3,P7,P8,P9,P10,P4,P12	P13,P14,P5,P2,P6_r,P3,P7,P8,P9,P10,P4,P12	18778	LALGGSVAI	ORF1ab	6958	0.0636	0.833333	0.147537
P5,P2,P6_r,P3,P7,P8,P9,P10,P4,P12	P13,P14,P5,P2,P6_r,P3,P7,P8,P9,P10,P4,P12	18778	FAPSASAFF	N-protein	306	0.06574	0.833333	0.147537
P5,P2,P6_r,P3,P7,P8,P9,P10,P4,P12	P13,P14,P5,P2,P6_r,P3,P7,P8,P9,P10,P4,P12	18778	FGADPIHSL	ORF1ab	1153	0.06613	0.833333	0.147537
P5,P2,P6_r,P3,P7,P8,P9,P10,P4,P12	P13,P14,P5,P2,P6_r,P3,P7,P8,P9,P10,P4,P12	18778	YLITPVHVM	ORF1ab	2787	0.06562	0.833333	0.147537
P5,P2,P6_r,P3,P7,P8,P9,P10,P4,P12	P13,P14,P5,P2,P6_r,P3,P7,P8,P9,P10,P4,P12	18778	FAMQMAYRF	S-protein	897	0.06508	0.833333	0.147537
P5,P2,P6_r,P3,P7,P8,P9,P10,P4,P12	P13,P14,P5,P2,P6_r,P3,P7,P8,P9,P10,P4,P12	18778	KAYNVTQAF	N-protein	265	0.06409	0.833333	0.147537
P5,P2,P6_r,P3,P7,P8,P9,P10,P4,P12	P13,P14,P5,P2,P6_r,P3,P7,P8,P9,P10,P4,P12	18778	VAMPNLYKM	ORF1ab	6806	0.06487	0.833333	0.147537
P5,P2,P6_r,P3,P7,P8,P9,P10,P4,P12	P13,P14,P5,P2,P6_r,P3,P7,P8,P9,P10,P4,P12	18778	YTNDKACPL	ORF1ab	2844	0.06546	0.833333	0.147537
P5,P2,P6_r,P3,P7,P8,P9,P10,P4,P12	P13,P14,P5,P2,P6_r,P3,P7,P8,P9,P10,P4,P12	18778	MAYITGGVV	ORF1ab	597	0.06482	0.833333	0.147537
P5,P2,P6_r,P3,P7,P8,P9,P10,P4,P12	P13,P14,P5,P2,P6_r,P3,P7,P8,P9,P10,P4,P12	18778	FAYANRNRF	M-protein	36	0.06555	0.833333	0.147537
P5,P2,P6_r,P3,P7,P8,P9,P10,P4,P12	P13,P14,P5,P2,P6_r,P3,P7,P8,P9,P10,P4,P12	18778	FAQDGNAAI	ORF1ab	4833	0.06608	0.833333	0.147537
P5,P2,P6_r,P3,P7,P8,P9,P10,P4,P12	P13,P14,P5,P2,P6_r,P3,P7,P8,P9,P10,P4,P12	18778	YVLPNDDTL	ORF1ab	1618	0.06623	0.833333	0.147537
P5,P2,P6_r,P3,P7,P8,P9,P10,P4,P12	P13,P14,P5,P2,P6_r,P3,P7,P8,P9,P10,P4,P12	18778	YVFCTVNAL	ORF1ab	5678	0.06356	0.833333	0.147537
P5,P2,P6_r,P3,P7,P8,P9,P10,P4,P12	P13,P14,P5,P2,P6_r,P3,P7,P8,P9,P10,P4,P12	18778	HANEYRLYL	ORF1ab	6411	0.06707	0.833333	0.147537
P5,P2,P6_r,P3,P7,P8,P9,P10,P4,P12	P13,P14,P5,P2,P6_r,P3,P7,P8,P9,P10,P4,P12	18778	FAYTKRNVI	ORF1ab	4919	0.06624	0.833333	0.147537
P5,P2,P6_r,P3,P7,P8,P9,P10,P4,P12	P13,P14,P5,P2,P6_r,P3,P7,P8,P9,P10,P4,P12	18778	YVVDDPCPI	ORF8	30	0.06661	0.833333	0.147537
P5,P2,P6_r,P3,P7,P8,P9,P10,P4,P12	P13,P14,P5,P2,P6_r,P3,P7,P8,P9,P10,P4,P12	18778	LVYAADPAM	ORF1ab	4763	0.06529	0.833333	0.147537
P5,P2,P6_r,P3,P7,P8,P9,P10,P4,P12	P13,P14,P5,P2,P6_r,P3,P7,P8,P9,P10,P4,P12	18778	MADQAMTQM	ORF1ab	4003	0.06554	0.833333	0.147537
P5,P2,P6_r,P3,P7,P8,P9,P10,P4,P12	P13,P14,P5,P2,P6_r,P3,P7,P8,P9,P10,P4,P12	18778	IAIPTNFTI	S-protein	711	0.06512	0.833333	0.147537
P5,P2,P6_r,P3,P7,P8,P9,P10,P4,P12	P13,P14,P5,P2,P6_r,P3,P7,P8,P9,P10,P4,P12	18778	FVLTSHTVM	ORF1ab	5548	0.06616	0.833333	0.147537
P5,P2,P6_r,P3,P7,P8,P9,P10,P4,P12	P13,P14,P5,P2,P6_r,P3,P7,P8,P9,P10,P4,P12	18778	FVSDADSTL	ORF1ab	6900	0.06546	0.833333	0.147537
P13,P14,P5,P1,P2,P6_r,P3,P8,P9,P11,P4,P12	P13,P5,P1,P2,P6_r,P8,P9,P11,P4,P12	19036	STFNVPMEK	ORF1ab	2599	0.06566	0.833333	0.147537
P13,P14,P2,P6_r,P3,P7,P8,P9,P10,P11,P4,P12	P13,P14,P2,P6_r,P7,P8,P9,P10,P4,P12	19373	FAAYSRYRI	M-protein	192	0.066	0.833333	0.147537
P13,P14,P2,P6_r,P3,P7,P8,P9,P10,P11,P4,P12	P13,P14,P2,P6_r,P7,P8,P9,P10,P4,P12	19373	QASLNGVTL	ORF1ab	6610	0.06706	0.833333	0.147537
P13,P14,P2,P6_r,P3,P7,P8,P9,P10,P11,P4,P12	P13,P14,P2,P6_r,P7,P8,P9,P10,P4,P12	19373	VVNQNAQAL	S-protein	950	0.06606	0.833333	0.147537
P13,P5,P1,P2,P6_r,P7,P8,P9,P10,P11,P4,P12	P13,P5,P1,P2,P6_r,P8,P9,P11,P4,P12	19452	STFNVPMEK	ORF1ab	2599	0.06484	0.833333	0.147537
P14,P5,P1,P2,P6_r,P3,P7,P9,P10,P11,P4,P12	P14,P5,P1,P2,P6_r,P3,P10,P11,P4,P12	19930	CSLSHRFYR	ORF1ab	5037	0.06568	0.833333	0.147537
P14,P5,P1,P2,P6_r,P3,P7,P9,P10,P11,P4,P12	P14,P5,P1,P2,P6_r,P3,P10,P11,P4,P12	19930	QTMLFTMLR	ORF1ab	4029	0.06692	0.833333	0.147537
P14,P5,P1,P2,P6_r,P3,P7,P9,P10,P11,P4,P12	P14,P5,P1,P2,P6_r,P3,P10,P11,P4,P12	19930	LSYFIASFR	M-protein	92	0.06609	0.833333	0.147537
P14,P5,P1,P2,P6_r,P3,P7,P9,P10,P11,P4,P12	P14,P5,P1,P2,P6_r,P3,P10,P11,P4,P12	19930	HLMGWDYPK	ORF1ab	5004	0.06492	0.833333	0.147537
P14,P5,P2,P6_r,P3,P7,P9,P10,P4,P12	P13,P14,P5,P2,P6_r,P3,P7,P8,P9,P10,P4,P12	20892	FSSTFNVPM	ORF1ab	2597	0.06677	0.833333	0.147537
P14,P5,P2,P6_r,P3,P7,P9,P10,P4,P12	P13,P14,P5,P2,P6_r,P3,P7,P8,P9,P10,P4,P12	20892	YTACSHAAV	ORF1ab	5629	0.06606	0.833333	0.147537
P14,P5,P2,P6_r,P3,P7,P9,P10,P4,P12	P13,P14,P5,P2,P6_r,P3,P7,P8,P9,P10,P4,P12	20892	FVNEFYAYL	ORF1ab	5132	0.06754	0.833333	0.147537
P14,P5,P2,P6_r,P3,P7,P9,P10,P4,P12	P13,P14,P5,P2,P6_r,P3,P7,P8,P9,P10,P4,P12	20892	YADVFHLYL	ORF1ab	5268	0.06539	0.833333	0.147537
P14,P5,P2,P6_r,P3,P7,P9,P10,P4,P12	P13,P14,P5,P2,P6_r,P3,P7,P8,P9,P10,P4,P12	20892	QAWQPGVAM	ORF1ab	6800	0.06763	0.833333	0.147537
P14,P5,P2,P6_r,P3,P7,P9,P10,P4,P12	P13,P14,P5,P2,P6_r,P3,P7,P8,P9,P10,P4,P12	20892	YSTAALGVL	ORF1ab	2244	0.06434	0.833333	0.147537
P14,P5,P2,P6_r,P3,P7,P9,P10,P4,P12	P13,P14,P5,P2,P6_r,P3,P7,P8,P9,P10,P4,P12	20892	FVSEETGTL	E-protein	3	0.06507	0.833333	0.147537
P14,P5,P2,P6_r,P3,P7,P9,P10,P4,P12	P13,P14,P5,P2,P6_r,P3,P7,P8,P9,P10,P4,P12	20892	FSNSGSDVL	ORF1ab	3240	0.06681	0.833333	0.147537
P14,P5,P2,P6_r,P3,P7,P9,P10,P4,P12	P13,P14,P5,P2,P6_r,P3,P7,P8,P9,P10,P4,P12	20892	IAMSAFAMM	ORF1ab	3618	0.06566	0.833333	0.147537
P14,P5,P2,P6_r,P3,P7,P9,P10,P4,P12	P13,P14,P5,P2,P6_r,P3,P7,P8,P9,P10,P4,P12	20892	FLNRFTTTL	ORF1ab	3481	0.06697	0.833333	0.147537
P14,P5,P2,P6_r,P3,P7,P9,P10,P4,P12	P13,P14,P5,P2,P6_r,P3,P7,P8,P9,P10,P4,P12	20892	MMISAGFSL	ORF1ab	6424	0.06579	0.833333	0.147537
P14,P5,P2,P6_r,P3,P7,P9,P10,P4,P12	P13,P14,P5,P2,P6_r,P3,P7,P8,P9,P10,P4,P12	20892	VAYFNMVYM	ORF1ab	3646	0.06445	0.833333	0.147537
P14,P5,P2,P6_r,P3,P7,P9,P10,P4,P12	P13,P14,P5,P2,P6_r,P3,P7,P8,P9,P10,P4,P12	20892	WTFGAGAAL	S-protein	885	0.06553	0.833333	0.147537
P14,P5,P2,P6_r,P3,P7,P9,P10,P4,P12	P13,P14,P5,P2,P6_r,P3,P7,P8,P9,P10,P4,P12	20892	FASEAARVV	ORF1ab	535	0.06534	0.833333	0.147537
P14,P5,P2,P6_r,P3,P7,P9,P10,P4,P12	P13,P14,P5,P2,P6_r,P3,P7,P8,P9,P10,P4,P12	20892	AALQIPFAM	S-protein	891	0.06622	0.833333	0.147537
P14,P5,P2,P6_r,P3,P7,P9,P10,P4,P12	P13,P14,P5,P2,P6_r,P3,P7,P8,P9,P10,P4,P12	20892	AAYVDNSSL	ORF1ab	2096	0.06649	0.833333	0.147537
P14,P5,P2,P6_r,P3,P7,P9,P10,P4,P12	P13,P14,P5,P2,P6_r,P3,P7,P8,P9,P10,P4,P12	20892	YSSANNCTF	S-protein	159	0.06515	0.833333	0.147537
P14,P5,P2,P6_r,P3,P7,P9,P10,P4,P12	P13,P14,P5,P2,P6_r,P3,P7,P8,P9,P10,P4,P12	20892	LANECAQVL	ORF1ab	5046	0.06659	0.833333	0.147537
P14,P5,P2,P6_r,P3,P7,P9,P10,P4,P12	P13,P14,P5,P2,P6_r,P3,P7,P8,P9,P10,P4,P12	20892	MVTNNTFTL	ORF1ab	806	0.06557	0.833333	0.147537
P14,P5,P2,P6_r,P3,P7,P9,P10,P4,P12	P13,P14,P5,P2,P6_r,P3,P7,P8,P9,P10,P4,P12	20892	HAASGNLLL	ORF1ab	4772	0.06528	0.833333	0.147537
P14,P5,P2,P6_r,P3,P7,P9,P10,P4,P12	P13,P14,P5,P2,P6_r,P3,P7,P8,P9,P10,P4,P12	20892	MSYEDQDAL	ORF1ab	4910	0.06651	0.833333	0.147537
P14,P5,P2,P6_r,P3,P7,P9,P10,P4,P12	P13,P14,P5,P2,P6_r,P3,P7,P8,P9,P10,P4,P12	20892	LALGGSVAI	ORF1ab	6958	0.06665	0.833333	0.147537
P14,P5,P2,P6_r,P3,P7,P9,P10,P4,P12	P13,P14,P5,P2,P6_r,P3,P7,P8,P9,P10,P4,P12	20892	FAPSASAFF	N-protein	306	0.06613	0.833333	0.147537
P14,P5,P2,P6_r,P3,P7,P9,P10,P4,P12	P13,P14,P5,P2,P6_r,P3,P7,P8,P9,P10,P4,P12	20892	FGADPIHSL	ORF1ab	1153	0.06524	0.833333	0.147537
P14,P5,P2,P6_r,P3,P7,P9,P10,P4,P12	P13,P14,P5,P2,P6_r,P3,P7,P8,P9,P10,P4,P12	20892	YLITPVHVM	ORF1ab	2787	0.06537	0.833333	0.147537
P14,P5,P2,P6_r,P3,P7,P9,P10,P4,P12	P13,P14,P5,P2,P6_r,P3,P7,P8,P9,P10,P4,P12	20892	FAMQMAYRF	S-protein	897	0.06458	0.833333	0.147537
P14,P5,P2,P6_r,P3,P7,P9,P10,P4,P12	P13,P14,P5,P2,P6_r,P3,P7,P8,P9,P10,P4,P12	20892	KAYNVTQAF	N-protein	265	0.06648	0.833333	0.147537
P14,P5,P2,P6_r,P3,P7,P9,P10,P4,P12	P13,P14,P5,P2,P6_r,P3,P7,P8,P9,P10,P4,P12	20892	VAMPNLYKM	ORF1ab	6806	0.06596	0.833333	0.147537
P14,P5,P2,P6_r,P3,P7,P9,P10,P4,P12	P13,P14,P5,P2,P6_r,P3,P7,P8,P9,P10,P4,P12	20892	YTNDKACPL	ORF1ab	2844	0.06621	0.833333	0.147537
P14,P5,P2,P6_r,P3,P7,P9,P10,P4,P12	P13,P14,P5,P2,P6_r,P3,P7,P8,P9,P10,P4,P12	20892	MAYITGGVV	ORF1ab	597	0.06434	0.833333	0.147537
P14,P5,P2,P6_r,P3,P7,P9,P10,P4,P12	P13,P14,P5,P2,P6_r,P3,P7,P8,P9,P10,P4,P12	20892	FAYANRNRF	M-protein	36	0.06623	0.833333	0.147537
P14,P5,P2,P6_r,P3,P7,P9,P10,P4,P12	P13,P14,P5,P2,P6_r,P3,P7,P8,P9,P10,P4,P12	20892	FAQDGNAAI	ORF1ab	4833	0.06546	0.833333	0.147537
P14,P5,P2,P6_r,P3,P7,P9,P10,P4,P12	P13,P14,P5,P2,P6_r,P3,P7,P8,P9,P10,P4,P12	20892	YVLPNDDTL	ORF1ab	1618	0.06597	0.833333	0.147537
P14,P5,P2,P6_r,P3,P7,P9,P10,P4,P12	P13,P14,P5,P2,P6_r,P3,P7,P8,P9,P10,P4,P12	20892	YVFCTVNAL	ORF1ab	5678	0.06697	0.833333	0.147537
P14,P5,P2,P6_r,P3,P7,P9,P10,P4,P12	P13,P14,P5,P2,P6_r,P3,P7,P8,P9,P10,P4,P12	20892	HANEYRLYL	ORF1ab	6411	0.0657	0.833333	0.147537
P14,P5,P2,P6_r,P3,P7,P9,P10,P4,P12	P13,P14,P5,P2,P6_r,P3,P7,P8,P9,P10,P4,P12	20892	FAYTKRNVI	ORF1ab	4919	0.06644	0.833333	0.147537
P14,P5,P2,P6_r,P3,P7,P9,P10,P4,P12	P13,P14,P5,P2,P6_r,P3,P7,P8,P9,P10,P4,P12	20892	LVYAADPAM	ORF1ab	4763	0.06662	0.833333	0.147537
P14,P5,P2,P6_r,P3,P7,P9,P10,P4,P12	P13,P14,P5,P2,P6_r,P3,P7,P8,P9,P10,P4,P12	20892	MADQAMTQM	ORF1ab	4003	0.0658	0.833333	0.147537
P14,P5,P2,P6_r,P3,P7,P9,P10,P4,P12	P13,P14,P5,P2,P6_r,P3,P7,P8,P9,P10,P4,P12	20892	IAIPTNFTI	S-protein	711	0.06466	0.833333	0.147537
P14,P5,P2,P6_r,P3,P7,P9,P10,P4,P12	P13,P14,P5,P2,P6_r,P3,P7,P8,P9,P10,P4,P12	20892	FVLTSHTVM	ORF1ab	5548	0.06503	0.833333	0.147537
P14,P5,P2,P6_r,P3,P7,P9,P10,P4,P12	P13,P14,P5,P2,P6_r,P3,P7,P8,P9,P10,P4,P12	20892	FVSDADSTL	ORF1ab	6900	0.06466	0.833333	0.147537
P13,P5,P2,P6_r,P3,P7,P9,P10,P4,P12	P13,P14,P5,P2,P6_r,P3,P7,P8,P9,P10,P4,P12	20978	FSSTFNVPM	ORF1ab	2597	0.06603	0.833333	0.147537
P13,P5,P2,P6_r,P3,P7,P9,P10,P4,P12	P13,P14,P5,P2,P6_r,P3,P7,P8,P9,P10,P4,P12	20978	YTACSHAAV	ORF1ab	5629	0.06564	0.833333	0.147537
P13,P5,P2,P6_r,P3,P7,P9,P10,P4,P12	P13,P14,P5,P2,P6_r,P3,P7,P8,P9,P10,P4,P12	20978	FVNEFYAYL	ORF1ab	5132	0.06551	0.833333	0.147537
P13,P5,P2,P6_r,P3,P7,P9,P10,P4,P12	P13,P14,P5,P2,P6_r,P3,P7,P8,P9,P10,P4,P12	20978	YADVFHLYL	ORF1ab	5268	0.06646	0.833333	0.147537
P13,P5,P2,P6_r,P3,P7,P9,P10,P4,P12	P13,P14,P5,P2,P6_r,P3,P7,P8,P9,P10,P4,P12	20978	QAWQPGVAM	ORF1ab	6800	0.06476	0.833333	0.147537
P13,P5,P2,P6_r,P3,P7,P9,P10,P4,P12	P13,P14,P5,P2,P6_r,P3,P7,P8,P9,P10,P4,P12	20978	YSTAALGVL	ORF1ab	2244	0.06477	0.833333	0.147537
P13,P5,P2,P6_r,P3,P7,P9,P10,P4,P12	P13,P14,P5,P2,P6_r,P3,P7,P8,P9,P10,P4,P12	20978	FVSEETGTL	E-protein	3	0.06671	0.833333	0.147537
P13,P5,P2,P6_r,P3,P7,P9,P10,P4,P12	P13,P14,P5,P2,P6_r,P3,P7,P8,P9,P10,P4,P12	20978	FSNSGSDVL	ORF1ab	3240	0.06532	0.833333	0.147537
P13,P5,P2,P6_r,P3,P7,P9,P10,P4,P12	P13,P14,P5,P2,P6_r,P3,P7,P8,P9,P10,P4,P12	20978	IAMSAFAMM	ORF1ab	3618	0.06612	0.833333	0.147537
P13,P5,P2,P6_r,P3,P7,P9,P10,P4,P12	P13,P14,P5,P2,P6_r,P3,P7,P8,P9,P10,P4,P12	20978	FLNRFTTTL	ORF1ab	3481	0.06611	0.833333	0.147537
P13,P5,P2,P6_r,P3,P7,P9,P10,P4,P12	P13,P14,P5,P2,P6_r,P3,P7,P8,P9,P10,P4,P12	20978	MMISAGFSL	ORF1ab	6424	0.06646	0.833333	0.147537
P13,P5,P2,P6_r,P3,P7,P9,P10,P4,P12	P13,P14,P5,P2,P6_r,P3,P7,P8,P9,P10,P4,P12	20978	VAYFNMVYM	ORF1ab	3646	0.06699	0.833333	0.147537
P13,P5,P2,P6_r,P3,P7,P9,P10,P4,P12	P13,P14,P5,P2,P6_r,P3,P7,P8,P9,P10,P4,P12	20978	WTFGAGAAL	S-protein	885	0.06585	0.833333	0.147537
P13,P5,P2,P6_r,P3,P7,P9,P10,P4,P12	P13,P14,P5,P2,P6_r,P3,P7,P8,P9,P10,P4,P12	20978	FASEAARVV	ORF1ab	535	0.06648	0.833333	0.147537
P13,P5,P2,P6_r,P3,P7,P9,P10,P4,P12	P13,P14,P5,P2,P6_r,P3,P7,P8,P9,P10,P4,P12	20978	AALQIPFAM	S-protein	891	0.0664	0.833333	0.147537
P13,P5,P2,P6_r,P3,P7,P9,P10,P4,P12	P13,P14,P5,P2,P6_r,P3,P7,P8,P9,P10,P4,P12	20978	AAYVDNSSL	ORF1ab	2096	0.06616	0.833333	0.147537
P13,P5,P2,P6_r,P3,P7,P9,P10,P4,P12	P13,P14,P5,P2,P6_r,P3,P7,P8,P9,P10,P4,P12	20978	YSSANNCTF	S-protein	159	0.06677	0.833333	0.147537
P13,P5,P2,P6_r,P3,P7,P9,P10,P4,P12	P13,P14,P5,P2,P6_r,P3,P7,P8,P9,P10,P4,P12	20978	LANECAQVL	ORF1ab	5046	0.06608	0.833333	0.147537
P13,P5,P2,P6_r,P3,P7,P9,P10,P4,P12	P13,P14,P5,P2,P6_r,P3,P7,P8,P9,P10,P4,P12	20978	MVTNNTFTL	ORF1ab	806	0.06638	0.833333	0.147537
P13,P5,P2,P6_r,P3,P7,P9,P10,P4,P12	P13,P14,P5,P2,P6_r,P3,P7,P8,P9,P10,P4,P12	20978	HAASGNLLL	ORF1ab	4772	0.06546	0.833333	0.147537
P13,P5,P2,P6_r,P3,P7,P9,P10,P4,P12	P13,P14,P5,P2,P6_r,P3,P7,P8,P9,P10,P4,P12	20978	MSYEDQDAL	ORF1ab	4910	0.06637	0.833333	0.147537
P13,P5,P2,P6_r,P3,P7,P9,P10,P4,P12	P13,P14,P5,P2,P6_r,P3,P7,P8,P9,P10,P4,P12	20978	LALGGSVAI	ORF1ab	6958	0.06592	0.833333	0.147537
P13,P5,P2,P6_r,P3,P7,P9,P10,P4,P12	P13,P14,P5,P2,P6_r,P3,P7,P8,P9,P10,P4,P12	20978	FAPSASAFF	N-protein	306	0.06601	0.833333	0.147537
P13,P5,P2,P6_r,P3,P7,P9,P10,P4,P12	P13,P14,P5,P2,P6_r,P3,P7,P8,P9,P10,P4,P12	20978	FGADPIHSL	ORF1ab	1153	0.06578	0.833333	0.147537
P13,P5,P2,P6_r,P3,P7,P9,P10,P4,P12	P13,P14,P5,P2,P6_r,P3,P7,P8,P9,P10,P4,P12	20978	YLITPVHVM	ORF1ab	2787	0.06521	0.833333	0.147537
P13,P5,P2,P6_r,P3,P7,P9,P10,P4,P12	P13,P14,P5,P2,P6_r,P3,P7,P8,P9,P10,P4,P12	20978	FAMQMAYRF	S-protein	897	0.0646	0.833333	0.147537
P13,P5,P2,P6_r,P3,P7,P9,P10,P4,P12	P13,P14,P5,P2,P6_r,P3,P7,P8,P9,P10,P4,P12	20978	KAYNVTQAF	N-protein	265	0.06566	0.833333	0.147537
P13,P5,P2,P6_r,P3,P7,P9,P10,P4,P12	P13,P14,P5,P2,P6_r,P3,P7,P8,P9,P10,P4,P12	20978	VAMPNLYKM	ORF1ab	6806	0.06621	0.833333	0.147537
P13,P5,P2,P6_r,P3,P7,P9,P10,P4,P12	P13,P14,P5,P2,P6_r,P3,P7,P8,P9,P10,P4,P12	20978	YTNDKACPL	ORF1ab	2844	0.06539	0.833333	0.147537
P13,P5,P2,P6_r,P3,P7,P9,P10,P4,P12	P13,P14,P5,P2,P6_r,P3,P7,P8,P9,P10,P4,P12	20978	MAYITGGVV	ORF1ab	597	0.06689	0.833333	0.147537
P13,P5,P2,P6_r,P3,P7,P9,P10,P4,P12	P13,P14,P5,P2,P6_r,P3,P7,P8,P9,P10,P4,P12	20978	FAYANRNRF	M-protein	36	0.06596	0.833333	0.147537
P13,P5,P2,P6_r,P3,P7,P9,P10,P4,P12	P13,P14,P5,P2,P6_r,P3,P7,P8,P9,P10,P4,P12	20978	FAQDGNAAI	ORF1ab	4833	0.06432	0.833333	0.147537
P13,P5,P2,P6_r,P3,P7,P9,P10,P4,P12	P13,P14,P5,P2,P6_r,P3,P7,P8,P9,P10,P4,P12	20978	YVLPNDDTL	ORF1ab	1618	0.06519	0.833333	0.147537
P13,P5,P2,P6_r,P3,P7,P9,P10,P4,P12	P13,P14,P5,P2,P6_r,P3,P7,P8,P9,P10,P4,P12	20978	YVFCTVNAL	ORF1ab	5678	0.06686	0.833333	0.147537
P13,P5,P2,P6_r,P3,P7,P9,P10,P4,P12	P13,P14,P5,P2,P6_r,P3,P7,P8,P9,P10,P4,P12	20978	HANEYRLYL	ORF1ab	6411	0.06622	0.833333	0.147537
P13,P5,P2,P6_r,P3,P7,P9,P10,P4,P12	P13,P14,P5,P2,P6_r,P3,P7,P8,P9,P10,P4,P12	20978	FAYTKRNVI	ORF1ab	4919	0.06739	0.833333	0.147537
P13,P5,P2,P6_r,P3,P7,P9,P10,P4,P12	P13,P14,P5,P2,P6_r,P3,P7,P8,P9,P10,P4,P12	20978	YVVDDPCPI	ORF8	30	0.06534	0.833333	0.147537
P13,P5,P2,P6_r,P3,P7,P9,P10,P4,P12	P13,P14,P5,P2,P6_r,P3,P7,P8,P9,P10,P4,P12	20978	LVYAADPAM	ORF1ab	4763	0.06541	0.833333	0.147537
P13,P5,P2,P6_r,P3,P7,P9,P10,P4,P12	P13,P14,P5,P2,P6_r,P3,P7,P8,P9,P10,P4,P12	20978	MADQAMTQM	ORF1ab	4003	0.0657	0.833333	0.147537
P13,P5,P2,P6_r,P3,P7,P9,P10,P4,P12	P13,P14,P5,P2,P6_r,P3,P7,P8,P9,P10,P4,P12	20978	IAIPTNFTI	S-protein	711	0.06663	0.833333	0.147537
P13,P5,P2,P6_r,P3,P7,P9,P10,P4,P12	P13,P14,P5,P2,P6_r,P3,P7,P8,P9,P10,P4,P12	20978	FVLTSHTVM	ORF1ab	5548	0.06523	0.833333	0.147537
P13,P5,P2,P6_r,P3,P7,P9,P10,P4,P12	P13,P14,P5,P2,P6_r,P3,P7,P8,P9,P10,P4,P12	20978	FVSDADSTL	ORF1ab	6900	0.06606	0.833333	0.147537
P13,P14,P2,P6_r,P3,P7,P8,P10,P4,P12	P13,P14,P5,P2,P6_r,P3,P7,P8,P9,P10,P4,P12	20996	FSSTFNVPM	ORF1ab	2597	0.06625	0.833333	0.147537
P13,P14,P2,P6_r,P3,P7,P8,P10,P4,P12	P13,P14,P5,P2,P6_r,P3,P7,P8,P9,P10,P4,P12	20996	YTACSHAAV	ORF1ab	5629	0.06733	0.833333	0.147537
P13,P14,P2,P6_r,P3,P7,P8,P10,P4,P12	P13,P14,P5,P2,P6_r,P3,P7,P8,P9,P10,P4,P12	20996	FVNEFYAYL	ORF1ab	5132	0.06614	0.833333	0.147537
P13,P14,P2,P6_r,P3,P7,P8,P10,P4,P12	P13,P14,P5,P2,P6_r,P3,P7,P8,P9,P10,P4,P12	20996	YADVFHLYL	ORF1ab	5268	0.06767	0.833333	0.147537
P13,P14,P2,P6_r,P3,P7,P8,P10,P4,P12	P13,P14,P5,P2,P6_r,P3,P7,P8,P9,P10,P4,P12	20996	QAWQPGVAM	ORF1ab	6800	0.06532	0.833333	0.147537
P13,P14,P2,P6_r,P3,P7,P8,P10,P4,P12	P13,P14,P5,P2,P6_r,P3,P7,P8,P9,P10,P4,P12	20996	YSTAALGVL	ORF1ab	2244	0.0645	0.833333	0.147537
P13,P14,P2,P6_r,P3,P7,P8,P10,P4,P12	P13,P14,P5,P2,P6_r,P3,P7,P8,P9,P10,P4,P12	20996	FVSEETGTL	E-protein	3	0.06565	0.833333	0.147537
P13,P14,P2,P6_r,P3,P7,P8,P10,P4,P12	P13,P14,P5,P2,P6_r,P3,P7,P8,P9,P10,P4,P12	20996	FSNSGSDVL	ORF1ab	3240	0.06667	0.833333	0.147537
P13,P14,P2,P6_r,P3,P7,P8,P10,P4,P12	P13,P14,P5,P2,P6_r,P3,P7,P8,P9,P10,P4,P12	20996	IAMSAFAMM	ORF1ab	3618	0.06727	0.833333	0.147537
P13,P14,P2,P6_r,P3,P7,P8,P10,P4,P12	P13,P14,P5,P2,P6_r,P3,P7,P8,P9,P10,P4,P12	20996	FLNRFTTTL	ORF1ab	3481	0.06628	0.833333	0.147537
P13,P14,P2,P6_r,P3,P7,P8,P10,P4,P12	P13,P14,P5,P2,P6_r,P3,P7,P8,P9,P10,P4,P12	20996	MMISAGFSL	ORF1ab	6424	0.06542	0.833333	0.147537
P13,P14,P2,P6_r,P3,P7,P8,P10,P4,P12	P13,P14,P5,P2,P6_r,P3,P7,P8,P9,P10,P4,P12	20996	VAYFNMVYM	ORF1ab	3646	0.06743	0.833333	0.147537
P13,P14,P2,P6_r,P3,P7,P8,P10,P4,P12	P13,P14,P5,P2,P6_r,P3,P7,P8,P9,P10,P4,P12	20996	WTFGAGAAL	S-protein	885	0.06527	0.833333	0.147537
P13,P14,P2,P6_r,P3,P7,P8,P10,P4,P12	P13,P14,P5,P2,P6_r,P3,P7,P8,P9,P10,P4,P12	20996	FASEAARVV	ORF1ab	535	0.06524	0.833333	0.147537
P13,P14,P2,P6_r,P3,P7,P8,P10,P4,P12	P13,P14,P5,P2,P6_r,P3,P7,P8,P9,P10,P4,P12	20996	AALQIPFAM	S-protein	891	0.06538	0.833333	0.147537
P13,P14,P2,P6_r,P3,P7,P8,P10,P4,P12	P13,P14,P5,P2,P6_r,P3,P7,P8,P9,P10,P4,P12	20996	AAYVDNSSL	ORF1ab	2096	0.06606	0.833333	0.147537
P13,P14,P2,P6_r,P3,P7,P8,P10,P4,P12	P13,P14,P5,P2,P6_r,P3,P7,P8,P9,P10,P4,P12	20996	YSSANNCTF	S-protein	159	0.06612	0.833333	0.147537
P13,P14,P2,P6_r,P3,P7,P8,P10,P4,P12	P13,P14,P5,P2,P6_r,P3,P7,P8,P9,P10,P4,P12	20996	LANECAQVL	ORF1ab	5046	0.06622	0.833333	0.147537
P13,P14,P2,P6_r,P3,P7,P8,P10,P4,P12	P13,P14,P5,P2,P6_r,P3,P7,P8,P9,P10,P4,P12	20996	MVTNNTFTL	ORF1ab	806	0.06717	0.833333	0.147537
P13,P14,P2,P6_r,P3,P7,P8,P10,P4,P12	P13,P14,P5,P2,P6_r,P3,P7,P8,P9,P10,P4,P12	20996	HAASGNLLL	ORF1ab	4772	0.06477	0.833333	0.147537
P13,P14,P2,P6_r,P3,P7,P8,P10,P4,P12	P13,P14,P5,P2,P6_r,P3,P7,P8,P9,P10,P4,P12	20996	MSYEDQDAL	ORF1ab	4910	0.06552	0.833333	0.147537
P13,P14,P2,P6_r,P3,P7,P8,P10,P4,P12	P13,P14,P5,P2,P6_r,P3,P7,P8,P9,P10,P4,P12	20996	LALGGSVAI	ORF1ab	6958	0.06408	0.833333	0.147537
P13,P14,P2,P6_r,P3,P7,P8,P10,P4,P12	P13,P14,P5,P2,P6_r,P3,P7,P8,P9,P10,P4,P12	20996	FAPSASAFF	N-protein	306	0.06626	0.833333	0.147537
P13,P14,P2,P6_r,P3,P7,P8,P10,P4,P12	P13,P14,P5,P2,P6_r,P3,P7,P8,P9,P10,P4,P12	20996	FGADPIHSL	ORF1ab	1153	0.06607	0.833333	0.147537
P13,P14,P2,P6_r,P3,P7,P8,P10,P4,P12	P13,P14,P5,P2,P6_r,P3,P7,P8,P9,P10,P4,P12	20996	YLITPVHVM	ORF1ab	2787	0.06722	0.833333	0.147537
P13,P14,P2,P6_r,P3,P7,P8,P10,P4,P12	P13,P14,P5,P2,P6_r,P3,P7,P8,P9,P10,P4,P12	20996	FAMQMAYRF	S-protein	897	0.06512	0.833333	0.147537
P13,P14,P2,P6_r,P3,P7,P8,P10,P4,P12	P13,P14,P5,P2,P6_r,P3,P7,P8,P9,P10,P4,P12	20996	KAYNVTQAF	N-protein	265	0.06547	0.833333	0.147537
P13,P14,P2,P6_r,P3,P7,P8,P10,P4,P12	P13,P14,P5,P2,P6_r,P3,P7,P8,P9,P10,P4,P12	20996	VAMPNLYKM	ORF1ab	6806	0.06627	0.833333	0.147537
P13,P14,P2,P6_r,P3,P7,P8,P10,P4,P12	P13,P14,P5,P2,P6_r,P3,P7,P8,P9,P10,P4,P12	20996	YTNDKACPL	ORF1ab	2844	0.0657	0.833333	0.147537
P13,P14,P2,P6_r,P3,P7,P8,P10,P4,P12	P13,P14,P5,P2,P6_r,P3,P7,P8,P9,P10,P4,P12	20996	MAYITGGVV	ORF1ab	597	0.0668	0.833333	0.147537
P13,P14,P2,P6_r,P3,P7,P8,P10,P4,P12	P13,P14,P5,P2,P6_r,P3,P7,P8,P9,P10,P4,P12	20996	FAYANRNRF	M-protein	36	0.06739	0.833333	0.147537
P13,P14,P2,P6_r,P3,P7,P8,P10,P4,P12	P13,P14,P5,P2,P6_r,P3,P7,P8,P9,P10,P4,P12	20996	FAQDGNAAI	ORF1ab	4833	0.06562	0.833333	0.147537
P13,P14,P2,P6_r,P3,P7,P8,P10,P4,P12	P13,P14,P5,P2,P6_r,P3,P7,P8,P9,P10,P4,P12	20996	YVLPNDDTL	ORF1ab	1618	0.06459	0.833333	0.147537
P13,P14,P2,P6_r,P3,P7,P8,P10,P4,P12	P13,P14,P5,P2,P6_r,P3,P7,P8,P9,P10,P4,P12	20996	YVFCTVNAL	ORF1ab	5678	0.06441	0.833333	0.147537
P13,P14,P2,P6_r,P3,P7,P8,P10,P4,P12	P13,P14,P5,P2,P6_r,P3,P7,P8,P9,P10,P4,P12	20996	HANEYRLYL	ORF1ab	6411	0.06513	0.833333	0.147537
P13,P14,P2,P6_r,P3,P7,P8,P10,P4,P12	P13,P14,P5,P2,P6_r,P3,P7,P8,P9,P10,P4,P12	20996	FAYTKRNVI	ORF1ab	4919	0.06574	0.833333	0.147537
P13,P14,P2,P6_r,P3,P7,P8,P10,P4,P12	P13,P14,P5,P2,P6_r,P3,P7,P8,P9,P10,P4,P12	20996	YVVDDPCPI	ORF8	30	0.0675	0.833333	0.147537
P13,P14,P2,P6_r,P3,P7,P8,P10,P4,P12	P13,P14,P5,P2,P6_r,P3,P7,P8,P9,P10,P4,P12	20996	LVYAADPAM	ORF1ab	4763	0.06665	0.833333	0.147537
P13,P14,P2,P6_r,P3,P7,P8,P10,P4,P12	P13,P14,P5,P2,P6_r,P3,P7,P8,P9,P10,P4,P12	20996	MADQAMTQM	ORF1ab	4003	0.06648	0.833333	0.147537
P13,P14,P2,P6_r,P3,P7,P8,P10,P4,P12	P13,P14,P5,P2,P6_r,P3,P7,P8,P9,P10,P4,P12	20996	IAIPTNFTI	S-protein	711	0.06436	0.833333	0.147537
P13,P14,P2,P6_r,P3,P7,P8,P10,P4,P12	P13,P14,P5,P2,P6_r,P3,P7,P8,P9,P10,P4,P12	20996	FVLTSHTVM	ORF1ab	5548	0.06559	0.833333	0.147537
P13,P14,P2,P6_r,P3,P7,P8,P10,P4,P12	P13,P14,P5,P2,P6_r,P3,P7,P8,P9,P10,P4,P12	20996	FVSDADSTL	ORF1ab	6900	0.0662	0.833333	0.147537
P13,P14,P5,P2,P6_r,P7,P8,P9,P10,P11,P4,P12	P13,P14,P2,P6_r,P7,P8,P9,P10,P4,P12	21866	FAAYSRYRI	M-protein	192	0.0659	0.833333	0.147537
P13,P14,P5,P2,P6_r,P7,P8,P9,P10,P11,P4,P12	P13,P14,P2,P6_r,P7,P8,P9,P10,P4,P12	21866	QASLNGVTL	ORF1ab	6610	0.06519	0.833333	0.147537
P13,P14,P5,P2,P6_r,P7,P8,P9,P10,P11,P4,P12	P13,P14,P2,P6_r,P7,P8,P9,P10,P4,P12	21866	VVNQNAQAL	S-protein	950	0.06717	0.833333	0.147537
P14,P5,P2,P6_r,P3,P7,P9,P10,P4,P12	P13,P14,P5,P2,P6_r,P3,P7,P8,P9,P10,P4,P12	20892	YVVDDPCPI	ORF8	30	0.06779	0.833333	0.147554
P13,P14,P5,P2,P6_r,P3,P7,P8,P9,P10,P4	P13,P14,P5,P2,P6_r,P7,P8,P9,P10,P4,P12	19414	YLASGGQPI	ORF1ab	4282	0.0909	0.833333	0.197587
P13,P14,P2,P6_r,P3,P7,P8,P9,P10,P4,P12	P13,P14,P5,P2,P6_r,P7,P8,P9,P10,P4,P12	11630	YLASGGQPI	ORF1ab	4282	0.09301	0.833333	0.198218
P13,P14,P5,P1,P6_r,P8,P9,P10,P11,P4,P12	P13,P14,P5,P1,P2,P6_r,P8,P9,P10,P11,P12	12181	RLFRKSNLK	S-protein	453	0.09209	0.833333	0.198218
P13,P14,P5,P1,P6_r,P8,P9,P10,P11,P4,P12	P13,P14,P5,P1,P2,P6_r,P8,P10,P11,P4,P12	12181	MSYYCKSHK	ORF1ab	5391	0.09232	0.833333	0.198218
P13,P14,P5,P2,P6_r,P3,P7,P8,P9,P4,P12	P13,P14,P5,P2,P6_r,P7,P8,P9,P10,P4,P12	12794	YLASGGQPI	ORF1ab	4282	0.09287	0.833333	0.198218
P13,P5,P1,P2,P6_r,P8,P9,P10,P11,P4,P12	P13,P14,P5,P1,P2,P6_r,P8,P9,P10,P11,P12	13053	RLFRKSNLK	S-protein	453	0.09252	0.833333	0.198218
P13,P5,P1,P2,P6_r,P8,P9,P10,P11,P4,P12	P13,P14,P5,P1,P2,P6_r,P8,P10,P11,P4,P12	13053	MSYYCKSHK	ORF1ab	5391	0.09284	0.833333	0.198218
P14,P5,P2,P6_r,P3,P7,P8,P9,P10,P4,P12	P13,P14,P5,P2,P6_r,P7,P8,P9,P10,P4,P12	14451	YLASGGQPI	ORF1ab	4282	0.09175	0.833333	0.198218
P14,P5,P2,P6_r,P7,P8,P9,P10,P11,P4,P12	P13,P14,P5,P2,P6_r,P7,P8,P9,P10,P4,P12	15340	YLASGGQPI	ORF1ab	4282	0.09231	0.833333	0.198218
P14,P5,P1,P2,P6_r,P8,P9,P10,P11,P4,P12	P13,P14,P5,P1,P2,P6_r,P8,P9,P10,P11,P12	16718	RLFRKSNLK	S-protein	453	0.09312	0.833333	0.198218
P14,P5,P1,P2,P6_r,P8,P9,P10,P11,P4,P12	P13,P14,P5,P1,P2,P6_r,P8,P10,P11,P4,P12	16718	MSYYCKSHK	ORF1ab	5391	0.09169	0.833333	0.198218
P14,P5,P1,P2,P6_r,P8,P9,P10,P11,P4,P12	P13,P14,P5,P1,P2,P6_r,P8,P9,P10,P11,P12	17161	RLFRKSNLK	S-protein	453	0.09296	0.833333	0.198218
P14,P5,P1,P2,P6_r,P8,P9,P10,P11,P4,P12	P13,P14,P5,P1,P2,P6_r,P8,P10,P11,P4,P12	17161	MSYYCKSHK	ORF1ab	5391	0.09232	0.833333	0.198218
P14,P5,P1,P2,P6_r,P8,P9,P10,P11,P4,P12	P13,P14,P5,P1,P2,P6_r,P8,P10,P11,P4,P12	18803	MSYYCKSHK	ORF1ab	5391	0.09198	0.833333	0.198218
P13,P14,P5,P2,P6_r,P8,P9,P10,P11,P4,P12	P13,P14,P5,P1,P2,P6_r,P8,P10,P11,P4,P12	19157	MSYYCKSHK	ORF1ab	5391	0.09267	0.833333	0.198218
P13,P14,P5,P2,P6_r,P3,P7,P9,P10,P4,P12	P13,P14,P5,P2,P6_r,P7,P8,P9,P10,P4,P12	20426	YLASGGQPI	ORF1ab	4282	0.09215	0.833333	0.198218
P14,P5,P1,P2,P6_r,P3,P8,P9,P10,P11,P12	P13,P14,P5,P1,P2,P6_r,P8,P9,P10,P11,P12	20649	RLFRKSNLK	S-protein	453	0.09317	0.833333	0.198218
P13,P5,P1,P2,P6_r,P8,P9,P10,P11,P4,P12	P13,P14,P5,P1,P2,P6_r,P8,P9,P10,P11,P12	14361	RLFRKSNLK	S-protein	453	0.09336	0.833333	0.198359
P13,P14,P2,P6_r,P3,P7,P8,P9,P10,P4,P12	P13,P14,P5,P2,P6_r,P7,P8,P9,P10,P4,P12	11528	YLASGGQPI	ORF1ab	4282	0.09349	0.833333	0.198372
P13,P5,P1,P2,P6_r,P8,P9,P10,P11,P4,P12	P13,P14,P5,P1,P2,P6_r,P8,P10,P11,P4,P12	14361	MSYYCKSHK	ORF1ab	5391	0.09399	0.833333	0.198382
P13,P14,P5,P1,P6_r,P3,P8,P10,P11,P4,P12	P13,P14,P5,P1,P2,P6_r,P8,P10,P11,P4,P12	15072	MSYYCKSHK	ORF1ab	5391	0.09362	0.833333	0.198382
P13,P14,P5,P2,P6_r,P8,P9,P10,P11,P4,P12	P13,P14,P5,P2,P6_r,P7,P8,P9,P10,P4,P12	19157	YLASGGQPI	ORF1ab	4282	0.09399	0.833333	0.198382
P14,P5,P2,P6_r,P7,P8,P9,P10,P11,P4,P12	P13,P14,P5,P2,P6_r,P7,P8,P9,P10,P4,P12	21880	YLASGGQPI	ORF1ab	4282	0.09386	0.833333	0.198382
P14,P5,P1,P2,P6_r,P8,P9,P10,P11,P4,P12	P13,P14,P5,P1,P2,P6_r,P8,P9,P10,P11,P12	18803	RLFRKSNLK	S-protein	453	0.09439	0.833333	0.198964
P13,P14,P5,P6_r,P7,P8,P9,P10,P11,P4,P12	P13,P14,P5,P2,P6_r,P7,P8,P9,P10,P4,P12	12443	YLASGGQPI	ORF1ab	4282	0.09491	0.833333	0.199535
P13,P14,P5,P2,P6_r,P8,P9,P10,P11,P4,P12	P13,P14,P5,P1,P2,P6_r,P8,P9,P10,P11,P12	19157	RLFRKSNLK	S-protein	453	0.09481	0.833333	0.199535
P13,P14,P5,P1,P2,P6_r,P3,P7,P8,P9,P10,P4	P13,P14,P5,P2,P6_r,P3,P7,P8,P9,P10,P4,P12	11435	FSSTFNVPM	ORF1ab	2597	0.27275	0.846154	0.278854
P13,P14,P5,P1,P2,P6_r,P3,P7,P8,P9,P10,P4	P13,P14,P5,P2,P6_r,P3,P7,P8,P9,P10,P4,P12	11435	YTACSHAAV	ORF1ab	5629	0.27445	0.846154	0.278854
P13,P14,P5,P1,P2,P6_r,P3,P7,P8,P9,P10,P4	P13,P14,P5,P2,P6_r,P3,P7,P8,P9,P10,P4,P12	11435	FVNEFYAYL	ORF1ab	5132	0.27349	0.846154	0.278854
P13,P14,P5,P1,P2,P6_r,P3,P7,P8,P9,P10,P4	P13,P14,P5,P2,P6_r,P3,P7,P8,P9,P10,P4,P12	11435	YADVFHLYL	ORF1ab	5268	0.27439	0.846154	0.278854
P13,P14,P5,P1,P2,P6_r,P3,P7,P8,P9,P10,P4	P13,P14,P5,P2,P6_r,P3,P7,P8,P9,P10,P4,P12	11435	QAWQPGVAM	ORF1ab	6800	0.27121	0.846154	0.278854
P13,P14,P5,P1,P2,P6_r,P3,P7,P8,P9,P10,P4	P13,P14,P5,P2,P6_r,P3,P7,P8,P9,P10,P4,P12	11435	YSTAALGVL	ORF1ab	2244	0.27509	0.846154	0.278854
P13,P14,P5,P1,P2,P6_r,P3,P7,P8,P9,P10,P4	P13,P14,P5,P2,P6_r,P3,P7,P8,P9,P10,P4,P12	11435	FVSEETGTL	E-protein	3	0.27249	0.846154	0.278854
P13,P14,P5,P1,P2,P6_r,P3,P7,P8,P9,P10,P4	P13,P14,P5,P2,P6_r,P3,P7,P8,P9,P10,P4,P12	11435	FSNSGSDVL	ORF1ab	3240	0.27465	0.846154	0.278854
P13,P14,P5,P1,P2,P6_r,P3,P7,P8,P9,P10,P4	P13,P14,P5,P2,P6_r,P3,P7,P8,P9,P10,P4,P12	11435	IAMSAFAMM	ORF1ab	3618	0.27356	0.846154	0.278854
P13,P14,P5,P1,P2,P6_r,P3,P7,P8,P9,P10,P4	P13,P14,P5,P2,P6_r,P3,P7,P8,P9,P10,P4,P12	11435	FLNRFTTTL	ORF1ab	3481	0.27416	0.846154	0.278854
P13,P14,P5,P1,P2,P6_r,P3,P7,P8,P9,P10,P4	P13,P14,P5,P2,P6_r,P3,P7,P8,P9,P10,P4,P12	11435	MMISAGFSL	ORF1ab	6424	0.27212	0.846154	0.278854
P13,P14,P5,P1,P2,P6_r,P3,P7,P8,P9,P10,P4	P13,P14,P5,P2,P6_r,P3,P7,P8,P9,P10,P4,P12	11435	VAYFNMVYM	ORF1ab	3646	0.27471	0.846154	0.278854
P13,P14,P5,P1,P2,P6_r,P3,P7,P8,P9,P10,P4	P13,P14,P5,P2,P6_r,P3,P7,P8,P9,P10,P4,P12	11435	WTFGAGAAL	S-protein	885	0.27244	0.846154	0.278854
P13,P14,P5,P1,P2,P6_r,P3,P7,P8,P9,P10,P4	P13,P14,P5,P2,P6_r,P3,P7,P8,P9,P10,P4,P12	11435	FASEAARVV	ORF1ab	535	0.27458	0.846154	0.278854
P13,P14,P5,P1,P2,P6_r,P3,P7,P8,P9,P10,P4	P13,P14,P5,P2,P6_r,P3,P7,P8,P9,P10,P4,P12	11435	AALQIPFAM	S-protein	891	0.27424	0.846154	0.278854
P13,P14,P5,P1,P2,P6_r,P3,P7,P8,P9,P10,P4	P13,P14,P5,P2,P6_r,P3,P7,P8,P9,P10,P4,P12	11435	AAYVDNSSL	ORF1ab	2096	0.2716	0.846154	0.278854
P13,P14,P5,P1,P2,P6_r,P3,P7,P8,P9,P10,P4	P13,P14,P5,P2,P6_r,P3,P7,P8,P9,P10,P4,P12	11435	YSSANNCTF	S-protein	159	0.27473	0.846154	0.278854
P13,P14,P5,P1,P2,P6_r,P3,P7,P8,P9,P10,P4	P13,P14,P5,P2,P6_r,P3,P7,P8,P9,P10,P4,P12	11435	LANECAQVL	ORF1ab	5046	0.27344	0.846154	0.278854
P13,P14,P5,P1,P2,P6_r,P3,P7,P8,P9,P10,P4	P13,P14,P5,P2,P6_r,P3,P7,P8,P9,P10,P4,P12	11435	MVTNNTFTL	ORF1ab	806	0.2745	0.846154	0.278854
P13,P14,P5,P1,P2,P6_r,P3,P7,P8,P9,P10,P4	P13,P14,P5,P2,P6_r,P3,P7,P8,P9,P10,P4,P12	11435	HAASGNLLL	ORF1ab	4772	0.27452	0.846154	0.278854
P13,P14,P5,P1,P2,P6_r,P3,P7,P8,P9,P10,P4	P13,P14,P5,P2,P6_r,P3,P7,P8,P9,P10,P4,P12	11435	MSYEDQDAL	ORF1ab	4910	0.27115	0.846154	0.278854
P13,P14,P5,P1,P2,P6_r,P3,P7,P8,P9,P10,P4	P13,P14,P5,P2,P6_r,P3,P7,P8,P9,P10,P4,P12	11435	LALGGSVAI	ORF1ab	6958	0.27449	0.846154	0.278854
P13,P14,P5,P1,P2,P6_r,P3,P7,P8,P9,P10,P4	P13,P14,P5,P2,P6_r,P3,P7,P8,P9,P10,P4,P12	11435	FAPSASAFF	N-protein	306	0.27385	0.846154	0.278854
P13,P14,P5,P1,P2,P6_r,P3,P7,P8,P9,P10,P4	P13,P14,P5,P2,P6_r,P3,P7,P8,P9,P10,P4,P12	11435	FGADPIHSL	ORF1ab	1153	0.27593	0.846154	0.278854
P13,P14,P5,P1,P2,P6_r,P3,P7,P8,P9,P10,P4	P13,P14,P5,P2,P6_r,P3,P7,P8,P9,P10,P4,P12	11435	YLITPVHVM	ORF1ab	2787	0.27492	0.846154	0.278854
P13,P14,P5,P1,P2,P6_r,P3,P7,P8,P9,P10,P4	P13,P14,P5,P2,P6_r,P3,P7,P8,P9,P10,P4,P12	11435	FAMQMAYRF	S-protein	897	0.27382	0.846154	0.278854
P13,P14,P5,P1,P2,P6_r,P3,P7,P8,P9,P10,P4	P13,P14,P5,P2,P6_r,P3,P7,P8,P9,P10,P4,P12	11435	KAYNVTQAF	N-protein	265	0.27298	0.846154	0.278854
P13,P14,P5,P1,P2,P6_r,P3,P7,P8,P9,P10,P4	P13,P14,P5,P2,P6_r,P3,P7,P8,P9,P10,P4,P12	11435	VAMPNLYKM	ORF1ab	6806	0.27352	0.846154	0.278854
P13,P14,P5,P1,P2,P6_r,P3,P7,P8,P9,P10,P4	P13,P14,P5,P2,P6_r,P3,P7,P8,P9,P10,P4,P12	11435	YTNDKACPL	ORF1ab	2844	0.27868	0.846154	0.278854
P13,P14,P5,P1,P2,P6_r,P3,P7,P8,P9,P10,P4	P13,P14,P5,P2,P6_r,P3,P7,P8,P9,P10,P4,P12	11435	MAYITGGVV	ORF1ab	597	0.27387	0.846154	0.278854
P13,P14,P5,P1,P2,P6_r,P3,P7,P8,P9,P10,P4	P13,P14,P5,P2,P6_r,P3,P7,P8,P9,P10,P4,P12	11435	FAYANRNRF	M-protein	36	0.27674	0.846154	0.278854
P13,P14,P5,P1,P2,P6_r,P3,P7,P8,P9,P10,P4	P13,P14,P5,P2,P6_r,P3,P7,P8,P9,P10,P4,P12	11435	FAQDGNAAI	ORF1ab	4833	0.27363	0.846154	0.278854
P13,P14,P5,P1,P2,P6_r,P3,P7,P8,P9,P10,P4	P13,P14,P5,P2,P6_r,P3,P7,P8,P9,P10,P4,P12	11435	YVLPNDDTL	ORF1ab	1618	0.2747	0.846154	0.278854
P13,P14,P5,P1,P2,P6_r,P3,P7,P8,P9,P10,P4	P13,P14,P5,P2,P6_r,P3,P7,P8,P9,P10,P4,P12	11435	YVFCTVNAL	ORF1ab	5678	0.27384	0.846154	0.278854
P13,P14,P5,P1,P2,P6_r,P3,P7,P8,P9,P10,P4	P13,P14,P5,P2,P6_r,P3,P7,P8,P9,P10,P4,P12	11435	HANEYRLYL	ORF1ab	6411	0.27632	0.846154	0.278854
P13,P14,P5,P1,P2,P6_r,P3,P7,P8,P9,P10,P4	P13,P14,P5,P2,P6_r,P3,P7,P8,P9,P10,P4,P12	11435	FAYTKRNVI	ORF1ab	4919	0.27591	0.846154	0.278854
P13,P14,P5,P1,P2,P6_r,P3,P7,P8,P9,P10,P4	P13,P14,P5,P2,P6_r,P3,P7,P8,P9,P10,P4,P12	11435	YVVDDPCPI	ORF8	30	0.27622	0.846154	0.278854
P13,P14,P5,P1,P2,P6_r,P3,P7,P8,P9,P10,P4	P13,P14,P5,P2,P6_r,P3,P7,P8,P9,P10,P4,P12	11435	LVYAADPAM	ORF1ab	4763	0.27328	0.846154	0.278854
P13,P14,P5,P1,P2,P6_r,P3,P7,P8,P9,P10,P4	P13,P14,P5,P2,P6_r,P3,P7,P8,P9,P10,P4,P12	11435	MADQAMTQM	ORF1ab	4003	0.27413	0.846154	0.278854
P13,P14,P5,P1,P2,P6_r,P3,P7,P8,P9,P10,P4	P13,P14,P5,P2,P6_r,P3,P7,P8,P9,P10,P4,P12	11435	IAIPTNFTI	S-protein	711	0.27454	0.846154	0.278854
P13,P14,P5,P1,P2,P6_r,P3,P7,P8,P9,P10,P4	P13,P14,P5,P2,P6_r,P3,P7,P8,P9,P10,P4,P12	11435	FVLTSHTVM	ORF1ab	5548	0.27525	0.846154	0.278854
P13,P14,P5,P1,P2,P6_r,P3,P7,P8,P9,P10,P4	P13,P14,P5,P2,P6_r,P3,P7,P8,P9,P10,P4,P12	11435	FVSDADSTL	ORF1ab	6900	0.27222	0.846154	0.278854
P13,P14,P5,P1,P2,P6_r,P3,P7,P8,P9,P10,P12	P13,P14,P5,P2,P6_r,P3,P7,P8,P9,P10,P4,P12	11537	FSSTFNVPM	ORF1ab	2597	0.27502	0.846154	0.278854
P13,P14,P5,P1,P2,P6_r,P3,P7,P8,P9,P10,P12	P13,P14,P5,P2,P6_r,P3,P7,P8,P9,P10,P4,P12	11537	YTACSHAAV	ORF1ab	5629	0.27511	0.846154	0.278854
P13,P14,P5,P1,P2,P6_r,P3,P7,P8,P9,P10,P12	P13,P14,P5,P2,P6_r,P3,P7,P8,P9,P10,P4,P12	11537	FVNEFYAYL	ORF1ab	5132	0.27705	0.846154	0.278854
P13,P14,P5,P1,P2,P6_r,P3,P7,P8,P9,P10,P12	P13,P14,P5,P2,P6_r,P3,P7,P8,P9,P10,P4,P12	11537	YADVFHLYL	ORF1ab	5268	0.27274	0.846154	0.278854
P13,P14,P5,P1,P2,P6_r,P3,P7,P8,P9,P10,P12	P13,P14,P5,P2,P6_r,P3,P7,P8,P9,P10,P4,P12	11537	QAWQPGVAM	ORF1ab	6800	0.27694	0.846154	0.278854
P13,P14,P5,P1,P2,P6_r,P3,P7,P8,P9,P10,P12	P13,P14,P5,P2,P6_r,P3,P7,P8,P9,P10,P4,P12	11537	YSTAALGVL	ORF1ab	2244	0.27291	0.846154	0.278854
P13,P14,P5,P1,P2,P6_r,P3,P7,P8,P9,P10,P12	P13,P14,P5,P2,P6_r,P3,P7,P8,P9,P10,P4,P12	11537	FVSEETGTL	E-protein	3	0.2739	0.846154	0.278854
P13,P14,P5,P1,P2,P6_r,P3,P7,P8,P9,P10,P12	P13,P14,P5,P2,P6_r,P3,P7,P8,P9,P10,P4,P12	11537	FSNSGSDVL	ORF1ab	3240	0.27583	0.846154	0.278854
P13,P14,P5,P1,P2,P6_r,P3,P7,P8,P9,P10,P12	P13,P14,P5,P2,P6_r,P3,P7,P8,P9,P10,P4,P12	11537	IAMSAFAMM	ORF1ab	3618	0.27439	0.846154	0.278854
P13,P14,P5,P1,P2,P6_r,P3,P7,P8,P9,P10,P12	P13,P14,P5,P2,P6_r,P3,P7,P8,P9,P10,P4,P12	11537	FLNRFTTTL	ORF1ab	3481	0.27728	0.846154	0.278854
P13,P14,P5,P1,P2,P6_r,P3,P7,P8,P9,P10,P12	P13,P14,P5,P2,P6_r,P3,P7,P8,P9,P10,P4,P12	11537	MMISAGFSL	ORF1ab	6424	0.27467	0.846154	0.278854
P13,P14,P5,P1,P2,P6_r,P3,P7,P8,P9,P10,P12	P13,P14,P5,P2,P6_r,P3,P7,P8,P9,P10,P4,P12	11537	VAYFNMVYM	ORF1ab	3646	0.27216	0.846154	0.278854
P13,P14,P5,P1,P2,P6_r,P3,P7,P8,P9,P10,P12	P13,P14,P5,P2,P6_r,P3,P7,P8,P9,P10,P4,P12	11537	WTFGAGAAL	S-protein	885	0.2735	0.846154	0.278854
P13,P14,P5,P1,P2,P6_r,P3,P7,P8,P9,P10,P12	P13,P14,P5,P2,P6_r,P3,P7,P8,P9,P10,P4,P12	11537	FASEAARVV	ORF1ab	535	0.27298	0.846154	0.278854
P13,P14,P5,P1,P2,P6_r,P3,P7,P8,P9,P10,P12	P13,P14,P5,P2,P6_r,P3,P7,P8,P9,P10,P4,P12	11537	AALQIPFAM	S-protein	891	0.27478	0.846154	0.278854
P13,P14,P5,P1,P2,P6_r,P3,P7,P8,P9,P10,P12	P13,P14,P5,P2,P6_r,P3,P7,P8,P9,P10,P4,P12	11537	AAYVDNSSL	ORF1ab	2096	0.27464	0.846154	0.278854
P13,P14,P5,P1,P2,P6_r,P3,P7,P8,P9,P10,P12	P13,P14,P5,P2,P6_r,P3,P7,P8,P9,P10,P4,P12	11537	YSSANNCTF	S-protein	159	0.27341	0.846154	0.278854
P13,P14,P5,P1,P2,P6_r,P3,P7,P8,P9,P10,P12	P13,P14,P5,P2,P6_r,P3,P7,P8,P9,P10,P4,P12	11537	LANECAQVL	ORF1ab	5046	0.27558	0.846154	0.278854
P13,P14,P5,P1,P2,P6_r,P3,P7,P8,P9,P10,P12	P13,P14,P5,P2,P6_r,P3,P7,P8,P9,P10,P4,P12	11537	MVTNNTFTL	ORF1ab	806	0.27617	0.846154	0.278854
P13,P14,P5,P1,P2,P6_r,P3,P7,P8,P9,P10,P12	P13,P14,P5,P2,P6_r,P3,P7,P8,P9,P10,P4,P12	11537	HAASGNLLL	ORF1ab	4772	0.27492	0.846154	0.278854
P13,P14,P5,P1,P2,P6_r,P3,P7,P8,P9,P10,P12	P13,P14,P5,P2,P6_r,P3,P7,P8,P9,P10,P4,P12	11537	MSYEDQDAL	ORF1ab	4910	0.27598	0.846154	0.278854
P13,P14,P5,P1,P2,P6_r,P3,P7,P8,P9,P10,P12	P13,P14,P5,P2,P6_r,P3,P7,P8,P9,P10,P4,P12	11537	LALGGSVAI	ORF1ab	6958	0.27559	0.846154	0.278854
P13,P14,P5,P1,P2,P6_r,P3,P7,P8,P9,P10,P12	P13,P14,P5,P2,P6_r,P3,P7,P8,P9,P10,P4,P12	11537	FAPSASAFF	N-protein	306	0.27553	0.846154	0.278854
P13,P14,P5,P1,P2,P6_r,P3,P7,P8,P9,P10,P12	P13,P14,P5,P2,P6_r,P3,P7,P8,P9,P10,P4,P12	11537	FGADPIHSL	ORF1ab	1153	0.2748	0.846154	0.278854
P13,P14,P5,P1,P2,P6_r,P3,P7,P8,P9,P10,P12	P13,P14,P5,P2,P6_r,P3,P7,P8,P9,P10,P4,P12	11537	YLITPVHVM	ORF1ab	2787	0.27523	0.846154	0.278854
P13,P14,P5,P1,P2,P6_r,P3,P7,P8,P9,P10,P12	P13,P14,P5,P2,P6_r,P3,P7,P8,P9,P10,P4,P12	11537	FAMQMAYRF	S-protein	897	0.27545	0.846154	0.278854
P13,P14,P5,P1,P2,P6_r,P3,P7,P8,P9,P10,P12	P13,P14,P5,P2,P6_r,P3,P7,P8,P9,P10,P4,P12	11537	KAYNVTQAF	N-protein	265	0.27359	0.846154	0.278854
P13,P14,P5,P1,P2,P6_r,P3,P7,P8,P9,P10,P12	P13,P14,P5,P2,P6_r,P3,P7,P8,P9,P10,P4,P12	11537	VAMPNLYKM	ORF1ab	6806	0.27659	0.846154	0.278854
P13,P14,P5,P1,P2,P6_r,P3,P7,P8,P9,P10,P12	P13,P14,P5,P2,P6_r,P3,P7,P8,P9,P10,P4,P12	11537	YTNDKACPL	ORF1ab	2844	0.27455	0.846154	0.278854
P13,P14,P5,P1,P2,P6_r,P3,P7,P8,P9,P10,P12	P13,P14,P5,P2,P6_r,P3,P7,P8,P9,P10,P4,P12	11537	MAYITGGVV	ORF1ab	597	0.27495	0.846154	0.278854
P13,P14,P5,P1,P2,P6_r,P3,P7,P8,P9,P10,P12	P13,P14,P5,P2,P6_r,P3,P7,P8,P9,P10,P4,P12	11537	FAYANRNRF	M-protein	36	0.27692	0.846154	0.278854
P13,P14,P5,P1,P2,P6_r,P3,P7,P8,P9,P10,P12	P13,P14,P5,P2,P6_r,P3,P7,P8,P9,P10,P4,P12	11537	FAQDGNAAI	ORF1ab	4833	0.27387	0.846154	0.278854
P13,P14,P5,P1,P2,P6_r,P3,P7,P8,P9,P10,P12	P13,P14,P5,P2,P6_r,P3,P7,P8,P9,P10,P4,P12	11537	YVLPNDDTL	ORF1ab	1618	0.27412	0.846154	0.278854
P13,P14,P5,P1,P2,P6_r,P3,P7,P8,P9,P10,P12	P13,P14,P5,P2,P6_r,P3,P7,P8,P9,P10,P4,P12	11537	YVFCTVNAL	ORF1ab	5678	0.27317	0.846154	0.278854
P13,P14,P5,P1,P2,P6_r,P3,P7,P8,P9,P10,P12	P13,P14,P5,P2,P6_r,P3,P7,P8,P9,P10,P4,P12	11537	HANEYRLYL	ORF1ab	6411	0.27649	0.846154	0.278854
P13,P14,P5,P1,P2,P6_r,P3,P7,P8,P9,P10,P12	P13,P14,P5,P2,P6_r,P3,P7,P8,P9,P10,P4,P12	11537	FAYTKRNVI	ORF1ab	4919	0.27444	0.846154	0.278854
P13,P14,P5,P1,P2,P6_r,P3,P7,P8,P9,P10,P12	P13,P14,P5,P2,P6_r,P3,P7,P8,P9,P10,P4,P12	11537	YVVDDPCPI	ORF8	30	0.27501	0.846154	0.278854
P13,P14,P5,P1,P2,P6_r,P3,P7,P8,P9,P10,P12	P13,P14,P5,P2,P6_r,P3,P7,P8,P9,P10,P4,P12	11537	LVYAADPAM	ORF1ab	4763	0.27445	0.846154	0.278854
P13,P14,P5,P1,P2,P6_r,P3,P7,P8,P9,P10,P12	P13,P14,P5,P2,P6_r,P3,P7,P8,P9,P10,P4,P12	11537	MADQAMTQM	ORF1ab	4003	0.27216	0.846154	0.278854
P13,P14,P5,P1,P2,P6_r,P3,P7,P8,P9,P10,P12	P13,P14,P5,P2,P6_r,P3,P7,P8,P9,P10,P4,P12	11537	IAIPTNFTI	S-protein	711	0.27401	0.846154	0.278854
P13,P14,P5,P1,P2,P6_r,P3,P7,P8,P9,P10,P12	P13,P14,P5,P2,P6_r,P3,P7,P8,P9,P10,P4,P12	11537	FVLTSHTVM	ORF1ab	5548	0.27535	0.846154	0.278854
P13,P14,P5,P1,P2,P6_r,P3,P7,P8,P9,P10,P12	P13,P14,P5,P2,P6_r,P3,P7,P8,P9,P10,P4,P12	11537	FVSDADSTL	ORF1ab	6900	0.27249	0.846154	0.278854
P13,P5,P1,P2,P6_r,P3,P7,P8,P9,P10,P4,P12	P13,P14,P5,P2,P6_r,P3,P7,P8,P9,P10,P4,P12	12080	FSSTFNVPM	ORF1ab	2597	0.27526	0.846154	0.278854
P13,P5,P1,P2,P6_r,P3,P7,P8,P9,P10,P4,P12	P13,P14,P5,P2,P6_r,P3,P7,P8,P9,P10,P4,P12	12080	YTACSHAAV	ORF1ab	5629	0.27213	0.846154	0.278854
P13,P5,P1,P2,P6_r,P3,P7,P8,P9,P10,P4,P12	P13,P14,P5,P2,P6_r,P3,P7,P8,P9,P10,P4,P12	12080	FVNEFYAYL	ORF1ab	5132	0.27666	0.846154	0.278854
P13,P5,P1,P2,P6_r,P3,P7,P8,P9,P10,P4,P12	P13,P14,P5,P2,P6_r,P3,P7,P8,P9,P10,P4,P12	12080	YADVFHLYL	ORF1ab	5268	0.27733	0.846154	0.278854
P13,P5,P1,P2,P6_r,P3,P7,P8,P9,P10,P4,P12	P13,P14,P5,P2,P6_r,P3,P7,P8,P9,P10,P4,P12	12080	QAWQPGVAM	ORF1ab	6800	0.27334	0.846154	0.278854
P13,P5,P1,P2,P6_r,P3,P7,P8,P9,P10,P4,P12	P13,P14,P5,P2,P6_r,P3,P7,P8,P9,P10,P4,P12	12080	YSTAALGVL	ORF1ab	2244	0.27348	0.846154	0.278854
P13,P5,P1,P2,P6_r,P3,P7,P8,P9,P10,P4,P12	P13,P14,P5,P2,P6_r,P3,P7,P8,P9,P10,P4,P12	12080	FVSEETGTL	E-protein	3	0.27571	0.846154	0.278854
P13,P5,P1,P2,P6_r,P3,P7,P8,P9,P10,P4,P12	P13,P14,P5,P2,P6_r,P3,P7,P8,P9,P10,P4,P12	12080	FSNSGSDVL	ORF1ab	3240	0.27506	0.846154	0.278854
P13,P5,P1,P2,P6_r,P3,P7,P8,P9,P10,P4,P12	P13,P14,P5,P2,P6_r,P3,P7,P8,P9,P10,P4,P12	12080	IAMSAFAMM	ORF1ab	3618	0.2755	0.846154	0.278854
P13,P5,P1,P2,P6_r,P3,P7,P8,P9,P10,P4,P12	P13,P14,P5,P2,P6_r,P3,P7,P8,P9,P10,P4,P12	12080	FLNRFTTTL	ORF1ab	3481	0.27292	0.846154	0.278854
P13,P5,P1,P2,P6_r,P3,P7,P8,P9,P10,P4,P12	P13,P14,P5,P2,P6_r,P3,P7,P8,P9,P10,P4,P12	12080	MMISAGFSL	ORF1ab	6424	0.27238	0.846154	0.278854
P13,P5,P1,P2,P6_r,P3,P7,P8,P9,P10,P4,P12	P13,P14,P5,P2,P6_r,P3,P7,P8,P9,P10,P4,P12	12080	VAYFNMVYM	ORF1ab	3646	0.27323	0.846154	0.278854
P13,P5,P1,P2,P6_r,P3,P7,P8,P9,P10,P4,P12	P13,P14,P5,P2,P6_r,P3,P7,P8,P9,P10,P4,P12	12080	WTFGAGAAL	S-protein	885	0.27255	0.846154	0.278854
P13,P5,P1,P2,P6_r,P3,P7,P8,P9,P10,P4,P12	P13,P14,P5,P2,P6_r,P3,P7,P8,P9,P10,P4,P12	12080	FASEAARVV	ORF1ab	535	0.27472	0.846154	0.278854
P13,P5,P1,P2,P6_r,P3,P7,P8,P9,P10,P4,P12	P13,P14,P5,P2,P6_r,P3,P7,P8,P9,P10,P4,P12	12080	AALQIPFAM	S-protein	891	0.27633	0.846154	0.278854
P13,P5,P1,P2,P6_r,P3,P7,P8,P9,P10,P4,P12	P13,P14,P5,P2,P6_r,P3,P7,P8,P9,P10,P4,P12	12080	AAYVDNSSL	ORF1ab	2096	0.27307	0.846154	0.278854
P13,P5,P1,P2,P6_r,P3,P7,P8,P9,P10,P4,P12	P13,P14,P5,P2,P6_r,P3,P7,P8,P9,P10,P4,P12	12080	YSSANNCTF	S-protein	159	0.27625	0.846154	0.278854
P13,P5,P1,P2,P6_r,P3,P7,P8,P9,P10,P4,P12	P13,P14,P5,P2,P6_r,P3,P7,P8,P9,P10,P4,P12	12080	LANECAQVL	ORF1ab	5046	0.27421	0.846154	0.278854
P13,P5,P1,P2,P6_r,P3,P7,P8,P9,P10,P4,P12	P13,P14,P5,P2,P6_r,P3,P7,P8,P9,P10,P4,P12	12080	MVTNNTFTL	ORF1ab	806	0.27426	0.846154	0.278854
P13,P5,P1,P2,P6_r,P3,P7,P8,P9,P10,P4,P12	P13,P14,P5,P2,P6_r,P3,P7,P8,P9,P10,P4,P12	12080	HAASGNLLL	ORF1ab	4772	0.27659	0.846154	0.278854
P13,P5,P1,P2,P6_r,P3,P7,P8,P9,P10,P4,P12	P13,P14,P5,P2,P6_r,P3,P7,P8,P9,P10,P4,P12	12080	MSYEDQDAL	ORF1ab	4910	0.27423	0.846154	0.278854
P13,P5,P1,P2,P6_r,P3,P7,P8,P9,P10,P4,P12	P13,P14,P5,P2,P6_r,P3,P7,P8,P9,P10,P4,P12	12080	LALGGSVAI	ORF1ab	6958	0.27561	0.846154	0.278854
P13,P5,P1,P2,P6_r,P3,P7,P8,P9,P10,P4,P12	P13,P14,P5,P2,P6_r,P3,P7,P8,P9,P10,P4,P12	12080	FAPSASAFF	N-protein	306	0.27493	0.846154	0.278854
P13,P5,P1,P2,P6_r,P3,P7,P8,P9,P10,P4,P12	P13,P14,P5,P2,P6_r,P3,P7,P8,P9,P10,P4,P12	12080	FGADPIHSL	ORF1ab	1153	0.27356	0.846154	0.278854
P13,P5,P1,P2,P6_r,P3,P7,P8,P9,P10,P4,P12	P13,P14,P5,P2,P6_r,P3,P7,P8,P9,P10,P4,P12	12080	YLITPVHVM	ORF1ab	2787	0.27419	0.846154	0.278854
P13,P5,P1,P2,P6_r,P3,P7,P8,P9,P10,P4,P12	P13,P14,P5,P2,P6_r,P3,P7,P8,P9,P10,P4,P12	12080	FAMQMAYRF	S-protein	897	0.27416	0.846154	0.278854
P13,P5,P1,P2,P6_r,P3,P7,P8,P9,P10,P4,P12	P13,P14,P5,P2,P6_r,P3,P7,P8,P9,P10,P4,P12	12080	KAYNVTQAF	N-protein	265	0.27248	0.846154	0.278854
P13,P5,P1,P2,P6_r,P3,P7,P8,P9,P10,P4,P12	P13,P14,P5,P2,P6_r,P3,P7,P8,P9,P10,P4,P12	12080	VAMPNLYKM	ORF1ab	6806	0.27326	0.846154	0.278854
P13,P5,P1,P2,P6_r,P3,P7,P8,P9,P10,P4,P12	P13,P14,P5,P2,P6_r,P3,P7,P8,P9,P10,P4,P12	12080	YTNDKACPL	ORF1ab	2844	0.27459	0.846154	0.278854
P13,P5,P1,P2,P6_r,P3,P7,P8,P9,P10,P4,P12	P13,P14,P5,P2,P6_r,P3,P7,P8,P9,P10,P4,P12	12080	MAYITGGVV	ORF1ab	597	0.27333	0.846154	0.278854
P13,P5,P1,P2,P6_r,P3,P7,P8,P9,P10,P4,P12	P13,P14,P5,P2,P6_r,P3,P7,P8,P9,P10,P4,P12	12080	FAYANRNRF	M-protein	36	0.27548	0.846154	0.278854
P13,P5,P1,P2,P6_r,P3,P7,P8,P9,P10,P4,P12	P13,P14,P5,P2,P6_r,P3,P7,P8,P9,P10,P4,P12	12080	FAQDGNAAI	ORF1ab	4833	0.27557	0.846154	0.278854
P13,P5,P1,P2,P6_r,P3,P7,P8,P9,P10,P4,P12	P13,P14,P5,P2,P6_r,P3,P7,P8,P9,P10,P4,P12	12080	YVLPNDDTL	ORF1ab	1618	0.27354	0.846154	0.278854
P13,P5,P1,P2,P6_r,P3,P7,P8,P9,P10,P4,P12	P13,P14,P5,P2,P6_r,P3,P7,P8,P9,P10,P4,P12	12080	YVFCTVNAL	ORF1ab	5678	0.27393	0.846154	0.278854
P13,P5,P1,P2,P6_r,P3,P7,P8,P9,P10,P4,P12	P13,P14,P5,P2,P6_r,P3,P7,P8,P9,P10,P4,P12	12080	HANEYRLYL	ORF1ab	6411	0.27695	0.846154	0.278854
P13,P5,P1,P2,P6_r,P3,P7,P8,P9,P10,P4,P12	P13,P14,P5,P2,P6_r,P3,P7,P8,P9,P10,P4,P12	12080	FAYTKRNVI	ORF1ab	4919	0.27317	0.846154	0.278854
P13,P5,P1,P2,P6_r,P3,P7,P8,P9,P10,P4,P12	P13,P14,P5,P2,P6_r,P3,P7,P8,P9,P10,P4,P12	12080	YVVDDPCPI	ORF8	30	0.27391	0.846154	0.278854
P13,P5,P1,P2,P6_r,P3,P7,P8,P9,P10,P4,P12	P13,P14,P5,P2,P6_r,P3,P7,P8,P9,P10,P4,P12	12080	LVYAADPAM	ORF1ab	4763	0.27462	0.846154	0.278854
P13,P5,P1,P2,P6_r,P3,P7,P8,P9,P10,P4,P12	P13,P14,P5,P2,P6_r,P3,P7,P8,P9,P10,P4,P12	12080	MADQAMTQM	ORF1ab	4003	0.27338	0.846154	0.278854
P13,P5,P1,P2,P6_r,P3,P7,P8,P9,P10,P4,P12	P13,P14,P5,P2,P6_r,P3,P7,P8,P9,P10,P4,P12	12080	IAIPTNFTI	S-protein	711	0.27771	0.846154	0.278854
P13,P5,P1,P2,P6_r,P3,P7,P8,P9,P10,P4,P12	P13,P14,P5,P2,P6_r,P3,P7,P8,P9,P10,P4,P12	12080	FVLTSHTVM	ORF1ab	5548	0.27651	0.846154	0.278854
P13,P5,P1,P2,P6_r,P3,P7,P8,P9,P10,P4,P12	P13,P14,P5,P2,P6_r,P3,P7,P8,P9,P10,P4,P12	12080	FVSDADSTL	ORF1ab	6900	0.27599	0.846154	0.278854
P13,P14,P5,P2,P6_r,P3,P7,P9,P10,P11,P4,P12	P13,P14,P5,P2,P6_r,P3,P7,P8,P9,P10,P4,P12	12119	FSSTFNVPM	ORF1ab	2597	0.27395	0.846154	0.278854
P13,P14,P5,P2,P6_r,P3,P7,P9,P10,P11,P4,P12	P13,P14,P5,P2,P6_r,P3,P7,P8,P9,P10,P4,P12	12119	YTACSHAAV	ORF1ab	5629	0.27413	0.846154	0.278854
P13,P14,P5,P2,P6_r,P3,P7,P9,P10,P11,P4,P12	P13,P14,P5,P2,P6_r,P3,P7,P8,P9,P10,P4,P12	12119	FVNEFYAYL	ORF1ab	5132	0.27655	0.846154	0.278854
P13,P14,P5,P2,P6_r,P3,P7,P9,P10,P11,P4,P12	P13,P14,P5,P2,P6_r,P3,P7,P8,P9,P10,P4,P12	12119	YADVFHLYL	ORF1ab	5268	0.27248	0.846154	0.278854
P13,P14,P5,P2,P6_r,P3,P7,P9,P10,P11,P4,P12	P13,P14,P5,P2,P6_r,P3,P7,P8,P9,P10,P4,P12	12119	QAWQPGVAM	ORF1ab	6800	0.27171	0.846154	0.278854
P13,P14,P5,P2,P6_r,P3,P7,P9,P10,P11,P4,P12	P13,P14,P5,P2,P6_r,P3,P7,P8,P9,P10,P4,P12	12119	YSTAALGVL	ORF1ab	2244	0.27244	0.846154	0.278854
P13,P14,P5,P2,P6_r,P3,P7,P9,P10,P11,P4,P12	P13,P14,P5,P2,P6_r,P3,P7,P8,P9,P10,P4,P12	12119	FVSEETGTL	E-protein	3	0.27404	0.846154	0.278854
P13,P14,P5,P2,P6_r,P3,P7,P9,P10,P11,P4,P12	P13,P14,P5,P2,P6_r,P3,P7,P8,P9,P10,P4,P12	12119	FSNSGSDVL	ORF1ab	3240	0.27458	0.846154	0.278854
P13,P14,P5,P2,P6_r,P3,P7,P9,P10,P11,P4,P12	P13,P14,P5,P2,P6_r,P3,P7,P8,P9,P10,P4,P12	12119	IAMSAFAMM	ORF1ab	3618	0.27665	0.846154	0.278854
P13,P14,P5,P2,P6_r,P3,P7,P9,P10,P11,P4,P12	P13,P14,P5,P2,P6_r,P3,P7,P8,P9,P10,P4,P12	12119	FLNRFTTTL	ORF1ab	3481	0.27551	0.846154	0.278854
P13,P14,P5,P2,P6_r,P3,P7,P9,P10,P11,P4,P12	P13,P14,P5,P2,P6_r,P3,P7,P8,P9,P10,P4,P12	12119	MMISAGFSL	ORF1ab	6424	0.27405	0.846154	0.278854
P13,P14,P5,P2,P6_r,P3,P7,P9,P10,P11,P4,P12	P13,P14,P5,P2,P6_r,P3,P7,P8,P9,P10,P4,P12	12119	VAYFNMVYM	ORF1ab	3646	0.27463	0.846154	0.278854
P13,P14,P5,P2,P6_r,P3,P7,P9,P10,P11,P4,P12	P13,P14,P5,P2,P6_r,P3,P7,P8,P9,P10,P4,P12	12119	WTFGAGAAL	S-protein	885	0.27503	0.846154	0.278854
P13,P14,P5,P2,P6_r,P3,P7,P9,P10,P11,P4,P12	P13,P14,P5,P2,P6_r,P3,P7,P8,P9,P10,P4,P12	12119	FASEAARVV	ORF1ab	535	0.2759	0.846154	0.278854
P13,P14,P5,P2,P6_r,P3,P7,P9,P10,P11,P4,P12	P13,P14,P5,P2,P6_r,P3,P7,P8,P9,P10,P4,P12	12119	AALQIPFAM	S-protein	891	0.27537	0.846154	0.278854
P13,P14,P5,P2,P6_r,P3,P7,P9,P10,P11,P4,P12	P13,P14,P5,P2,P6_r,P3,P7,P8,P9,P10,P4,P12	12119	AAYVDNSSL	ORF1ab	2096	0.27415	0.846154	0.278854
P13,P14,P5,P2,P6_r,P3,P7,P9,P10,P11,P4,P12	P13,P14,P5,P2,P6_r,P3,P7,P8,P9,P10,P4,P12	12119	YSSANNCTF	S-protein	159	0.27419	0.846154	0.278854
P13,P14,P5,P2,P6_r,P3,P7,P9,P10,P11,P4,P12	P13,P14,P5,P2,P6_r,P3,P7,P8,P9,P10,P4,P12	12119	LANECAQVL	ORF1ab	5046	0.27627	0.846154	0.278854
P13,P14,P5,P2,P6_r,P3,P7,P9,P10,P11,P4,P12	P13,P14,P5,P2,P6_r,P3,P7,P8,P9,P10,P4,P12	12119	MVTNNTFTL	ORF1ab	806	0.27532	0.846154	0.278854
P13,P14,P5,P2,P6_r,P3,P7,P9,P10,P11,P4,P12	P13,P14,P5,P2,P6_r,P3,P7,P8,P9,P10,P4,P12	12119	HAASGNLLL	ORF1ab	4772	0.2763	0.846154	0.278854
P13,P14,P5,P2,P6_r,P3,P7,P9,P10,P11,P4,P12	P13,P14,P5,P2,P6_r,P3,P7,P8,P9,P10,P4,P12	12119	MSYEDQDAL	ORF1ab	4910	0.27339	0.846154	0.278854
P13,P14,P5,P2,P6_r,P3,P7,P9,P10,P11,P4,P12	P13,P14,P5,P2,P6_r,P3,P7,P8,P9,P10,P4,P12	12119	LALGGSVAI	ORF1ab	6958	0.27415	0.846154	0.278854
P13,P14,P5,P2,P6_r,P3,P7,P9,P10,P11,P4,P12	P13,P14,P5,P2,P6_r,P3,P7,P8,P9,P10,P4,P12	12119	FAPSASAFF	N-protein	306	0.27708	0.846154	0.278854
P13,P14,P5,P2,P6_r,P3,P7,P9,P10,P11,P4,P12	P13,P14,P5,P2,P6_r,P3,P7,P8,P9,P10,P4,P12	12119	FGADPIHSL	ORF1ab	1153	0.27564	0.846154	0.278854
P13,P14,P5,P2,P6_r,P3,P7,P9,P10,P11,P4,P12	P13,P14,P5,P2,P6_r,P3,P7,P8,P9,P10,P4,P12	12119	YLITPVHVM	ORF1ab	2787	0.27505	0.846154	0.278854
P13,P14,P5,P2,P6_r,P3,P7,P9,P10,P11,P4,P12	P13,P14,P5,P2,P6_r,P3,P7,P8,P9,P10,P4,P12	12119	FAMQMAYRF	S-protein	897	0.27576	0.846154	0.278854
P13,P14,P5,P2,P6_r,P3,P7,P9,P10,P11,P4,P12	P13,P14,P5,P2,P6_r,P3,P7,P8,P9,P10,P4,P12	12119	KAYNVTQAF	N-protein	265	0.27309	0.846154	0.278854
P13,P14,P5,P2,P6_r,P3,P7,P9,P10,P11,P4,P12	P13,P14,P5,P2,P6_r,P3,P7,P8,P9,P10,P4,P12	12119	VAMPNLYKM	ORF1ab	6806	0.27422	0.846154	0.278854
P13,P14,P5,P2,P6_r,P3,P7,P9,P10,P11,P4,P12	P13,P14,P5,P2,P6_r,P3,P7,P8,P9,P10,P4,P12	12119	YTNDKACPL	ORF1ab	2844	0.27527	0.846154	0.278854
P13,P14,P5,P2,P6_r,P3,P7,P9,P10,P11,P4,P12	P13,P14,P5,P2,P6_r,P3,P7,P8,P9,P10,P4,P12	12119	MAYITGGVV	ORF1ab	597	0.27392	0.846154	0.278854
P13,P14,P5,P2,P6_r,P3,P7,P9,P10,P11,P4,P12	P13,P14,P5,P2,P6_r,P3,P7,P8,P9,P10,P4,P12	12119	FAYANRNRF	M-protein	36	0.27477	0.846154	0.278854
P13,P14,P5,P2,P6_r,P3,P7,P9,P10,P11,P4,P12	P13,P14,P5,P2,P6_r,P3,P7,P8,P9,P10,P4,P12	12119	FAQDGNAAI	ORF1ab	4833	0.27636	0.846154	0.278854
P13,P14,P5,P2,P6_r,P3,P7,P9,P10,P11,P4,P12	P13,P14,P5,P2,P6_r,P3,P7,P8,P9,P10,P4,P12	12119	YVLPNDDTL	ORF1ab	1618	0.27463	0.846154	0.278854
P13,P14,P5,P2,P6_r,P3,P7,P9,P10,P11,P4,P12	P13,P14,P5,P2,P6_r,P3,P7,P8,P9,P10,P4,P12	12119	YVFCTVNAL	ORF1ab	5678	0.2738	0.846154	0.278854
P13,P14,P5,P2,P6_r,P3,P7,P9,P10,P11,P4,P12	P13,P14,P5,P2,P6_r,P3,P7,P8,P9,P10,P4,P12	12119	HANEYRLYL	ORF1ab	6411	0.27549	0.846154	0.278854
P13,P14,P5,P2,P6_r,P3,P7,P9,P10,P11,P4,P12	P13,P14,P5,P2,P6_r,P3,P7,P8,P9,P10,P4,P12	12119	FAYTKRNVI	ORF1ab	4919	0.27515	0.846154	0.278854
P13,P14,P5,P2,P6_r,P3,P7,P9,P10,P11,P4,P12	P13,P14,P5,P2,P6_r,P3,P7,P8,P9,P10,P4,P12	12119	YVVDDPCPI	ORF8	30	0.27318	0.846154	0.278854
P13,P14,P5,P2,P6_r,P3,P7,P9,P10,P11,P4,P12	P13,P14,P5,P2,P6_r,P3,P7,P8,P9,P10,P4,P12	12119	LVYAADPAM	ORF1ab	4763	0.2754	0.846154	0.278854
P13,P14,P5,P2,P6_r,P3,P7,P9,P10,P11,P4,P12	P13,P14,P5,P2,P6_r,P3,P7,P8,P9,P10,P4,P12	12119	MADQAMTQM	ORF1ab	4003	0.27459	0.846154	0.278854
P13,P14,P5,P2,P6_r,P3,P7,P9,P10,P11,P4,P12	P13,P14,P5,P2,P6_r,P3,P7,P8,P9,P10,P4,P12	12119	IAIPTNFTI	S-protein	711	0.27256	0.846154	0.278854
P13,P14,P5,P2,P6_r,P3,P7,P9,P10,P11,P4,P12	P13,P14,P5,P2,P6_r,P3,P7,P8,P9,P10,P4,P12	12119	FVLTSHTVM	ORF1ab	5548	0.27337	0.846154	0.278854
P13,P14,P5,P2,P6_r,P3,P7,P9,P10,P11,P4,P12	P13,P14,P5,P2,P6_r,P3,P7,P8,P9,P10,P4,P12	12119	FVSDADSTL	ORF1ab	6900	0.27518	0.846154	0.278854
P13,P14,P5,P1,P2,P6_r,P3,P7,P9,P10,P4,P12	P13,P14,P5,P2,P6_r,P3,P7,P8,P9,P10,P4,P12	12703	FSSTFNVPM	ORF1ab	2597	0.27667	0.846154	0.278854
P13,P14,P5,P1,P2,P6_r,P3,P7,P9,P10,P4,P12	P13,P14,P5,P2,P6_r,P3,P7,P8,P9,P10,P4,P12	12703	YTACSHAAV	ORF1ab	5629	0.27474	0.846154	0.278854
P13,P14,P5,P1,P2,P6_r,P3,P7,P9,P10,P4,P12	P13,P14,P5,P2,P6_r,P3,P7,P8,P9,P10,P4,P12	12703	FVNEFYAYL	ORF1ab	5132	0.27329	0.846154	0.278854
P13,P14,P5,P1,P2,P6_r,P3,P7,P9,P10,P4,P12	P13,P14,P5,P2,P6_r,P3,P7,P8,P9,P10,P4,P12	12703	YADVFHLYL	ORF1ab	5268	0.27489	0.846154	0.278854
P13,P14,P5,P1,P2,P6_r,P3,P7,P9,P10,P4,P12	P13,P14,P5,P2,P6_r,P3,P7,P8,P9,P10,P4,P12	12703	QAWQPGVAM	ORF1ab	6800	0.27376	0.846154	0.278854
P13,P14,P5,P1,P2,P6_r,P3,P7,P9,P10,P4,P12	P13,P14,P5,P2,P6_r,P3,P7,P8,P9,P10,P4,P12	12703	YSTAALGVL	ORF1ab	2244	0.27489	0.846154	0.278854
P13,P14,P5,P1,P2,P6_r,P3,P7,P9,P10,P4,P12	P13,P14,P5,P2,P6_r,P3,P7,P8,P9,P10,P4,P12	12703	FVSEETGTL	E-protein	3	0.27328	0.846154	0.278854
P13,P14,P5,P1,P2,P6_r,P3,P7,P9,P10,P4,P12	P13,P14,P5,P2,P6_r,P3,P7,P8,P9,P10,P4,P12	12703	FSNSGSDVL	ORF1ab	3240	0.2734	0.846154	0.278854
P13,P14,P5,P1,P2,P6_r,P3,P7,P9,P10,P4,P12	P13,P14,P5,P2,P6_r,P3,P7,P8,P9,P10,P4,P12	12703	IAMSAFAMM	ORF1ab	3618	0.27481	0.846154	0.278854
P13,P14,P5,P1,P2,P6_r,P3,P7,P9,P10,P4,P12	P13,P14,P5,P2,P6_r,P3,P7,P8,P9,P10,P4,P12	12703	FLNRFTTTL	ORF1ab	3481	0.27341	0.846154	0.278854
P13,P14,P5,P1,P2,P6_r,P3,P7,P9,P10,P4,P12	P13,P14,P5,P2,P6_r,P3,P7,P8,P9,P10,P4,P12	12703	MMISAGFSL	ORF1ab	6424	0.27493	0.846154	0.278854
P13,P14,P5,P1,P2,P6_r,P3,P7,P9,P10,P4,P12	P13,P14,P5,P2,P6_r,P3,P7,P8,P9,P10,P4,P12	12703	VAYFNMVYM	ORF1ab	3646	0.27576	0.846154	0.278854
P13,P14,P5,P1,P2,P6_r,P3,P7,P9,P10,P4,P12	P13,P14,P5,P2,P6_r,P3,P7,P8,P9,P10,P4,P12	12703	WTFGAGAAL	S-protein	885	0.27549	0.846154	0.278854
P13,P14,P5,P1,P2,P6_r,P3,P7,P9,P10,P4,P12	P13,P14,P5,P2,P6_r,P3,P7,P8,P9,P10,P4,P12	12703	FASEAARVV	ORF1ab	535	0.2749	0.846154	0.278854
P13,P14,P5,P1,P2,P6_r,P3,P7,P9,P10,P4,P12	P13,P14,P5,P2,P6_r,P3,P7,P8,P9,P10,P4,P12	12703	AALQIPFAM	S-protein	891	0.27406	0.846154	0.278854
P13,P14,P5,P1,P2,P6_r,P3,P7,P9,P10,P4,P12	P13,P14,P5,P2,P6_r,P3,P7,P8,P9,P10,P4,P12	12703	AAYVDNSSL	ORF1ab	2096	0.27419	0.846154	0.278854
P13,P14,P5,P1,P2,P6_r,P3,P7,P9,P10,P4,P12	P13,P14,P5,P2,P6_r,P3,P7,P8,P9,P10,P4,P12	12703	YSSANNCTF	S-protein	159	0.27491	0.846154	0.278854
P13,P14,P5,P1,P2,P6_r,P3,P7,P9,P10,P4,P12	P13,P14,P5,P2,P6_r,P3,P7,P8,P9,P10,P4,P12	12703	LANECAQVL	ORF1ab	5046	0.27474	0.846154	0.278854
P13,P14,P5,P1,P2,P6_r,P3,P7,P9,P10,P4,P12	P13,P14,P5,P2,P6_r,P3,P7,P8,P9,P10,P4,P12	12703	MVTNNTFTL	ORF1ab	806	0.27457	0.846154	0.278854
P13,P14,P5,P1,P2,P6_r,P3,P7,P9,P10,P4,P12	P13,P14,P5,P2,P6_r,P3,P7,P8,P9,P10,P4,P12	12703	HAASGNLLL	ORF1ab	4772	0.27407	0.846154	0.278854
P13,P14,P5,P1,P2,P6_r,P3,P7,P9,P10,P4,P12	P13,P14,P5,P2,P6_r,P3,P7,P8,P9,P10,P4,P12	12703	MSYEDQDAL	ORF1ab	4910	0.27666	0.846154	0.278854
P13,P14,P5,P1,P2,P6_r,P3,P7,P9,P10,P4,P12	P13,P14,P5,P2,P6_r,P3,P7,P8,P9,P10,P4,P12	12703	LALGGSVAI	ORF1ab	6958	0.27604	0.846154	0.278854
P13,P14,P5,P1,P2,P6_r,P3,P7,P9,P10,P4,P12	P13,P14,P5,P2,P6_r,P3,P7,P8,P9,P10,P4,P12	12703	FAPSASAFF	N-protein	306	0.27779	0.846154	0.278854
P13,P14,P5,P1,P2,P6_r,P3,P7,P9,P10,P4,P12	P13,P14,P5,P2,P6_r,P3,P7,P8,P9,P10,P4,P12	12703	FGADPIHSL	ORF1ab	1153	0.27675	0.846154	0.278854
P13,P14,P5,P1,P2,P6_r,P3,P7,P9,P10,P4,P12	P13,P14,P5,P2,P6_r,P3,P7,P8,P9,P10,P4,P12	12703	YLITPVHVM	ORF1ab	2787	0.27433	0.846154	0.278854
P13,P14,P5,P1,P2,P6_r,P3,P7,P9,P10,P4,P12	P13,P14,P5,P2,P6_r,P3,P7,P8,P9,P10,P4,P12	12703	FAMQMAYRF	S-protein	897	0.27148	0.846154	0.278854
P13,P14,P5,P1,P2,P6_r,P3,P7,P9,P10,P4,P12	P13,P14,P5,P2,P6_r,P3,P7,P8,P9,P10,P4,P12	12703	KAYNVTQAF	N-protein	265	0.2749	0.846154	0.278854
P13,P14,P5,P1,P2,P6_r,P3,P7,P9,P10,P4,P12	P13,P14,P5,P2,P6_r,P3,P7,P8,P9,P10,P4,P12	12703	VAMPNLYKM	ORF1ab	6806	0.27497	0.846154	0.278854
P13,P14,P5,P1,P2,P6_r,P3,P7,P9,P10,P4,P12	P13,P14,P5,P2,P6_r,P3,P7,P8,P9,P10,P4,P12	12703	YTNDKACPL	ORF1ab	2844	0.27326	0.846154	0.278854
P13,P14,P5,P1,P2,P6_r,P3,P7,P9,P10,P4,P12	P13,P14,P5,P2,P6_r,P3,P7,P8,P9,P10,P4,P12	12703	MAYITGGVV	ORF1ab	597	0.2734	0.846154	0.278854
P13,P14,P5,P1,P2,P6_r,P3,P7,P9,P10,P4,P12	P13,P14,P5,P2,P6_r,P3,P7,P8,P9,P10,P4,P12	12703	FAYANRNRF	M-protein	36	0.27359	0.846154	0.278854
P13,P14,P5,P1,P2,P6_r,P3,P7,P9,P10,P4,P12	P13,P14,P5,P2,P6_r,P3,P7,P8,P9,P10,P4,P12	12703	FAQDGNAAI	ORF1ab	4833	0.27398	0.846154	0.278854
P13,P14,P5,P1,P2,P6_r,P3,P7,P9,P10,P4,P12	P13,P14,P5,P2,P6_r,P3,P7,P8,P9,P10,P4,P12	12703	YVLPNDDTL	ORF1ab	1618	0.27725	0.846154	0.278854
P13,P14,P5,P1,P2,P6_r,P3,P7,P9,P10,P4,P12	P13,P14,P5,P2,P6_r,P3,P7,P8,P9,P10,P4,P12	12703	YVFCTVNAL	ORF1ab	5678	0.27252	0.846154	0.278854
P13,P14,P5,P1,P2,P6_r,P3,P7,P9,P10,P4,P12	P13,P14,P5,P2,P6_r,P3,P7,P8,P9,P10,P4,P12	12703	HANEYRLYL	ORF1ab	6411	0.27498	0.846154	0.278854
P13,P14,P5,P1,P2,P6_r,P3,P7,P9,P10,P4,P12	P13,P14,P5,P2,P6_r,P3,P7,P8,P9,P10,P4,P12	12703	FAYTKRNVI	ORF1ab	4919	0.27394	0.846154	0.278854
P13,P14,P5,P1,P2,P6_r,P3,P7,P9,P10,P4,P12	P13,P14,P5,P2,P6_r,P3,P7,P8,P9,P10,P4,P12	12703	YVVDDPCPI	ORF8	30	0.27234	0.846154	0.278854
P13,P14,P5,P1,P2,P6_r,P3,P7,P9,P10,P4,P12	P13,P14,P5,P2,P6_r,P3,P7,P8,P9,P10,P4,P12	12703	LVYAADPAM	ORF1ab	4763	0.27479	0.846154	0.278854
P13,P14,P5,P1,P2,P6_r,P3,P7,P9,P10,P4,P12	P13,P14,P5,P2,P6_r,P3,P7,P8,P9,P10,P4,P12	12703	MADQAMTQM	ORF1ab	4003	0.27652	0.846154	0.278854
P13,P14,P5,P1,P2,P6_r,P3,P7,P9,P10,P4,P12	P13,P14,P5,P2,P6_r,P3,P7,P8,P9,P10,P4,P12	12703	IAIPTNFTI	S-protein	711	0.27856	0.846154	0.278854
P13,P14,P5,P1,P2,P6_r,P3,P7,P9,P10,P4,P12	P13,P14,P5,P2,P6_r,P3,P7,P8,P9,P10,P4,P12	12703	FVLTSHTVM	ORF1ab	5548	0.27475	0.846154	0.278854
P13,P14,P5,P1,P2,P6_r,P3,P7,P9,P10,P4,P12	P13,P14,P5,P2,P6_r,P3,P7,P8,P9,P10,P4,P12	12703	FVSDADSTL	ORF1ab	6900	0.27205	0.846154	0.278854
P13,P14,P5,P2,P6_r,P3,P7,P8,P9,P11,P4,P12	P13,P14,P5,P2,P6_r,P3,P7,P8,P9,P10,P4,P12	12782	FSSTFNVPM	ORF1ab	2597	0.27604	0.846154	0.278854
P13,P14,P5,P2,P6_r,P3,P7,P8,P9,P11,P4,P12	P13,P14,P5,P2,P6_r,P3,P7,P8,P9,P10,P4,P12	12782	YTACSHAAV	ORF1ab	5629	0.27413	0.846154	0.278854
P13,P14,P5,P2,P6_r,P3,P7,P8,P9,P11,P4,P12	P13,P14,P5,P2,P6_r,P3,P7,P8,P9,P10,P4,P12	12782	FVNEFYAYL	ORF1ab	5132	0.27596	0.846154	0.278854
P13,P14,P5,P2,P6_r,P3,P7,P8,P9,P11,P4,P12	P13,P14,P5,P2,P6_r,P3,P7,P8,P9,P10,P4,P12	12782	YADVFHLYL	ORF1ab	5268	0.27412	0.846154	0.278854
P13,P14,P5,P2,P6_r,P3,P7,P8,P9,P11,P4,P12	P13,P14,P5,P2,P6_r,P3,P7,P8,P9,P10,P4,P12	12782	QAWQPGVAM	ORF1ab	6800	0.2761	0.846154	0.278854
P13,P14,P5,P2,P6_r,P3,P7,P8,P9,P11,P4,P12	P13,P14,P5,P2,P6_r,P3,P7,P8,P9,P10,P4,P12	12782	YSTAALGVL	ORF1ab	2244	0.27456	0.846154	0.278854
P13,P14,P5,P2,P6_r,P3,P7,P8,P9,P11,P4,P12	P13,P14,P5,P2,P6_r,P3,P7,P8,P9,P10,P4,P12	12782	FVSEETGTL	E-protein	3	0.27514	0.846154	0.278854
P13,P14,P5,P2,P6_r,P3,P7,P8,P9,P11,P4,P12	P13,P14,P5,P2,P6_r,P3,P7,P8,P9,P10,P4,P12	12782	FSNSGSDVL	ORF1ab	3240	0.27511	0.846154	0.278854
P13,P14,P5,P2,P6_r,P3,P7,P8,P9,P11,P4,P12	P13,P14,P5,P2,P6_r,P3,P7,P8,P9,P10,P4,P12	12782	IAMSAFAMM	ORF1ab	3618	0.27484	0.846154	0.278854
P13,P14,P5,P2,P6_r,P3,P7,P8,P9,P11,P4,P12	P13,P14,P5,P2,P6_r,P3,P7,P8,P9,P10,P4,P12	12782	FLNRFTTTL	ORF1ab	3481	0.27667	0.846154	0.278854
P13,P14,P5,P2,P6_r,P3,P7,P8,P9,P11,P4,P12	P13,P14,P5,P2,P6_r,P3,P7,P8,P9,P10,P4,P12	12782	MMISAGFSL	ORF1ab	6424	0.27609	0.846154	0.278854
P13,P14,P5,P2,P6_r,P3,P7,P8,P9,P11,P4,P12	P13,P14,P5,P2,P6_r,P3,P7,P8,P9,P10,P4,P12	12782	VAYFNMVYM	ORF1ab	3646	0.27633	0.846154	0.278854
P13,P14,P5,P2,P6_r,P3,P7,P8,P9,P11,P4,P12	P13,P14,P5,P2,P6_r,P3,P7,P8,P9,P10,P4,P12	12782	WTFGAGAAL	S-protein	885	0.27579	0.846154	0.278854
P13,P14,P5,P2,P6_r,P3,P7,P8,P9,P11,P4,P12	P13,P14,P5,P2,P6_r,P3,P7,P8,P9,P10,P4,P12	12782	FASEAARVV	ORF1ab	535	0.27556	0.846154	0.278854
P13,P14,P5,P2,P6_r,P3,P7,P8,P9,P11,P4,P12	P13,P14,P5,P2,P6_r,P3,P7,P8,P9,P10,P4,P12	12782	AALQIPFAM	S-protein	891	0.27409	0.846154	0.278854
P13,P14,P5,P2,P6_r,P3,P7,P8,P9,P11,P4,P12	P13,P14,P5,P2,P6_r,P3,P7,P8,P9,P10,P4,P12	12782	AAYVDNSSL	ORF1ab	2096	0.27586	0.846154	0.278854
P13,P14,P5,P2,P6_r,P3,P7,P8,P9,P11,P4,P12	P13,P14,P5,P2,P6_r,P3,P7,P8,P9,P10,P4,P12	12782	YSSANNCTF	S-protein	159	0.27403	0.846154	0.278854
P13,P14,P5,P2,P6_r,P3,P7,P8,P9,P11,P4,P12	P13,P14,P5,P2,P6_r,P3,P7,P8,P9,P10,P4,P12	12782	LANECAQVL	ORF1ab	5046	0.27293	0.846154	0.278854
P13,P14,P5,P2,P6_r,P3,P7,P8,P9,P11,P4,P12	P13,P14,P5,P2,P6_r,P3,P7,P8,P9,P10,P4,P12	12782	MVTNNTFTL	ORF1ab	806	0.27319	0.846154	0.278854
P13,P14,P5,P2,P6_r,P3,P7,P8,P9,P11,P4,P12	P13,P14,P5,P2,P6_r,P3,P7,P8,P9,P10,P4,P12	12782	HAASGNLLL	ORF1ab	4772	0.27638	0.846154	0.278854
P13,P14,P5,P2,P6_r,P3,P7,P8,P9,P11,P4,P12	P13,P14,P5,P2,P6_r,P3,P7,P8,P9,P10,P4,P12	12782	MSYEDQDAL	ORF1ab	4910	0.27432	0.846154	0.278854
P13,P14,P5,P2,P6_r,P3,P7,P8,P9,P11,P4,P12	P13,P14,P5,P2,P6_r,P3,P7,P8,P9,P10,P4,P12	12782	LALGGSVAI	ORF1ab	6958	0.27278	0.846154	0.278854
P13,P14,P5,P2,P6_r,P3,P7,P8,P9,P11,P4,P12	P13,P14,P5,P2,P6_r,P3,P7,P8,P9,P10,P4,P12	12782	FAPSASAFF	N-protein	306	0.27164	0.846154	0.278854
P13,P14,P5,P2,P6_r,P3,P7,P8,P9,P11,P4,P12	P13,P14,P5,P2,P6_r,P3,P7,P8,P9,P10,P4,P12	12782	FGADPIHSL	ORF1ab	1153	0.27547	0.846154	0.278854
P13,P14,P5,P2,P6_r,P3,P7,P8,P9,P11,P4,P12	P13,P14,P5,P2,P6_r,P3,P7,P8,P9,P10,P4,P12	12782	YLITPVHVM	ORF1ab	2787	0.27744	0.846154	0.278854
P13,P14,P5,P2,P6_r,P3,P7,P8,P9,P11,P4,P12	P13,P14,P5,P2,P6_r,P3,P7,P8,P9,P10,P4,P12	12782	FAMQMAYRF	S-protein	897	0.27508	0.846154	0.278854
P13,P14,P5,P2,P6_r,P3,P7,P8,P9,P11,P4,P12	P13,P14,P5,P2,P6_r,P3,P7,P8,P9,P10,P4,P12	12782	KAYNVTQAF	N-protein	265	0.27757	0.846154	0.278854
P13,P14,P5,P2,P6_r,P3,P7,P8,P9,P11,P4,P12	P13,P14,P5,P2,P6_r,P3,P7,P8,P9,P10,P4,P12	12782	VAMPNLYKM	ORF1ab	6806	0.27562	0.846154	0.278854
P13,P14,P5,P2,P6_r,P3,P7,P8,P9,P11,P4,P12	P13,P14,P5,P2,P6_r,P3,P7,P8,P9,P10,P4,P12	12782	YTNDKACPL	ORF1ab	2844	0.27567	0.846154	0.278854
P13,P14,P5,P2,P6_r,P3,P7,P8,P9,P11,P4,P12	P13,P14,P5,P2,P6_r,P3,P7,P8,P9,P10,P4,P12	12782	MAYITGGVV	ORF1ab	597	0.27327	0.846154	0.278854
P13,P14,P5,P2,P6_r,P3,P7,P8,P9,P11,P4,P12	P13,P14,P5,P2,P6_r,P3,P7,P8,P9,P10,P4,P12	12782	FAYANRNRF	M-protein	36	0.27241	0.846154	0.278854
P13,P14,P5,P2,P6_r,P3,P7,P8,P9,P11,P4,P12	P13,P14,P5,P2,P6_r,P3,P7,P8,P9,P10,P4,P12	12782	FAQDGNAAI	ORF1ab	4833	0.27361	0.846154	0.278854
P13,P14,P5,P2,P6_r,P3,P7,P8,P9,P11,P4,P12	P13,P14,P5,P2,P6_r,P3,P7,P8,P9,P10,P4,P12	12782	YVLPNDDTL	ORF1ab	1618	0.27545	0.846154	0.278854
P13,P14,P5,P2,P6_r,P3,P7,P8,P9,P11,P4,P12	P13,P14,P5,P2,P6_r,P3,P7,P8,P9,P10,P4,P12	12782	YVFCTVNAL	ORF1ab	5678	0.27365	0.846154	0.278854
P13,P14,P5,P2,P6_r,P3,P7,P8,P9,P11,P4,P12	P13,P14,P5,P2,P6_r,P3,P7,P8,P9,P10,P4,P12	12782	HANEYRLYL	ORF1ab	6411	0.27262	0.846154	0.278854
P13,P14,P5,P2,P6_r,P3,P7,P8,P9,P11,P4,P12	P13,P14,P5,P2,P6_r,P3,P7,P8,P9,P10,P4,P12	12782	FAYTKRNVI	ORF1ab	4919	0.27271	0.846154	0.278854
P13,P14,P5,P2,P6_r,P3,P7,P8,P9,P11,P4,P12	P13,P14,P5,P2,P6_r,P3,P7,P8,P9,P10,P4,P12	12782	YVVDDPCPI	ORF8	30	0.27453	0.846154	0.278854
P13,P14,P5,P2,P6_r,P3,P7,P8,P9,P11,P4,P12	P13,P14,P5,P2,P6_r,P3,P7,P8,P9,P10,P4,P12	12782	LVYAADPAM	ORF1ab	4763	0.27599	0.846154	0.278854
P13,P14,P5,P2,P6_r,P3,P7,P8,P9,P11,P4,P12	P13,P14,P5,P2,P6_r,P3,P7,P8,P9,P10,P4,P12	12782	MADQAMTQM	ORF1ab	4003	0.27458	0.846154	0.278854
P13,P14,P5,P2,P6_r,P3,P7,P8,P9,P11,P4,P12	P13,P14,P5,P2,P6_r,P3,P7,P8,P9,P10,P4,P12	12782	IAIPTNFTI	S-protein	711	0.27654	0.846154	0.278854
P13,P14,P5,P2,P6_r,P3,P7,P8,P9,P11,P4,P12	P13,P14,P5,P2,P6_r,P3,P7,P8,P9,P10,P4,P12	12782	FVLTSHTVM	ORF1ab	5548	0.27521	0.846154	0.278854
P13,P14,P5,P2,P6_r,P3,P7,P8,P9,P11,P4,P12	P13,P14,P5,P2,P6_r,P3,P7,P8,P9,P10,P4,P12	12782	FVSDADSTL	ORF1ab	6900	0.27541	0.846154	0.278854
P13,P5,P1,P2,P6_r,P3,P7,P8,P9,P10,P4,P12	P13,P14,P5,P2,P6_r,P3,P7,P8,P9,P10,P4,P12	13471	FSSTFNVPM	ORF1ab	2597	0.27258	0.846154	0.278854
P13,P5,P1,P2,P6_r,P3,P7,P8,P9,P10,P4,P12	P13,P14,P5,P2,P6_r,P3,P7,P8,P9,P10,P4,P12	13471	YTACSHAAV	ORF1ab	5629	0.27019	0.846154	0.278854
P13,P5,P1,P2,P6_r,P3,P7,P8,P9,P10,P4,P12	P13,P14,P5,P2,P6_r,P3,P7,P8,P9,P10,P4,P12	13471	FVNEFYAYL	ORF1ab	5132	0.27596	0.846154	0.278854
P13,P5,P1,P2,P6_r,P3,P7,P8,P9,P10,P4,P12	P13,P14,P5,P2,P6_r,P3,P7,P8,P9,P10,P4,P12	13471	YADVFHLYL	ORF1ab	5268	0.27554	0.846154	0.278854
P13,P5,P1,P2,P6_r,P3,P7,P8,P9,P10,P4,P12	P13,P14,P5,P2,P6_r,P3,P7,P8,P9,P10,P4,P12	13471	QAWQPGVAM	ORF1ab	6800	0.27249	0.846154	0.278854
P13,P5,P1,P2,P6_r,P3,P7,P8,P9,P10,P4,P12	P13,P14,P5,P2,P6_r,P3,P7,P8,P9,P10,P4,P12	13471	YSTAALGVL	ORF1ab	2244	0.27646	0.846154	0.278854
P13,P5,P1,P2,P6_r,P3,P7,P8,P9,P10,P4,P12	P13,P14,P5,P2,P6_r,P3,P7,P8,P9,P10,P4,P12	13471	FVSEETGTL	E-protein	3	0.27496	0.846154	0.278854
P13,P5,P1,P2,P6_r,P3,P7,P8,P9,P10,P4,P12	P13,P14,P5,P2,P6_r,P3,P7,P8,P9,P10,P4,P12	13471	FSNSGSDVL	ORF1ab	3240	0.27284	0.846154	0.278854
P13,P5,P1,P2,P6_r,P3,P7,P8,P9,P10,P4,P12	P13,P14,P5,P2,P6_r,P3,P7,P8,P9,P10,P4,P12	13471	IAMSAFAMM	ORF1ab	3618	0.27701	0.846154	0.278854
P13,P5,P1,P2,P6_r,P3,P7,P8,P9,P10,P4,P12	P13,P14,P5,P2,P6_r,P3,P7,P8,P9,P10,P4,P12	13471	FLNRFTTTL	ORF1ab	3481	0.27286	0.846154	0.278854
P13,P5,P1,P2,P6_r,P3,P7,P8,P9,P10,P4,P12	P13,P14,P5,P2,P6_r,P3,P7,P8,P9,P10,P4,P12	13471	MMISAGFSL	ORF1ab	6424	0.27463	0.846154	0.278854
P13,P5,P1,P2,P6_r,P3,P7,P8,P9,P10,P4,P12	P13,P14,P5,P2,P6_r,P3,P7,P8,P9,P10,P4,P12	13471	VAYFNMVYM	ORF1ab	3646	0.27541	0.846154	0.278854
P13,P5,P1,P2,P6_r,P3,P7,P8,P9,P10,P4,P12	P13,P14,P5,P2,P6_r,P3,P7,P8,P9,P10,P4,P12	13471	WTFGAGAAL	S-protein	885	0.27297	0.846154	0.278854
P13,P5,P1,P2,P6_r,P3,P7,P8,P9,P10,P4,P12	P13,P14,P5,P2,P6_r,P3,P7,P8,P9,P10,P4,P12	13471	FASEAARVV	ORF1ab	535	0.27497	0.846154	0.278854
P13,P5,P1,P2,P6_r,P3,P7,P8,P9,P10,P4,P12	P13,P14,P5,P2,P6_r,P3,P7,P8,P9,P10,P4,P12	13471	AALQIPFAM	S-protein	891	0.27376	0.846154	0.278854
P13,P5,P1,P2,P6_r,P3,P7,P8,P9,P10,P4,P12	P13,P14,P5,P2,P6_r,P3,P7,P8,P9,P10,P4,P12	13471	AAYVDNSSL	ORF1ab	2096	0.27385	0.846154	0.278854
P13,P5,P1,P2,P6_r,P3,P7,P8,P9,P10,P4,P12	P13,P14,P5,P2,P6_r,P3,P7,P8,P9,P10,P4,P12	13471	YSSANNCTF	S-protein	159	0.27403	0.846154	0.278854
P13,P5,P1,P2,P6_r,P3,P7,P8,P9,P10,P4,P12	P13,P14,P5,P2,P6_r,P3,P7,P8,P9,P10,P4,P12	13471	LANECAQVL	ORF1ab	5046	0.27559	0.846154	0.278854
P13,P5,P1,P2,P6_r,P3,P7,P8,P9,P10,P4,P12	P13,P14,P5,P2,P6_r,P3,P7,P8,P9,P10,P4,P12	13471	MVTNNTFTL	ORF1ab	806	0.27585	0.846154	0.278854
P13,P5,P1,P2,P6_r,P3,P7,P8,P9,P10,P4,P12	P13,P14,P5,P2,P6_r,P3,P7,P8,P9,P10,P4,P12	13471	HAASGNLLL	ORF1ab	4772	0.27604	0.846154	0.278854
P13,P5,P1,P2,P6_r,P3,P7,P8,P9,P10,P4,P12	P13,P14,P5,P2,P6_r,P3,P7,P8,P9,P10,P4,P12	13471	MSYEDQDAL	ORF1ab	4910	0.27338	0.846154	0.278854
P13,P5,P1,P2,P6_r,P3,P7,P8,P9,P10,P4,P12	P13,P14,P5,P2,P6_r,P3,P7,P8,P9,P10,P4,P12	13471	LALGGSVAI	ORF1ab	6958	0.27644	0.846154	0.278854
P13,P5,P1,P2,P6_r,P3,P7,P8,P9,P10,P4,P12	P13,P14,P5,P2,P6_r,P3,P7,P8,P9,P10,P4,P12	13471	FAPSASAFF	N-protein	306	0.27473	0.846154	0.278854
P13,P5,P1,P2,P6_r,P3,P7,P8,P9,P10,P4,P12	P13,P14,P5,P2,P6_r,P3,P7,P8,P9,P10,P4,P12	13471	FGADPIHSL	ORF1ab	1153	0.27368	0.846154	0.278854
P13,P5,P1,P2,P6_r,P3,P7,P8,P9,P10,P4,P12	P13,P14,P5,P2,P6_r,P3,P7,P8,P9,P10,P4,P12	13471	YLITPVHVM	ORF1ab	2787	0.27439	0.846154	0.278854
P13,P5,P1,P2,P6_r,P3,P7,P8,P9,P10,P4,P12	P13,P14,P5,P2,P6_r,P3,P7,P8,P9,P10,P4,P12	13471	FAMQMAYRF	S-protein	897	0.27786	0.846154	0.278854
P13,P5,P1,P2,P6_r,P3,P7,P8,P9,P10,P4,P12	P13,P14,P5,P2,P6_r,P3,P7,P8,P9,P10,P4,P12	13471	KAYNVTQAF	N-protein	265	0.27666	0.846154	0.278854
P13,P5,P1,P2,P6_r,P3,P7,P8,P9,P10,P4,P12	P13,P14,P5,P2,P6_r,P3,P7,P8,P9,P10,P4,P12	13471	VAMPNLYKM	ORF1ab	6806	0.27142	0.846154	0.278854
P13,P5,P1,P2,P6_r,P3,P7,P8,P9,P10,P4,P12	P13,P14,P5,P2,P6_r,P3,P7,P8,P9,P10,P4,P12	13471	YTNDKACPL	ORF1ab	2844	0.27504	0.846154	0.278854
P13,P5,P1,P2,P6_r,P3,P7,P8,P9,P10,P4,P12	P13,P14,P5,P2,P6_r,P3,P7,P8,P9,P10,P4,P12	13471	MAYITGGVV	ORF1ab	597	0.27269	0.846154	0.278854
P13,P5,P1,P2,P6_r,P3,P7,P8,P9,P10,P4,P12	P13,P14,P5,P2,P6_r,P3,P7,P8,P9,P10,P4,P12	13471	FAYANRNRF	M-protein	36	0.27497	0.846154	0.278854
P13,P5,P1,P2,P6_r,P3,P7,P8,P9,P10,P4,P12	P13,P14,P5,P2,P6_r,P3,P7,P8,P9,P10,P4,P12	13471	FAQDGNAAI	ORF1ab	4833	0.27349	0.846154	0.278854
P13,P5,P1,P2,P6_r,P3,P7,P8,P9,P10,P4,P12	P13,P14,P5,P2,P6_r,P3,P7,P8,P9,P10,P4,P12	13471	YVLPNDDTL	ORF1ab	1618	0.2773	0.846154	0.278854
P13,P5,P1,P2,P6_r,P3,P7,P8,P9,P10,P4,P12	P13,P14,P5,P2,P6_r,P3,P7,P8,P9,P10,P4,P12	13471	YVFCTVNAL	ORF1ab	5678	0.27619	0.846154	0.278854
P13,P5,P1,P2,P6_r,P3,P7,P8,P9,P10,P4,P12	P13,P14,P5,P2,P6_r,P3,P7,P8,P9,P10,P4,P12	13471	HANEYRLYL	ORF1ab	6411	0.27458	0.846154	0.278854
P13,P5,P1,P2,P6_r,P3,P7,P8,P9,P10,P4,P12	P13,P14,P5,P2,P6_r,P3,P7,P8,P9,P10,P4,P12	13471	FAYTKRNVI	ORF1ab	4919	0.27442	0.846154	0.278854
P13,P5,P1,P2,P6_r,P3,P7,P8,P9,P10,P4,P12	P13,P14,P5,P2,P6_r,P3,P7,P8,P9,P10,P4,P12	13471	YVVDDPCPI	ORF8	30	0.27635	0.846154	0.278854
P13,P5,P1,P2,P6_r,P3,P7,P8,P9,P10,P4,P12	P13,P14,P5,P2,P6_r,P3,P7,P8,P9,P10,P4,P12	13471	LVYAADPAM	ORF1ab	4763	0.2753	0.846154	0.278854
P13,P5,P1,P2,P6_r,P3,P7,P8,P9,P10,P4,P12	P13,P14,P5,P2,P6_r,P3,P7,P8,P9,P10,P4,P12	13471	MADQAMTQM	ORF1ab	4003	0.27383	0.846154	0.278854
P13,P5,P1,P2,P6_r,P3,P7,P8,P9,P10,P4,P12	P13,P14,P5,P2,P6_r,P3,P7,P8,P9,P10,P4,P12	13471	IAIPTNFTI	S-protein	711	0.27315	0.846154	0.278854
P13,P5,P1,P2,P6_r,P3,P7,P8,P9,P10,P4,P12	P13,P14,P5,P2,P6_r,P3,P7,P8,P9,P10,P4,P12	13471	FVLTSHTVM	ORF1ab	5548	0.27346	0.846154	0.278854
P13,P5,P1,P2,P6_r,P3,P7,P8,P9,P10,P4,P12	P13,P14,P5,P2,P6_r,P3,P7,P8,P9,P10,P4,P12	13471	FVSDADSTL	ORF1ab	6900	0.27518	0.846154	0.278854
P14,P5,P2,P6_r,P3,P7,P8,P9,P10,P11,P4,P12	P13,P14,P5,P2,P6_r,P3,P7,P8,P9,P10,P4,P12	13996	FSSTFNVPM	ORF1ab	2597	0.275	0.846154	0.278854
P14,P5,P2,P6_r,P3,P7,P8,P9,P10,P11,P4,P12	P13,P14,P5,P2,P6_r,P3,P7,P8,P9,P10,P4,P12	13996	YTACSHAAV	ORF1ab	5629	0.27528	0.846154	0.278854
P14,P5,P2,P6_r,P3,P7,P8,P9,P10,P11,P4,P12	P13,P14,P5,P2,P6_r,P3,P7,P8,P9,P10,P4,P12	13996	FVNEFYAYL	ORF1ab	5132	0.27725	0.846154	0.278854
P14,P5,P2,P6_r,P3,P7,P8,P9,P10,P11,P4,P12	P13,P14,P5,P2,P6_r,P3,P7,P8,P9,P10,P4,P12	13996	YADVFHLYL	ORF1ab	5268	0.27429	0.846154	0.278854
P14,P5,P2,P6_r,P3,P7,P8,P9,P10,P11,P4,P12	P13,P14,P5,P2,P6_r,P3,P7,P8,P9,P10,P4,P12	13996	QAWQPGVAM	ORF1ab	6800	0.27571	0.846154	0.278854
P14,P5,P2,P6_r,P3,P7,P8,P9,P10,P11,P4,P12	P13,P14,P5,P2,P6_r,P3,P7,P8,P9,P10,P4,P12	13996	YSTAALGVL	ORF1ab	2244	0.27545	0.846154	0.278854
P14,P5,P2,P6_r,P3,P7,P8,P9,P10,P11,P4,P12	P13,P14,P5,P2,P6_r,P3,P7,P8,P9,P10,P4,P12	13996	FVSEETGTL	E-protein	3	0.27543	0.846154	0.278854
P14,P5,P2,P6_r,P3,P7,P8,P9,P10,P11,P4,P12	P13,P14,P5,P2,P6_r,P3,P7,P8,P9,P10,P4,P12	13996	FSNSGSDVL	ORF1ab	3240	0.27224	0.846154	0.278854
P14,P5,P2,P6_r,P3,P7,P8,P9,P10,P11,P4,P12	P13,P14,P5,P2,P6_r,P3,P7,P8,P9,P10,P4,P12	13996	IAMSAFAMM	ORF1ab	3618	0.27265	0.846154	0.278854
P14,P5,P2,P6_r,P3,P7,P8,P9,P10,P11,P4,P12	P13,P14,P5,P2,P6_r,P3,P7,P8,P9,P10,P4,P12	13996	FLNRFTTTL	ORF1ab	3481	0.27338	0.846154	0.278854
P14,P5,P2,P6_r,P3,P7,P8,P9,P10,P11,P4,P12	P13,P14,P5,P2,P6_r,P3,P7,P8,P9,P10,P4,P12	13996	MMISAGFSL	ORF1ab	6424	0.27728	0.846154	0.278854
P14,P5,P2,P6_r,P3,P7,P8,P9,P10,P11,P4,P12	P13,P14,P5,P2,P6_r,P3,P7,P8,P9,P10,P4,P12	13996	VAYFNMVYM	ORF1ab	3646	0.2749	0.846154	0.278854
P14,P5,P2,P6_r,P3,P7,P8,P9,P10,P11,P4,P12	P13,P14,P5,P2,P6_r,P3,P7,P8,P9,P10,P4,P12	13996	WTFGAGAAL	S-protein	885	0.27625	0.846154	0.278854
P14,P5,P2,P6_r,P3,P7,P8,P9,P10,P11,P4,P12	P13,P14,P5,P2,P6_r,P3,P7,P8,P9,P10,P4,P12	13996	FASEAARVV	ORF1ab	535	0.27516	0.846154	0.278854
P14,P5,P2,P6_r,P3,P7,P8,P9,P10,P11,P4,P12	P13,P14,P5,P2,P6_r,P3,P7,P8,P9,P10,P4,P12	13996	AALQIPFAM	S-protein	891	0.27362	0.846154	0.278854
P14,P5,P2,P6_r,P3,P7,P8,P9,P10,P11,P4,P12	P13,P14,P5,P2,P6_r,P3,P7,P8,P9,P10,P4,P12	13996	AAYVDNSSL	ORF1ab	2096	0.27496	0.846154	0.278854
P14,P5,P2,P6_r,P3,P7,P8,P9,P10,P11,P4,P12	P13,P14,P5,P2,P6_r,P3,P7,P8,P9,P10,P4,P12	13996	YSSANNCTF	S-protein	159	0.27449	0.846154	0.278854
P14,P5,P2,P6_r,P3,P7,P8,P9,P10,P11,P4,P12	P13,P14,P5,P2,P6_r,P3,P7,P8,P9,P10,P4,P12	13996	LANECAQVL	ORF1ab	5046	0.27503	0.846154	0.278854
P14,P5,P2,P6_r,P3,P7,P8,P9,P10,P11,P4,P12	P13,P14,P5,P2,P6_r,P3,P7,P8,P9,P10,P4,P12	13996	MVTNNTFTL	ORF1ab	806	0.27366	0.846154	0.278854
P14,P5,P2,P6_r,P3,P7,P8,P9,P10,P11,P4,P12	P13,P14,P5,P2,P6_r,P3,P7,P8,P9,P10,P4,P12	13996	HAASGNLLL	ORF1ab	4772	0.27434	0.846154	0.278854
P14,P5,P2,P6_r,P3,P7,P8,P9,P10,P11,P4,P12	P13,P14,P5,P2,P6_r,P3,P7,P8,P9,P10,P4,P12	13996	MSYEDQDAL	ORF1ab	4910	0.27595	0.846154	0.278854
P14,P5,P2,P6_r,P3,P7,P8,P9,P10,P11,P4,P12	P13,P14,P5,P2,P6_r,P3,P7,P8,P9,P10,P4,P12	13996	LALGGSVAI	ORF1ab	6958	0.2725	0.846154	0.278854
P14,P5,P2,P6_r,P3,P7,P8,P9,P10,P11,P4,P12	P13,P14,P5,P2,P6_r,P3,P7,P8,P9,P10,P4,P12	13996	FAPSASAFF	N-protein	306	0.27824	0.846154	0.278854
P14,P5,P2,P6_r,P3,P7,P8,P9,P10,P11,P4,P12	P13,P14,P5,P2,P6_r,P3,P7,P8,P9,P10,P4,P12	13996	FGADPIHSL	ORF1ab	1153	0.27484	0.846154	0.278854
P14,P5,P2,P6_r,P3,P7,P8,P9,P10,P11,P4,P12	P13,P14,P5,P2,P6_r,P3,P7,P8,P9,P10,P4,P12	13996	YLITPVHVM	ORF1ab	2787	0.27603	0.846154	0.278854
P14,P5,P2,P6_r,P3,P7,P8,P9,P10,P11,P4,P12	P13,P14,P5,P2,P6_r,P3,P7,P8,P9,P10,P4,P12	13996	FAMQMAYRF	S-protein	897	0.27404	0.846154	0.278854
P14,P5,P2,P6_r,P3,P7,P8,P9,P10,P11,P4,P12	P13,P14,P5,P2,P6_r,P3,P7,P8,P9,P10,P4,P12	13996	KAYNVTQAF	N-protein	265	0.27435	0.846154	0.278854
P14,P5,P2,P6_r,P3,P7,P8,P9,P10,P11,P4,P12	P13,P14,P5,P2,P6_r,P3,P7,P8,P9,P10,P4,P12	13996	VAMPNLYKM	ORF1ab	6806	0.27258	0.846154	0.278854
P14,P5,P2,P6_r,P3,P7,P8,P9,P10,P11,P4,P12	P13,P14,P5,P2,P6_r,P3,P7,P8,P9,P10,P4,P12	13996	YTNDKACPL	ORF1ab	2844	0.27179	0.846154	0.278854
P14,P5,P2,P6_r,P3,P7,P8,P9,P10,P11,P4,P12	P13,P14,P5,P2,P6_r,P3,P7,P8,P9,P10,P4,P12	13996	MAYITGGVV	ORF1ab	597	0.27548	0.846154	0.278854
P14,P5,P2,P6_r,P3,P7,P8,P9,P10,P11,P4,P12	P13,P14,P5,P2,P6_r,P3,P7,P8,P9,P10,P4,P12	13996	FAYANRNRF	M-protein	36	0.27219	0.846154	0.278854
P14,P5,P2,P6_r,P3,P7,P8,P9,P10,P11,P4,P12	P13,P14,P5,P2,P6_r,P3,P7,P8,P9,P10,P4,P12	13996	FAQDGNAAI	ORF1ab	4833	0.27543	0.846154	0.278854
P14,P5,P2,P6_r,P3,P7,P8,P9,P10,P11,P4,P12	P13,P14,P5,P2,P6_r,P3,P7,P8,P9,P10,P4,P12	13996	YVLPNDDTL	ORF1ab	1618	0.27491	0.846154	0.278854
P14,P5,P2,P6_r,P3,P7,P8,P9,P10,P11,P4,P12	P13,P14,P5,P2,P6_r,P3,P7,P8,P9,P10,P4,P12	13996	YVFCTVNAL	ORF1ab	5678	0.27461	0.846154	0.278854
P14,P5,P2,P6_r,P3,P7,P8,P9,P10,P11,P4,P12	P13,P14,P5,P2,P6_r,P3,P7,P8,P9,P10,P4,P12	13996	HANEYRLYL	ORF1ab	6411	0.27213	0.846154	0.278854
P14,P5,P2,P6_r,P3,P7,P8,P9,P10,P11,P4,P12	P13,P14,P5,P2,P6_r,P3,P7,P8,P9,P10,P4,P12	13996	FAYTKRNVI	ORF1ab	4919	0.27593	0.846154	0.278854
P14,P5,P2,P6_r,P3,P7,P8,P9,P10,P11,P4,P12	P13,P14,P5,P2,P6_r,P3,P7,P8,P9,P10,P4,P12	13996	YVVDDPCPI	ORF8	30	0.27476	0.846154	0.278854
P14,P5,P2,P6_r,P3,P7,P8,P9,P10,P11,P4,P12	P13,P14,P5,P2,P6_r,P3,P7,P8,P9,P10,P4,P12	13996	LVYAADPAM	ORF1ab	4763	0.27479	0.846154	0.278854
P14,P5,P2,P6_r,P3,P7,P8,P9,P10,P11,P4,P12	P13,P14,P5,P2,P6_r,P3,P7,P8,P9,P10,P4,P12	13996	MADQAMTQM	ORF1ab	4003	0.27371	0.846154	0.278854
P14,P5,P2,P6_r,P3,P7,P8,P9,P10,P11,P4,P12	P13,P14,P5,P2,P6_r,P3,P7,P8,P9,P10,P4,P12	13996	IAIPTNFTI	S-protein	711	0.27756	0.846154	0.278854
P14,P5,P2,P6_r,P3,P7,P8,P9,P10,P11,P4,P12	P13,P14,P5,P2,P6_r,P3,P7,P8,P9,P10,P4,P12	13996	FVLTSHTVM	ORF1ab	5548	0.27505	0.846154	0.278854
P14,P5,P2,P6_r,P3,P7,P8,P9,P10,P11,P4,P12	P13,P14,P5,P2,P6_r,P3,P7,P8,P9,P10,P4,P12	13996	FVSDADSTL	ORF1ab	6900	0.27375	0.846154	0.278854
P14,P5,P2,P6_r,P3,P7,P8,P9,P10,P11,P4,P12	P13,P14,P5,P2,P6_r,P3,P7,P8,P9,P10,P4,P12	14382	FSSTFNVPM	ORF1ab	2597	0.276	0.846154	0.278854
P14,P5,P2,P6_r,P3,P7,P8,P9,P10,P11,P4,P12	P13,P14,P5,P2,P6_r,P3,P7,P8,P9,P10,P4,P12	14382	YTACSHAAV	ORF1ab	5629	0.27414	0.846154	0.278854
P14,P5,P2,P6_r,P3,P7,P8,P9,P10,P11,P4,P12	P13,P14,P5,P2,P6_r,P3,P7,P8,P9,P10,P4,P12	14382	FVNEFYAYL	ORF1ab	5132	0.2762	0.846154	0.278854
P14,P5,P2,P6_r,P3,P7,P8,P9,P10,P11,P4,P12	P13,P14,P5,P2,P6_r,P3,P7,P8,P9,P10,P4,P12	14382	YADVFHLYL	ORF1ab	5268	0.27409	0.846154	0.278854
P14,P5,P2,P6_r,P3,P7,P8,P9,P10,P11,P4,P12	P13,P14,P5,P2,P6_r,P3,P7,P8,P9,P10,P4,P12	14382	QAWQPGVAM	ORF1ab	6800	0.27476	0.846154	0.278854
P14,P5,P2,P6_r,P3,P7,P8,P9,P10,P11,P4,P12	P13,P14,P5,P2,P6_r,P3,P7,P8,P9,P10,P4,P12	14382	YSTAALGVL	ORF1ab	2244	0.27549	0.846154	0.278854
P14,P5,P2,P6_r,P3,P7,P8,P9,P10,P11,P4,P12	P13,P14,P5,P2,P6_r,P3,P7,P8,P9,P10,P4,P12	14382	FVSEETGTL	E-protein	3	0.27336	0.846154	0.278854
P14,P5,P2,P6_r,P3,P7,P8,P9,P10,P11,P4,P12	P13,P14,P5,P2,P6_r,P3,P7,P8,P9,P10,P4,P12	14382	FSNSGSDVL	ORF1ab	3240	0.27469	0.846154	0.278854
P14,P5,P2,P6_r,P3,P7,P8,P9,P10,P11,P4,P12	P13,P14,P5,P2,P6_r,P3,P7,P8,P9,P10,P4,P12	14382	IAMSAFAMM	ORF1ab	3618	0.27594	0.846154	0.278854
P14,P5,P2,P6_r,P3,P7,P8,P9,P10,P11,P4,P12	P13,P14,P5,P2,P6_r,P3,P7,P8,P9,P10,P4,P12	14382	FLNRFTTTL	ORF1ab	3481	0.27565	0.846154	0.278854
P14,P5,P2,P6_r,P3,P7,P8,P9,P10,P11,P4,P12	P13,P14,P5,P2,P6_r,P3,P7,P8,P9,P10,P4,P12	14382	MMISAGFSL	ORF1ab	6424	0.27366	0.846154	0.278854
P14,P5,P2,P6_r,P3,P7,P8,P9,P10,P11,P4,P12	P13,P14,P5,P2,P6_r,P3,P7,P8,P9,P10,P4,P12	14382	VAYFNMVYM	ORF1ab	3646	0.27596	0.846154	0.278854
P14,P5,P2,P6_r,P3,P7,P8,P9,P10,P11,P4,P12	P13,P14,P5,P2,P6_r,P3,P7,P8,P9,P10,P4,P12	14382	WTFGAGAAL	S-protein	885	0.27349	0.846154	0.278854
P14,P5,P2,P6_r,P3,P7,P8,P9,P10,P11,P4,P12	P13,P14,P5,P2,P6_r,P3,P7,P8,P9,P10,P4,P12	14382	FASEAARVV	ORF1ab	535	0.2725	0.846154	0.278854
P14,P5,P2,P6_r,P3,P7,P8,P9,P10,P11,P4,P12	P13,P14,P5,P2,P6_r,P3,P7,P8,P9,P10,P4,P12	14382	AALQIPFAM	S-protein	891	0.27753	0.846154	0.278854
P14,P5,P2,P6_r,P3,P7,P8,P9,P10,P11,P4,P12	P13,P14,P5,P2,P6_r,P3,P7,P8,P9,P10,P4,P12	14382	AAYVDNSSL	ORF1ab	2096	0.27736	0.846154	0.278854
P14,P5,P2,P6_r,P3,P7,P8,P9,P10,P11,P4,P12	P13,P14,P5,P2,P6_r,P3,P7,P8,P9,P10,P4,P12	14382	YSSANNCTF	S-protein	159	0.27632	0.846154	0.278854
P14,P5,P2,P6_r,P3,P7,P8,P9,P10,P11,P4,P12	P13,P14,P5,P2,P6_r,P3,P7,P8,P9,P10,P4,P12	14382	LANECAQVL	ORF1ab	5046	0.2742	0.846154	0.278854
P14,P5,P2,P6_r,P3,P7,P8,P9,P10,P11,P4,P12	P13,P14,P5,P2,P6_r,P3,P7,P8,P9,P10,P4,P12	14382	MVTNNTFTL	ORF1ab	806	0.27594	0.846154	0.278854
P14,P5,P2,P6_r,P3,P7,P8,P9,P10,P11,P4,P12	P13,P14,P5,P2,P6_r,P3,P7,P8,P9,P10,P4,P12	14382	HAASGNLLL	ORF1ab	4772	0.27401	0.846154	0.278854
P14,P5,P2,P6_r,P3,P7,P8,P9,P10,P11,P4,P12	P13,P14,P5,P2,P6_r,P3,P7,P8,P9,P10,P4,P12	14382	MSYEDQDAL	ORF1ab	4910	0.2746	0.846154	0.278854
P14,P5,P2,P6_r,P3,P7,P8,P9,P10,P11,P4,P12	P13,P14,P5,P2,P6_r,P3,P7,P8,P9,P10,P4,P12	14382	LALGGSVAI	ORF1ab	6958	0.27332	0.846154	0.278854
P14,P5,P2,P6_r,P3,P7,P8,P9,P10,P11,P4,P12	P13,P14,P5,P2,P6_r,P3,P7,P8,P9,P10,P4,P12	14382	FAPSASAFF	N-protein	306	0.27505	0.846154	0.278854
P14,P5,P2,P6_r,P3,P7,P8,P9,P10,P11,P4,P12	P13,P14,P5,P2,P6_r,P3,P7,P8,P9,P10,P4,P12	14382	FGADPIHSL	ORF1ab	1153	0.27679	0.846154	0.278854
P14,P5,P2,P6_r,P3,P7,P8,P9,P10,P11,P4,P12	P13,P14,P5,P2,P6_r,P3,P7,P8,P9,P10,P4,P12	14382	YLITPVHVM	ORF1ab	2787	0.27621	0.846154	0.278854
P14,P5,P2,P6_r,P3,P7,P8,P9,P10,P11,P4,P12	P13,P14,P5,P2,P6_r,P3,P7,P8,P9,P10,P4,P12	14382	FAMQMAYRF	S-protein	897	0.2777	0.846154	0.278854
P14,P5,P2,P6_r,P3,P7,P8,P9,P10,P11,P4,P12	P13,P14,P5,P2,P6_r,P3,P7,P8,P9,P10,P4,P12	14382	KAYNVTQAF	N-protein	265	0.27321	0.846154	0.278854
P14,P5,P2,P6_r,P3,P7,P8,P9,P10,P11,P4,P12	P13,P14,P5,P2,P6_r,P3,P7,P8,P9,P10,P4,P12	14382	VAMPNLYKM	ORF1ab	6806	0.27751	0.846154	0.278854
P14,P5,P2,P6_r,P3,P7,P8,P9,P10,P11,P4,P12	P13,P14,P5,P2,P6_r,P3,P7,P8,P9,P10,P4,P12	14382	YTNDKACPL	ORF1ab	2844	0.27313	0.846154	0.278854
P14,P5,P2,P6_r,P3,P7,P8,P9,P10,P11,P4,P12	P13,P14,P5,P2,P6_r,P3,P7,P8,P9,P10,P4,P12	14382	MAYITGGVV	ORF1ab	597	0.27599	0.846154	0.278854
P14,P5,P2,P6_r,P3,P7,P8,P9,P10,P11,P4,P12	P13,P14,P5,P2,P6_r,P3,P7,P8,P9,P10,P4,P12	14382	FAYANRNRF	M-protein	36	0.27392	0.846154	0.278854
P14,P5,P2,P6_r,P3,P7,P8,P9,P10,P11,P4,P12	P13,P14,P5,P2,P6_r,P3,P7,P8,P9,P10,P4,P12	14382	FAQDGNAAI	ORF1ab	4833	0.27628	0.846154	0.278854
P14,P5,P2,P6_r,P3,P7,P8,P9,P10,P11,P4,P12	P13,P14,P5,P2,P6_r,P3,P7,P8,P9,P10,P4,P12	14382	YVLPNDDTL	ORF1ab	1618	0.27496	0.846154	0.278854
P14,P5,P2,P6_r,P3,P7,P8,P9,P10,P11,P4,P12	P13,P14,P5,P2,P6_r,P3,P7,P8,P9,P10,P4,P12	14382	YVFCTVNAL	ORF1ab	5678	0.27517	0.846154	0.278854
P14,P5,P2,P6_r,P3,P7,P8,P9,P10,P11,P4,P12	P13,P14,P5,P2,P6_r,P3,P7,P8,P9,P10,P4,P12	14382	HANEYRLYL	ORF1ab	6411	0.27456	0.846154	0.278854
P14,P5,P2,P6_r,P3,P7,P8,P9,P10,P11,P4,P12	P13,P14,P5,P2,P6_r,P3,P7,P8,P9,P10,P4,P12	14382	FAYTKRNVI	ORF1ab	4919	0.27382	0.846154	0.278854
P14,P5,P2,P6_r,P3,P7,P8,P9,P10,P11,P4,P12	P13,P14,P5,P2,P6_r,P3,P7,P8,P9,P10,P4,P12	14382	YVVDDPCPI	ORF8	30	0.27475	0.846154	0.278854
P14,P5,P2,P6_r,P3,P7,P8,P9,P10,P11,P4,P12	P13,P14,P5,P2,P6_r,P3,P7,P8,P9,P10,P4,P12	14382	LVYAADPAM	ORF1ab	4763	0.27405	0.846154	0.278854
P14,P5,P2,P6_r,P3,P7,P8,P9,P10,P11,P4,P12	P13,P14,P5,P2,P6_r,P3,P7,P8,P9,P10,P4,P12	14382	MADQAMTQM	ORF1ab	4003	0.27337	0.846154	0.278854
P14,P5,P2,P6_r,P3,P7,P8,P9,P10,P11,P4,P12	P13,P14,P5,P2,P6_r,P3,P7,P8,P9,P10,P4,P12	14382	IAIPTNFTI	S-protein	711	0.27292	0.846154	0.278854
P14,P5,P2,P6_r,P3,P7,P8,P9,P10,P11,P4,P12	P13,P14,P5,P2,P6_r,P3,P7,P8,P9,P10,P4,P12	14382	FVLTSHTVM	ORF1ab	5548	0.27582	0.846154	0.278854
P14,P5,P2,P6_r,P3,P7,P8,P9,P10,P11,P4,P12	P13,P14,P5,P2,P6_r,P3,P7,P8,P9,P10,P4,P12	14382	FVSDADSTL	ORF1ab	6900	0.27445	0.846154	0.278854
P13,P14,P5,P1,P2,P6_r,P3,P7,P8,P9,P10,P4	P13,P14,P5,P2,P6_r,P3,P7,P8,P9,P10,P4,P12	14803	FSSTFNVPM	ORF1ab	2597	0.27486	0.846154	0.278854
P13,P14,P5,P1,P2,P6_r,P3,P7,P8,P9,P10,P4	P13,P14,P5,P2,P6_r,P3,P7,P8,P9,P10,P4,P12	14803	YTACSHAAV	ORF1ab	5629	0.27508	0.846154	0.278854
P13,P14,P5,P1,P2,P6_r,P3,P7,P8,P9,P10,P4	P13,P14,P5,P2,P6_r,P3,P7,P8,P9,P10,P4,P12	14803	FVNEFYAYL	ORF1ab	5132	0.27349	0.846154	0.278854
P13,P14,P5,P1,P2,P6_r,P3,P7,P8,P9,P10,P4	P13,P14,P5,P2,P6_r,P3,P7,P8,P9,P10,P4,P12	14803	YADVFHLYL	ORF1ab	5268	0.27212	0.846154	0.278854
P13,P14,P5,P1,P2,P6_r,P3,P7,P8,P9,P10,P4	P13,P14,P5,P2,P6_r,P3,P7,P8,P9,P10,P4,P12	14803	QAWQPGVAM	ORF1ab	6800	0.27718	0.846154	0.278854
P13,P14,P5,P1,P2,P6_r,P3,P7,P8,P9,P10,P4	P13,P14,P5,P2,P6_r,P3,P7,P8,P9,P10,P4,P12	14803	YSTAALGVL	ORF1ab	2244	0.27507	0.846154	0.278854
P13,P14,P5,P1,P2,P6_r,P3,P7,P8,P9,P10,P4	P13,P14,P5,P2,P6_r,P3,P7,P8,P9,P10,P4,P12	14803	FVSEETGTL	E-protein	3	0.27512	0.846154	0.278854
P13,P14,P5,P1,P2,P6_r,P3,P7,P8,P9,P10,P4	P13,P14,P5,P2,P6_r,P3,P7,P8,P9,P10,P4,P12	14803	FSNSGSDVL	ORF1ab	3240	0.27331	0.846154	0.278854
P13,P14,P5,P1,P2,P6_r,P3,P7,P8,P9,P10,P4	P13,P14,P5,P2,P6_r,P3,P7,P8,P9,P10,P4,P12	14803	IAMSAFAMM	ORF1ab	3618	0.2753	0.846154	0.278854
P13,P14,P5,P1,P2,P6_r,P3,P7,P8,P9,P10,P4	P13,P14,P5,P2,P6_r,P3,P7,P8,P9,P10,P4,P12	14803	FLNRFTTTL	ORF1ab	3481	0.27583	0.846154	0.278854
P13,P14,P5,P1,P2,P6_r,P3,P7,P8,P9,P10,P4	P13,P14,P5,P2,P6_r,P3,P7,P8,P9,P10,P4,P12	14803	MMISAGFSL	ORF1ab	6424	0.27536	0.846154	0.278854
P13,P14,P5,P1,P2,P6_r,P3,P7,P8,P9,P10,P4	P13,P14,P5,P2,P6_r,P3,P7,P8,P9,P10,P4,P12	14803	VAYFNMVYM	ORF1ab	3646	0.27707	0.846154	0.278854
P13,P14,P5,P1,P2,P6_r,P3,P7,P8,P9,P10,P4	P13,P14,P5,P2,P6_r,P3,P7,P8,P9,P10,P4,P12	14803	WTFGAGAAL	S-protein	885	0.27558	0.846154	0.278854
P13,P14,P5,P1,P2,P6_r,P3,P7,P8,P9,P10,P4	P13,P14,P5,P2,P6_r,P3,P7,P8,P9,P10,P4,P12	14803	FASEAARVV	ORF1ab	535	0.27047	0.846154	0.278854
P13,P14,P5,P1,P2,P6_r,P3,P7,P8,P9,P10,P4	P13,P14,P5,P2,P6_r,P3,P7,P8,P9,P10,P4,P12	14803	AALQIPFAM	S-protein	891	0.27697	0.846154	0.278854
P13,P14,P5,P1,P2,P6_r,P3,P7,P8,P9,P10,P4	P13,P14,P5,P2,P6_r,P3,P7,P8,P9,P10,P4,P12	14803	AAYVDNSSL	ORF1ab	2096	0.27355	0.846154	0.278854
P13,P14,P5,P1,P2,P6_r,P3,P7,P8,P9,P10,P4	P13,P14,P5,P2,P6_r,P3,P7,P8,P9,P10,P4,P12	14803	YSSANNCTF	S-protein	159	0.27571	0.846154	0.278854
P13,P14,P5,P1,P2,P6_r,P3,P7,P8,P9,P10,P4	P13,P14,P5,P2,P6_r,P3,P7,P8,P9,P10,P4,P12	14803	LANECAQVL	ORF1ab	5046	0.27377	0.846154	0.278854
P13,P14,P5,P1,P2,P6_r,P3,P7,P8,P9,P10,P4	P13,P14,P5,P2,P6_r,P3,P7,P8,P9,P10,P4,P12	14803	MVTNNTFTL	ORF1ab	806	0.27613	0.846154	0.278854
P13,P14,P5,P1,P2,P6_r,P3,P7,P8,P9,P10,P4	P13,P14,P5,P2,P6_r,P3,P7,P8,P9,P10,P4,P12	14803	HAASGNLLL	ORF1ab	4772	0.27287	0.846154	0.278854
P13,P14,P5,P1,P2,P6_r,P3,P7,P8,P9,P10,P4	P13,P14,P5,P2,P6_r,P3,P7,P8,P9,P10,P4,P12	14803	MSYEDQDAL	ORF1ab	4910	0.27395	0.846154	0.278854
P13,P14,P5,P1,P2,P6_r,P3,P7,P8,P9,P10,P4	P13,P14,P5,P2,P6_r,P3,P7,P8,P9,P10,P4,P12	14803	LALGGSVAI	ORF1ab	6958	0.27604	0.846154	0.278854
P13,P14,P5,P1,P2,P6_r,P3,P7,P8,P9,P10,P4	P13,P14,P5,P2,P6_r,P3,P7,P8,P9,P10,P4,P12	14803	FAPSASAFF	N-protein	306	0.276	0.846154	0.278854
P13,P14,P5,P1,P2,P6_r,P3,P7,P8,P9,P10,P4	P13,P14,P5,P2,P6_r,P3,P7,P8,P9,P10,P4,P12	14803	FGADPIHSL	ORF1ab	1153	0.27385	0.846154	0.278854
P13,P14,P5,P1,P2,P6_r,P3,P7,P8,P9,P10,P4	P13,P14,P5,P2,P6_r,P3,P7,P8,P9,P10,P4,P12	14803	YLITPVHVM	ORF1ab	2787	0.27789	0.846154	0.278854
P13,P14,P5,P1,P2,P6_r,P3,P7,P8,P9,P10,P4	P13,P14,P5,P2,P6_r,P3,P7,P8,P9,P10,P4,P12	14803	FAMQMAYRF	S-protein	897	0.27383	0.846154	0.278854
P13,P14,P5,P1,P2,P6_r,P3,P7,P8,P9,P10,P4	P13,P14,P5,P2,P6_r,P3,P7,P8,P9,P10,P4,P12	14803	KAYNVTQAF	N-protein	265	0.27583	0.846154	0.278854
P13,P14,P5,P1,P2,P6_r,P3,P7,P8,P9,P10,P4	P13,P14,P5,P2,P6_r,P3,P7,P8,P9,P10,P4,P12	14803	VAMPNLYKM	ORF1ab	6806	0.27465	0.846154	0.278854
P13,P14,P5,P1,P2,P6_r,P3,P7,P8,P9,P10,P4	P13,P14,P5,P2,P6_r,P3,P7,P8,P9,P10,P4,P12	14803	YTNDKACPL	ORF1ab	2844	0.27606	0.846154	0.278854
P13,P14,P5,P1,P2,P6_r,P3,P7,P8,P9,P10,P4	P13,P14,P5,P2,P6_r,P3,P7,P8,P9,P10,P4,P12	14803	MAYITGGVV	ORF1ab	597	0.27366	0.846154	0.278854
P13,P14,P5,P1,P2,P6_r,P3,P7,P8,P9,P10,P4	P13,P14,P5,P2,P6_r,P3,P7,P8,P9,P10,P4,P12	14803	FAYANRNRF	M-protein	36	0.27622	0.846154	0.278854
P13,P14,P5,P1,P2,P6_r,P3,P7,P8,P9,P10,P4	P13,P14,P5,P2,P6_r,P3,P7,P8,P9,P10,P4,P12	14803	FAQDGNAAI	ORF1ab	4833	0.2766	0.846154	0.278854
P13,P14,P5,P1,P2,P6_r,P3,P7,P8,P9,P10,P4	P13,P14,P5,P2,P6_r,P3,P7,P8,P9,P10,P4,P12	14803	YVLPNDDTL	ORF1ab	1618	0.27508	0.846154	0.278854
P13,P14,P5,P1,P2,P6_r,P3,P7,P8,P9,P10,P4	P13,P14,P5,P2,P6_r,P3,P7,P8,P9,P10,P4,P12	14803	YVFCTVNAL	ORF1ab	5678	0.27465	0.846154	0.278854
P13,P14,P5,P1,P2,P6_r,P3,P7,P8,P9,P10,P4	P13,P14,P5,P2,P6_r,P3,P7,P8,P9,P10,P4,P12	14803	HANEYRLYL	ORF1ab	6411	0.27397	0.846154	0.278854
P13,P14,P5,P1,P2,P6_r,P3,P7,P8,P9,P10,P4	P13,P14,P5,P2,P6_r,P3,P7,P8,P9,P10,P4,P12	14803	FAYTKRNVI	ORF1ab	4919	0.27495	0.846154	0.278854
P13,P14,P5,P1,P2,P6_r,P3,P7,P8,P9,P10,P4	P13,P14,P5,P2,P6_r,P3,P7,P8,P9,P10,P4,P12	14803	YVVDDPCPI	ORF8	30	0.27602	0.846154	0.278854
P13,P14,P5,P1,P2,P6_r,P3,P7,P8,P9,P10,P4	P13,P14,P5,P2,P6_r,P3,P7,P8,P9,P10,P4,P12	14803	LVYAADPAM	ORF1ab	4763	0.27517	0.846154	0.278854
P13,P14,P5,P1,P2,P6_r,P3,P7,P8,P9,P10,P4	P13,P14,P5,P2,P6_r,P3,P7,P8,P9,P10,P4,P12	14803	MADQAMTQM	ORF1ab	4003	0.27199	0.846154	0.278854
P13,P14,P5,P1,P2,P6_r,P3,P7,P8,P9,P10,P4	P13,P14,P5,P2,P6_r,P3,P7,P8,P9,P10,P4,P12	14803	IAIPTNFTI	S-protein	711	0.27442	0.846154	0.278854
P13,P14,P5,P1,P2,P6_r,P3,P7,P8,P9,P10,P4	P13,P14,P5,P2,P6_r,P3,P7,P8,P9,P10,P4,P12	14803	FVLTSHTVM	ORF1ab	5548	0.27719	0.846154	0.278854
P13,P14,P5,P1,P2,P6_r,P3,P7,P8,P9,P10,P4	P13,P14,P5,P2,P6_r,P3,P7,P8,P9,P10,P4,P12	14803	FVSDADSTL	ORF1ab	6900	0.27383	0.846154	0.278854
P13,P14,P5,P2,P6_r,P3,P7,P8,P10,P11,P4,P12	P13,P14,P5,P2,P6_r,P3,P7,P8,P9,P10,P4,P12	14826	FSSTFNVPM	ORF1ab	2597	0.27542	0.846154	0.278854
P13,P14,P5,P2,P6_r,P3,P7,P8,P10,P11,P4,P12	P13,P14,P5,P2,P6_r,P3,P7,P8,P9,P10,P4,P12	14826	YTACSHAAV	ORF1ab	5629	0.27571	0.846154	0.278854
P13,P14,P5,P2,P6_r,P3,P7,P8,P10,P11,P4,P12	P13,P14,P5,P2,P6_r,P3,P7,P8,P9,P10,P4,P12	14826	FVNEFYAYL	ORF1ab	5132	0.2723	0.846154	0.278854
P13,P14,P5,P2,P6_r,P3,P7,P8,P10,P11,P4,P12	P13,P14,P5,P2,P6_r,P3,P7,P8,P9,P10,P4,P12	14826	YADVFHLYL	ORF1ab	5268	0.27471	0.846154	0.278854
P13,P14,P5,P2,P6_r,P3,P7,P8,P10,P11,P4,P12	P13,P14,P5,P2,P6_r,P3,P7,P8,P9,P10,P4,P12	14826	QAWQPGVAM	ORF1ab	6800	0.27614	0.846154	0.278854
P13,P14,P5,P2,P6_r,P3,P7,P8,P10,P11,P4,P12	P13,P14,P5,P2,P6_r,P3,P7,P8,P9,P10,P4,P12	14826	YSTAALGVL	ORF1ab	2244	0.2733	0.846154	0.278854
P13,P14,P5,P2,P6_r,P3,P7,P8,P10,P11,P4,P12	P13,P14,P5,P2,P6_r,P3,P7,P8,P9,P10,P4,P12	14826	FVSEETGTL	E-protein	3	0.27089	0.846154	0.278854
P13,P14,P5,P2,P6_r,P3,P7,P8,P10,P11,P4,P12	P13,P14,P5,P2,P6_r,P3,P7,P8,P9,P10,P4,P12	14826	FSNSGSDVL	ORF1ab	3240	0.27466	0.846154	0.278854
P13,P14,P5,P2,P6_r,P3,P7,P8,P10,P11,P4,P12	P13,P14,P5,P2,P6_r,P3,P7,P8,P9,P10,P4,P12	14826	IAMSAFAMM	ORF1ab	3618	0.27454	0.846154	0.278854
P13,P14,P5,P2,P6_r,P3,P7,P8,P10,P11,P4,P12	P13,P14,P5,P2,P6_r,P3,P7,P8,P9,P10,P4,P12	14826	FLNRFTTTL	ORF1ab	3481	0.27503	0.846154	0.278854
P13,P14,P5,P2,P6_r,P3,P7,P8,P10,P11,P4,P12	P13,P14,P5,P2,P6_r,P3,P7,P8,P9,P10,P4,P12	14826	MMISAGFSL	ORF1ab	6424	0.27604	0.846154	0.278854
P13,P14,P5,P2,P6_r,P3,P7,P8,P10,P11,P4,P12	P13,P14,P5,P2,P6_r,P3,P7,P8,P9,P10,P4,P12	14826	VAYFNMVYM	ORF1ab	3646	0.27538	0.846154	0.278854
P13,P14,P5,P2,P6_r,P3,P7,P8,P10,P11,P4,P12	P13,P14,P5,P2,P6_r,P3,P7,P8,P9,P10,P4,P12	14826	WTFGAGAAL	S-protein	885	0.27274	0.846154	0.278854
P13,P14,P5,P2,P6_r,P3,P7,P8,P10,P11,P4,P12	P13,P14,P5,P2,P6_r,P3,P7,P8,P9,P10,P4,P12	14826	FASEAARVV	ORF1ab	535	0.27306	0.846154	0.278854
P13,P14,P5,P2,P6_r,P3,P7,P8,P10,P11,P4,P12	P13,P14,P5,P2,P6_r,P3,P7,P8,P9,P10,P4,P12	14826	AALQIPFAM	S-protein	891	0.27534	0.846154	0.278854
P13,P14,P5,P2,P6_r,P3,P7,P8,P10,P11,P4,P12	P13,P14,P5,P2,P6_r,P3,P7,P8,P9,P10,P4,P12	14826	AAYVDNSSL	ORF1ab	2096	0.27405	0.846154	0.278854
P13,P14,P5,P2,P6_r,P3,P7,P8,P10,P11,P4,P12	P13,P14,P5,P2,P6_r,P3,P7,P8,P9,P10,P4,P12	14826	YSSANNCTF	S-protein	159	0.27237	0.846154	0.278854
P13,P14,P5,P2,P6_r,P3,P7,P8,P10,P11,P4,P12	P13,P14,P5,P2,P6_r,P3,P7,P8,P9,P10,P4,P12	14826	LANECAQVL	ORF1ab	5046	0.27427	0.846154	0.278854
P13,P14,P5,P2,P6_r,P3,P7,P8,P10,P11,P4,P12	P13,P14,P5,P2,P6_r,P3,P7,P8,P9,P10,P4,P12	14826	MVTNNTFTL	ORF1ab	806	0.27631	0.846154	0.278854
P13,P14,P5,P2,P6_r,P3,P7,P8,P10,P11,P4,P12	P13,P14,P5,P2,P6_r,P3,P7,P8,P9,P10,P4,P12	14826	HAASGNLLL	ORF1ab	4772	0.27428	0.846154	0.278854
P13,P14,P5,P2,P6_r,P3,P7,P8,P10,P11,P4,P12	P13,P14,P5,P2,P6_r,P3,P7,P8,P9,P10,P4,P12	14826	MSYEDQDAL	ORF1ab	4910	0.27432	0.846154	0.278854
P13,P14,P5,P2,P6_r,P3,P7,P8,P10,P11,P4,P12	P13,P14,P5,P2,P6_r,P3,P7,P8,P9,P10,P4,P12	14826	LALGGSVAI	ORF1ab	6958	0.27585	0.846154	0.278854
P13,P14,P5,P2,P6_r,P3,P7,P8,P10,P11,P4,P12	P13,P14,P5,P2,P6_r,P3,P7,P8,P9,P10,P4,P12	14826	FAPSASAFF	N-protein	306	0.27513	0.846154	0.278854
P13,P14,P5,P2,P6_r,P3,P7,P8,P10,P11,P4,P12	P13,P14,P5,P2,P6_r,P3,P7,P8,P9,P10,P4,P12	14826	FGADPIHSL	ORF1ab	1153	0.27083	0.846154	0.278854
P13,P14,P5,P2,P6_r,P3,P7,P8,P10,P11,P4,P12	P13,P14,P5,P2,P6_r,P3,P7,P8,P9,P10,P4,P12	14826	YLITPVHVM	ORF1ab	2787	0.27742	0.846154	0.278854
P13,P14,P5,P2,P6_r,P3,P7,P8,P10,P11,P4,P12	P13,P14,P5,P2,P6_r,P3,P7,P8,P9,P10,P4,P12	14826	FAMQMAYRF	S-protein	897	0.27374	0.846154	0.278854
P13,P14,P5,P2,P6_r,P3,P7,P8,P10,P11,P4,P12	P13,P14,P5,P2,P6_r,P3,P7,P8,P9,P10,P4,P12	14826	KAYNVTQAF	N-protein	265	0.27629	0.846154	0.278854
P13,P14,P5,P2,P6_r,P3,P7,P8,P10,P11,P4,P12	P13,P14,P5,P2,P6_r,P3,P7,P8,P9,P10,P4,P12	14826	VAMPNLYKM	ORF1ab	6806	0.27734	0.846154	0.278854
P13,P14,P5,P2,P6_r,P3,P7,P8,P10,P11,P4,P12	P13,P14,P5,P2,P6_r,P3,P7,P8,P9,P10,P4,P12	14826	YTNDKACPL	ORF1ab	2844	0.27576	0.846154	0.278854
P13,P14,P5,P2,P6_r,P3,P7,P8,P10,P11,P4,P12	P13,P14,P5,P2,P6_r,P3,P7,P8,P9,P10,P4,P12	14826	MAYITGGVV	ORF1ab	597	0.27695	0.846154	0.278854
P13,P14,P5,P2,P6_r,P3,P7,P8,P10,P11,P4,P12	P13,P14,P5,P2,P6_r,P3,P7,P8,P9,P10,P4,P12	14826	FAYANRNRF	M-protein	36	0.27464	0.846154	0.278854
P13,P14,P5,P2,P6_r,P3,P7,P8,P10,P11,P4,P12	P13,P14,P5,P2,P6_r,P3,P7,P8,P9,P10,P4,P12	14826	FAQDGNAAI	ORF1ab	4833	0.27335	0.846154	0.278854
P13,P14,P5,P2,P6_r,P3,P7,P8,P10,P11,P4,P12	P13,P14,P5,P2,P6_r,P3,P7,P8,P9,P10,P4,P12	14826	YVLPNDDTL	ORF1ab	1618	0.27305	0.846154	0.278854
P13,P14,P5,P2,P6_r,P3,P7,P8,P10,P11,P4,P12	P13,P14,P5,P2,P6_r,P3,P7,P8,P9,P10,P4,P12	14826	YVFCTVNAL	ORF1ab	5678	0.27531	0.846154	0.278854
P13,P14,P5,P2,P6_r,P3,P7,P8,P10,P11,P4,P12	P13,P14,P5,P2,P6_r,P3,P7,P8,P9,P10,P4,P12	14826	HANEYRLYL	ORF1ab	6411	0.2762	0.846154	0.278854
P13,P14,P5,P2,P6_r,P3,P7,P8,P10,P11,P4,P12	P13,P14,P5,P2,P6_r,P3,P7,P8,P9,P10,P4,P12	14826	YVVDDPCPI	ORF8	30	0.2767	0.846154	0.278854
P13,P14,P5,P2,P6_r,P3,P7,P8,P10,P11,P4,P12	P13,P14,P5,P2,P6_r,P3,P7,P8,P9,P10,P4,P12	14826	LVYAADPAM	ORF1ab	4763	0.27306	0.846154	0.278854
P13,P14,P5,P2,P6_r,P3,P7,P8,P10,P11,P4,P12	P13,P14,P5,P2,P6_r,P3,P7,P8,P9,P10,P4,P12	14826	MADQAMTQM	ORF1ab	4003	0.27364	0.846154	0.278854
P13,P14,P5,P2,P6_r,P3,P7,P8,P10,P11,P4,P12	P13,P14,P5,P2,P6_r,P3,P7,P8,P9,P10,P4,P12	14826	IAIPTNFTI	S-protein	711	0.27348	0.846154	0.278854
P13,P14,P5,P2,P6_r,P3,P7,P8,P10,P11,P4,P12	P13,P14,P5,P2,P6_r,P3,P7,P8,P9,P10,P4,P12	14826	FVLTSHTVM	ORF1ab	5548	0.27348	0.846154	0.278854
P13,P14,P5,P2,P6_r,P3,P7,P8,P10,P11,P4,P12	P13,P14,P5,P2,P6_r,P3,P7,P8,P9,P10,P4,P12	14826	FVSDADSTL	ORF1ab	6900	0.27649	0.846154	0.278854
P13,P5,P2,P6_r,P3,P7,P8,P9,P10,P11,P4,P12	P13,P14,P5,P2,P6_r,P3,P7,P8,P9,P10,P4,P12	14837	FSSTFNVPM	ORF1ab	2597	0.27366	0.846154	0.278854
P13,P5,P2,P6_r,P3,P7,P8,P9,P10,P11,P4,P12	P13,P14,P5,P2,P6_r,P3,P7,P8,P9,P10,P4,P12	14837	YTACSHAAV	ORF1ab	5629	0.27372	0.846154	0.278854
P13,P5,P2,P6_r,P3,P7,P8,P9,P10,P11,P4,P12	P13,P14,P5,P2,P6_r,P3,P7,P8,P9,P10,P4,P12	14837	FVNEFYAYL	ORF1ab	5132	0.27394	0.846154	0.278854
P13,P5,P2,P6_r,P3,P7,P8,P9,P10,P11,P4,P12	P13,P14,P5,P2,P6_r,P3,P7,P8,P9,P10,P4,P12	14837	YADVFHLYL	ORF1ab	5268	0.27523	0.846154	0.278854
P13,P5,P2,P6_r,P3,P7,P8,P9,P10,P11,P4,P12	P13,P14,P5,P2,P6_r,P3,P7,P8,P9,P10,P4,P12	14837	QAWQPGVAM	ORF1ab	6800	0.27587	0.846154	0.278854
P13,P5,P2,P6_r,P3,P7,P8,P9,P10,P11,P4,P12	P13,P14,P5,P2,P6_r,P3,P7,P8,P9,P10,P4,P12	14837	YSTAALGVL	ORF1ab	2244	0.2749	0.846154	0.278854
P13,P5,P2,P6_r,P3,P7,P8,P9,P10,P11,P4,P12	P13,P14,P5,P2,P6_r,P3,P7,P8,P9,P10,P4,P12	14837	FVSEETGTL	E-protein	3	0.27399	0.846154	0.278854
P13,P5,P2,P6_r,P3,P7,P8,P9,P10,P11,P4,P12	P13,P14,P5,P2,P6_r,P3,P7,P8,P9,P10,P4,P12	14837	FSNSGSDVL	ORF1ab	3240	0.27338	0.846154	0.278854
P13,P5,P2,P6_r,P3,P7,P8,P9,P10,P11,P4,P12	P13,P14,P5,P2,P6_r,P3,P7,P8,P9,P10,P4,P12	14837	IAMSAFAMM	ORF1ab	3618	0.27296	0.846154	0.278854
P13,P5,P2,P6_r,P3,P7,P8,P9,P10,P11,P4,P12	P13,P14,P5,P2,P6_r,P3,P7,P8,P9,P10,P4,P12	14837	FLNRFTTTL	ORF1ab	3481	0.27551	0.846154	0.278854
P13,P5,P2,P6_r,P3,P7,P8,P9,P10,P11,P4,P12	P13,P14,P5,P2,P6_r,P3,P7,P8,P9,P10,P4,P12	14837	MMISAGFSL	ORF1ab	6424	0.27486	0.846154	0.278854
P13,P5,P2,P6_r,P3,P7,P8,P9,P10,P11,P4,P12	P13,P14,P5,P2,P6_r,P3,P7,P8,P9,P10,P4,P12	14837	VAYFNMVYM	ORF1ab	3646	0.27405	0.846154	0.278854
P13,P5,P2,P6_r,P3,P7,P8,P9,P10,P11,P4,P12	P13,P14,P5,P2,P6_r,P3,P7,P8,P9,P10,P4,P12	14837	WTFGAGAAL	S-protein	885	0.27373	0.846154	0.278854
P13,P5,P2,P6_r,P3,P7,P8,P9,P10,P11,P4,P12	P13,P14,P5,P2,P6_r,P3,P7,P8,P9,P10,P4,P12	14837	FASEAARVV	ORF1ab	535	0.27597	0.846154	0.278854
P13,P5,P2,P6_r,P3,P7,P8,P9,P10,P11,P4,P12	P13,P14,P5,P2,P6_r,P3,P7,P8,P9,P10,P4,P12	14837	AALQIPFAM	S-protein	891	0.27312	0.846154	0.278854
P13,P5,P2,P6_r,P3,P7,P8,P9,P10,P11,P4,P12	P13,P14,P5,P2,P6_r,P3,P7,P8,P9,P10,P4,P12	14837	AAYVDNSSL	ORF1ab	2096	0.27636	0.846154	0.278854
P13,P5,P2,P6_r,P3,P7,P8,P9,P10,P11,P4,P12	P13,P14,P5,P2,P6_r,P3,P7,P8,P9,P10,P4,P12	14837	YSSANNCTF	S-protein	159	0.27427	0.846154	0.278854
P13,P5,P2,P6_r,P3,P7,P8,P9,P10,P11,P4,P12	P13,P14,P5,P2,P6_r,P3,P7,P8,P9,P10,P4,P12	14837	LANECAQVL	ORF1ab	5046	0.27333	0.846154	0.278854
P13,P5,P2,P6_r,P3,P7,P8,P9,P10,P11,P4,P12	P13,P14,P5,P2,P6_r,P3,P7,P8,P9,P10,P4,P12	14837	MVTNNTFTL	ORF1ab	806	0.2739	0.846154	0.278854
P13,P5,P2,P6_r,P3,P7,P8,P9,P10,P11,P4,P12	P13,P14,P5,P2,P6_r,P3,P7,P8,P9,P10,P4,P12	14837	HAASGNLLL	ORF1ab	4772	0.27394	0.846154	0.278854
P13,P5,P2,P6_r,P3,P7,P8,P9,P10,P11,P4,P12	P13,P14,P5,P2,P6_r,P3,P7,P8,P9,P10,P4,P12	14837	MSYEDQDAL	ORF1ab	4910	0.27771	0.846154	0.278854
P13,P5,P2,P6_r,P3,P7,P8,P9,P10,P11,P4,P12	P13,P14,P5,P2,P6_r,P3,P7,P8,P9,P10,P4,P12	14837	LALGGSVAI	ORF1ab	6958	0.27424	0.846154	0.278854
P13,P5,P2,P6_r,P3,P7,P8,P9,P10,P11,P4,P12	P13,P14,P5,P2,P6_r,P3,P7,P8,P9,P10,P4,P12	14837	FAPSASAFF	N-protein	306	0.27863	0.846154	0.278854
P13,P5,P2,P6_r,P3,P7,P8,P9,P10,P11,P4,P12	P13,P14,P5,P2,P6_r,P3,P7,P8,P9,P10,P4,P12	14837	FGADPIHSL	ORF1ab	1153	0.27641	0.846154	0.278854
P13,P5,P2,P6_r,P3,P7,P8,P9,P10,P11,P4,P12	P13,P14,P5,P2,P6_r,P3,P7,P8,P9,P10,P4,P12	14837	YLITPVHVM	ORF1ab	2787	0.27445	0.846154	0.278854
P13,P5,P2,P6_r,P3,P7,P8,P9,P10,P11,P4,P12	P13,P14,P5,P2,P6_r,P3,P7,P8,P9,P10,P4,P12	14837	FAMQMAYRF	S-protein	897	0.2763	0.846154	0.278854
P13,P5,P2,P6_r,P3,P7,P8,P9,P10,P11,P4,P12	P13,P14,P5,P2,P6_r,P3,P7,P8,P9,P10,P4,P12	14837	KAYNVTQAF	N-protein	265	0.27392	0.846154	0.278854
P13,P5,P2,P6_r,P3,P7,P8,P9,P10,P11,P4,P12	P13,P14,P5,P2,P6_r,P3,P7,P8,P9,P10,P4,P12	14837	VAMPNLYKM	ORF1ab	6806	0.27273	0.846154	0.278854
P13,P5,P2,P6_r,P3,P7,P8,P9,P10,P11,P4,P12	P13,P14,P5,P2,P6_r,P3,P7,P8,P9,P10,P4,P12	14837	YTNDKACPL	ORF1ab	2844	0.27452	0.846154	0.278854
P13,P5,P2,P6_r,P3,P7,P8,P9,P10,P11,P4,P12	P13,P14,P5,P2,P6_r,P3,P7,P8,P9,P10,P4,P12	14837	MAYITGGVV	ORF1ab	597	0.27471	0.846154	0.278854
P13,P5,P2,P6_r,P3,P7,P8,P9,P10,P11,P4,P12	P13,P14,P5,P2,P6_r,P3,P7,P8,P9,P10,P4,P12	14837	FAYANRNRF	M-protein	36	0.27463	0.846154	0.278854
P13,P5,P2,P6_r,P3,P7,P8,P9,P10,P11,P4,P12	P13,P14,P5,P2,P6_r,P3,P7,P8,P9,P10,P4,P12	14837	FAQDGNAAI	ORF1ab	4833	0.27567	0.846154	0.278854
P13,P5,P2,P6_r,P3,P7,P8,P9,P10,P11,P4,P12	P13,P14,P5,P2,P6_r,P3,P7,P8,P9,P10,P4,P12	14837	YVLPNDDTL	ORF1ab	1618	0.27491	0.846154	0.278854
P13,P5,P2,P6_r,P3,P7,P8,P9,P10,P11,P4,P12	P13,P14,P5,P2,P6_r,P3,P7,P8,P9,P10,P4,P12	14837	YVFCTVNAL	ORF1ab	5678	0.27546	0.846154	0.278854
P13,P5,P2,P6_r,P3,P7,P8,P9,P10,P11,P4,P12	P13,P14,P5,P2,P6_r,P3,P7,P8,P9,P10,P4,P12	14837	HANEYRLYL	ORF1ab	6411	0.27497	0.846154	0.278854
P13,P5,P2,P6_r,P3,P7,P8,P9,P10,P11,P4,P12	P13,P14,P5,P2,P6_r,P3,P7,P8,P9,P10,P4,P12	14837	FAYTKRNVI	ORF1ab	4919	0.27321	0.846154	0.278854
P13,P5,P2,P6_r,P3,P7,P8,P9,P10,P11,P4,P12	P13,P14,P5,P2,P6_r,P3,P7,P8,P9,P10,P4,P12	14837	YVVDDPCPI	ORF8	30	0.27621	0.846154	0.278854
P13,P5,P2,P6_r,P3,P7,P8,P9,P10,P11,P4,P12	P13,P14,P5,P2,P6_r,P3,P7,P8,P9,P10,P4,P12	14837	LVYAADPAM	ORF1ab	4763	0.27572	0.846154	0.278854
P13,P5,P2,P6_r,P3,P7,P8,P9,P10,P11,P4,P12	P13,P14,P5,P2,P6_r,P3,P7,P8,P9,P10,P4,P12	14837	MADQAMTQM	ORF1ab	4003	0.2771	0.846154	0.278854
P13,P5,P2,P6_r,P3,P7,P8,P9,P10,P11,P4,P12	P13,P14,P5,P2,P6_r,P3,P7,P8,P9,P10,P4,P12	14837	IAIPTNFTI	S-protein	711	0.27469	0.846154	0.278854
P13,P5,P2,P6_r,P3,P7,P8,P9,P10,P11,P4,P12	P13,P14,P5,P2,P6_r,P3,P7,P8,P9,P10,P4,P12	14837	FVLTSHTVM	ORF1ab	5548	0.27489	0.846154	0.278854
P13,P5,P2,P6_r,P3,P7,P8,P9,P10,P11,P4,P12	P13,P14,P5,P2,P6_r,P3,P7,P8,P9,P10,P4,P12	14837	FVSDADSTL	ORF1ab	6900	0.27493	0.846154	0.278854
P13,P14,P5,P1,P2,P6_r,P3,P7,P8,P10,P4,P12	P13,P14,P5,P2,P6_r,P3,P7,P8,P9,P10,P4,P12	15176	FSSTFNVPM	ORF1ab	2597	0.27725	0.846154	0.278854
P13,P14,P5,P1,P2,P6_r,P3,P7,P8,P10,P4,P12	P13,P14,P5,P2,P6_r,P3,P7,P8,P9,P10,P4,P12	15176	YTACSHAAV	ORF1ab	5629	0.27449	0.846154	0.278854
P13,P14,P5,P1,P2,P6_r,P3,P7,P8,P10,P4,P12	P13,P14,P5,P2,P6_r,P3,P7,P8,P9,P10,P4,P12	15176	FVNEFYAYL	ORF1ab	5132	0.27502	0.846154	0.278854
P13,P14,P5,P1,P2,P6_r,P3,P7,P8,P10,P4,P12	P13,P14,P5,P2,P6_r,P3,P7,P8,P9,P10,P4,P12	15176	YADVFHLYL	ORF1ab	5268	0.27584	0.846154	0.278854
P13,P14,P5,P1,P2,P6_r,P3,P7,P8,P10,P4,P12	P13,P14,P5,P2,P6_r,P3,P7,P8,P9,P10,P4,P12	15176	QAWQPGVAM	ORF1ab	6800	0.27663	0.846154	0.278854
P13,P14,P5,P1,P2,P6_r,P3,P7,P8,P10,P4,P12	P13,P14,P5,P2,P6_r,P3,P7,P8,P9,P10,P4,P12	15176	YSTAALGVL	ORF1ab	2244	0.27309	0.846154	0.278854
P13,P14,P5,P1,P2,P6_r,P3,P7,P8,P10,P4,P12	P13,P14,P5,P2,P6_r,P3,P7,P8,P9,P10,P4,P12	15176	FVSEETGTL	E-protein	3	0.27697	0.846154	0.278854
P13,P14,P5,P1,P2,P6_r,P3,P7,P8,P10,P4,P12	P13,P14,P5,P2,P6_r,P3,P7,P8,P9,P10,P4,P12	15176	FSNSGSDVL	ORF1ab	3240	0.27382	0.846154	0.278854
P13,P14,P5,P1,P2,P6_r,P3,P7,P8,P10,P4,P12	P13,P14,P5,P2,P6_r,P3,P7,P8,P9,P10,P4,P12	15176	IAMSAFAMM	ORF1ab	3618	0.27513	0.846154	0.278854
P13,P14,P5,P1,P2,P6_r,P3,P7,P8,P10,P4,P12	P13,P14,P5,P2,P6_r,P3,P7,P8,P9,P10,P4,P12	15176	FLNRFTTTL	ORF1ab	3481	0.27614	0.846154	0.278854
P13,P14,P5,P1,P2,P6_r,P3,P7,P8,P10,P4,P12	P13,P14,P5,P2,P6_r,P3,P7,P8,P9,P10,P4,P12	15176	MMISAGFSL	ORF1ab	6424	0.27359	0.846154	0.278854
P13,P14,P5,P1,P2,P6_r,P3,P7,P8,P10,P4,P12	P13,P14,P5,P2,P6_r,P3,P7,P8,P9,P10,P4,P12	15176	VAYFNMVYM	ORF1ab	3646	0.27356	0.846154	0.278854
P13,P14,P5,P1,P2,P6_r,P3,P7,P8,P10,P4,P12	P13,P14,P5,P2,P6_r,P3,P7,P8,P9,P10,P4,P12	15176	WTFGAGAAL	S-protein	885	0.27623	0.846154	0.278854
P13,P14,P5,P1,P2,P6_r,P3,P7,P8,P10,P4,P12	P13,P14,P5,P2,P6_r,P3,P7,P8,P9,P10,P4,P12	15176	FASEAARVV	ORF1ab	535	0.27348	0.846154	0.278854
P13,P14,P5,P1,P2,P6_r,P3,P7,P8,P10,P4,P12	P13,P14,P5,P2,P6_r,P3,P7,P8,P9,P10,P4,P12	15176	AALQIPFAM	S-protein	891	0.276	0.846154	0.278854
P13,P14,P5,P1,P2,P6_r,P3,P7,P8,P10,P4,P12	P13,P14,P5,P2,P6_r,P3,P7,P8,P9,P10,P4,P12	15176	AAYVDNSSL	ORF1ab	2096	0.27402	0.846154	0.278854
P13,P14,P5,P1,P2,P6_r,P3,P7,P8,P10,P4,P12	P13,P14,P5,P2,P6_r,P3,P7,P8,P9,P10,P4,P12	15176	YSSANNCTF	S-protein	159	0.27498	0.846154	0.278854
P13,P14,P5,P1,P2,P6_r,P3,P7,P8,P10,P4,P12	P13,P14,P5,P2,P6_r,P3,P7,P8,P9,P10,P4,P12	15176	LANECAQVL	ORF1ab	5046	0.2729	0.846154	0.278854
P13,P14,P5,P1,P2,P6_r,P3,P7,P8,P10,P4,P12	P13,P14,P5,P2,P6_r,P3,P7,P8,P9,P10,P4,P12	15176	MVTNNTFTL	ORF1ab	806	0.27386	0.846154	0.278854
P13,P14,P5,P1,P2,P6_r,P3,P7,P8,P10,P4,P12	P13,P14,P5,P2,P6_r,P3,P7,P8,P9,P10,P4,P12	15176	HAASGNLLL	ORF1ab	4772	0.27302	0.846154	0.278854
P13,P14,P5,P1,P2,P6_r,P3,P7,P8,P10,P4,P12	P13,P14,P5,P2,P6_r,P3,P7,P8,P9,P10,P4,P12	15176	MSYEDQDAL	ORF1ab	4910	0.27571	0.846154	0.278854
P13,P14,P5,P1,P2,P6_r,P3,P7,P8,P10,P4,P12	P13,P14,P5,P2,P6_r,P3,P7,P8,P9,P10,P4,P12	15176	LALGGSVAI	ORF1ab	6958	0.27363	0.846154	0.278854
P13,P14,P5,P1,P2,P6_r,P3,P7,P8,P10,P4,P12	P13,P14,P5,P2,P6_r,P3,P7,P8,P9,P10,P4,P12	15176	FAPSASAFF	N-protein	306	0.27614	0.846154	0.278854
P13,P14,P5,P1,P2,P6_r,P3,P7,P8,P10,P4,P12	P13,P14,P5,P2,P6_r,P3,P7,P8,P9,P10,P4,P12	15176	FGADPIHSL	ORF1ab	1153	0.27648	0.846154	0.278854
P13,P14,P5,P1,P2,P6_r,P3,P7,P8,P10,P4,P12	P13,P14,P5,P2,P6_r,P3,P7,P8,P9,P10,P4,P12	15176	YLITPVHVM	ORF1ab	2787	0.27229	0.846154	0.278854
P13,P14,P5,P1,P2,P6_r,P3,P7,P8,P10,P4,P12	P13,P14,P5,P2,P6_r,P3,P7,P8,P9,P10,P4,P12	15176	FAMQMAYRF	S-protein	897	0.27464	0.846154	0.278854
P13,P14,P5,P1,P2,P6_r,P3,P7,P8,P10,P4,P12	P13,P14,P5,P2,P6_r,P3,P7,P8,P9,P10,P4,P12	15176	KAYNVTQAF	N-protein	265	0.27551	0.846154	0.278854
P13,P14,P5,P1,P2,P6_r,P3,P7,P8,P10,P4,P12	P13,P14,P5,P2,P6_r,P3,P7,P8,P9,P10,P4,P12	15176	VAMPNLYKM	ORF1ab	6806	0.27204	0.846154	0.278854
P13,P14,P5,P1,P2,P6_r,P3,P7,P8,P10,P4,P12	P13,P14,P5,P2,P6_r,P3,P7,P8,P9,P10,P4,P12	15176	YTNDKACPL	ORF1ab	2844	0.27424	0.846154	0.278854
P13,P14,P5,P1,P2,P6_r,P3,P7,P8,P10,P4,P12	P13,P14,P5,P2,P6_r,P3,P7,P8,P9,P10,P4,P12	15176	MAYITGGVV	ORF1ab	597	0.27179	0.846154	0.278854
P13,P14,P5,P1,P2,P6_r,P3,P7,P8,P10,P4,P12	P13,P14,P5,P2,P6_r,P3,P7,P8,P9,P10,P4,P12	15176	FAYANRNRF	M-protein	36	0.27434	0.846154	0.278854
P13,P14,P5,P1,P2,P6_r,P3,P7,P8,P10,P4,P12	P13,P14,P5,P2,P6_r,P3,P7,P8,P9,P10,P4,P12	15176	FAQDGNAAI	ORF1ab	4833	0.27457	0.846154	0.278854
P13,P14,P5,P1,P2,P6_r,P3,P7,P8,P10,P4,P12	P13,P14,P5,P2,P6_r,P3,P7,P8,P9,P10,P4,P12	15176	YVLPNDDTL	ORF1ab	1618	0.27539	0.846154	0.278854
P13,P14,P5,P1,P2,P6_r,P3,P7,P8,P10,P4,P12	P13,P14,P5,P2,P6_r,P3,P7,P8,P9,P10,P4,P12	15176	YVFCTVNAL	ORF1ab	5678	0.27194	0.846154	0.278854
P13,P14,P5,P1,P2,P6_r,P3,P7,P8,P10,P4,P12	P13,P14,P5,P2,P6_r,P3,P7,P8,P9,P10,P4,P12	15176	HANEYRLYL	ORF1ab	6411	0.27382	0.846154	0.278854
P13,P14,P5,P1,P2,P6_r,P3,P7,P8,P10,P4,P12	P13,P14,P5,P2,P6_r,P3,P7,P8,P9,P10,P4,P12	15176	FAYTKRNVI	ORF1ab	4919	0.27504	0.846154	0.278854
P13,P14,P5,P1,P2,P6_r,P3,P7,P8,P10,P4,P12	P13,P14,P5,P2,P6_r,P3,P7,P8,P9,P10,P4,P12	15176	YVVDDPCPI	ORF8	30	0.27397	0.846154	0.278854
P13,P14,P5,P1,P2,P6_r,P3,P7,P8,P10,P4,P12	P13,P14,P5,P2,P6_r,P3,P7,P8,P9,P10,P4,P12	15176	LVYAADPAM	ORF1ab	4763	0.27331	0.846154	0.278854
P13,P14,P5,P1,P2,P6_r,P3,P7,P8,P10,P4,P12	P13,P14,P5,P2,P6_r,P3,P7,P8,P9,P10,P4,P12	15176	MADQAMTQM	ORF1ab	4003	0.27288	0.846154	0.278854
P13,P14,P5,P1,P2,P6_r,P3,P7,P8,P10,P4,P12	P13,P14,P5,P2,P6_r,P3,P7,P8,P9,P10,P4,P12	15176	IAIPTNFTI	S-protein	711	0.27473	0.846154	0.278854
P13,P14,P5,P1,P2,P6_r,P3,P7,P8,P10,P4,P12	P13,P14,P5,P2,P6_r,P3,P7,P8,P9,P10,P4,P12	15176	FVLTSHTVM	ORF1ab	5548	0.27731	0.846154	0.278854
P13,P14,P5,P1,P2,P6_r,P3,P7,P8,P10,P4,P12	P13,P14,P5,P2,P6_r,P3,P7,P8,P9,P10,P4,P12	15176	FVSDADSTL	ORF1ab	6900	0.27312	0.846154	0.278854
P13,P14,P5,P2,P6_r,P3,P8,P9,P10,P11,P4,P12	P13,P14,P5,P2,P6_r,P3,P7,P8,P9,P10,P4,P12	15295	FSSTFNVPM	ORF1ab	2597	0.27327	0.846154	0.278854
P13,P14,P5,P2,P6_r,P3,P8,P9,P10,P11,P4,P12	P13,P14,P5,P2,P6_r,P3,P7,P8,P9,P10,P4,P12	15295	YTACSHAAV	ORF1ab	5629	0.27339	0.846154	0.278854
P13,P14,P5,P2,P6_r,P3,P8,P9,P10,P11,P4,P12	P13,P14,P5,P2,P6_r,P3,P7,P8,P9,P10,P4,P12	15295	FVNEFYAYL	ORF1ab	5132	0.27219	0.846154	0.278854
P13,P14,P5,P2,P6_r,P3,P8,P9,P10,P11,P4,P12	P13,P14,P5,P2,P6_r,P3,P7,P8,P9,P10,P4,P12	15295	YADVFHLYL	ORF1ab	5268	0.27734	0.846154	0.278854
P13,P14,P5,P2,P6_r,P3,P8,P9,P10,P11,P4,P12	P13,P14,P5,P2,P6_r,P3,P7,P8,P9,P10,P4,P12	15295	QAWQPGVAM	ORF1ab	6800	0.27464	0.846154	0.278854
P13,P14,P5,P2,P6_r,P3,P8,P9,P10,P11,P4,P12	P13,P14,P5,P2,P6_r,P3,P7,P8,P9,P10,P4,P12	15295	YSTAALGVL	ORF1ab	2244	0.27712	0.846154	0.278854
P13,P14,P5,P2,P6_r,P3,P8,P9,P10,P11,P4,P12	P13,P14,P5,P2,P6_r,P3,P7,P8,P9,P10,P4,P12	15295	FVSEETGTL	E-protein	3	0.27584	0.846154	0.278854
P13,P14,P5,P2,P6_r,P3,P8,P9,P10,P11,P4,P12	P13,P14,P5,P2,P6_r,P3,P7,P8,P9,P10,P4,P12	15295	FSNSGSDVL	ORF1ab	3240	0.2762	0.846154	0.278854
P13,P14,P5,P2,P6_r,P3,P8,P9,P10,P11,P4,P12	P13,P14,P5,P2,P6_r,P3,P7,P8,P9,P10,P4,P12	15295	IAMSAFAMM	ORF1ab	3618	0.27419	0.846154	0.278854
P13,P14,P5,P2,P6_r,P3,P8,P9,P10,P11,P4,P12	P13,P14,P5,P2,P6_r,P3,P7,P8,P9,P10,P4,P12	15295	FLNRFTTTL	ORF1ab	3481	0.27598	0.846154	0.278854
P13,P14,P5,P2,P6_r,P3,P8,P9,P10,P11,P4,P12	P13,P14,P5,P2,P6_r,P3,P7,P8,P9,P10,P4,P12	15295	MMISAGFSL	ORF1ab	6424	0.27453	0.846154	0.278854
P13,P14,P5,P2,P6_r,P3,P8,P9,P10,P11,P4,P12	P13,P14,P5,P2,P6_r,P3,P7,P8,P9,P10,P4,P12	15295	VAYFNMVYM	ORF1ab	3646	0.27143	0.846154	0.278854
P13,P14,P5,P2,P6_r,P3,P8,P9,P10,P11,P4,P12	P13,P14,P5,P2,P6_r,P3,P7,P8,P9,P10,P4,P12	15295	WTFGAGAAL	S-protein	885	0.27635	0.846154	0.278854
P13,P14,P5,P2,P6_r,P3,P8,P9,P10,P11,P4,P12	P13,P14,P5,P2,P6_r,P3,P7,P8,P9,P10,P4,P12	15295	FASEAARVV	ORF1ab	535	0.27629	0.846154	0.278854
P13,P14,P5,P2,P6_r,P3,P8,P9,P10,P11,P4,P12	P13,P14,P5,P2,P6_r,P3,P7,P8,P9,P10,P4,P12	15295	AALQIPFAM	S-protein	891	0.27444	0.846154	0.278854
P13,P14,P5,P2,P6_r,P3,P8,P9,P10,P11,P4,P12	P13,P14,P5,P2,P6_r,P3,P7,P8,P9,P10,P4,P12	15295	AAYVDNSSL	ORF1ab	2096	0.27183	0.846154	0.278854
P13,P14,P5,P2,P6_r,P3,P8,P9,P10,P11,P4,P12	P13,P14,P5,P2,P6_r,P3,P7,P8,P9,P10,P4,P12	15295	YSSANNCTF	S-protein	159	0.27665	0.846154	0.278854
P13,P14,P5,P2,P6_r,P3,P8,P9,P10,P11,P4,P12	P13,P14,P5,P2,P6_r,P3,P7,P8,P9,P10,P4,P12	15295	LANECAQVL	ORF1ab	5046	0.27299	0.846154	0.278854
P13,P14,P5,P2,P6_r,P3,P8,P9,P10,P11,P4,P12	P13,P14,P5,P2,P6_r,P3,P7,P8,P9,P10,P4,P12	15295	MVTNNTFTL	ORF1ab	806	0.27248	0.846154	0.278854
P13,P14,P5,P2,P6_r,P3,P8,P9,P10,P11,P4,P12	P13,P14,P5,P2,P6_r,P3,P7,P8,P9,P10,P4,P12	15295	HAASGNLLL	ORF1ab	4772	0.27576	0.846154	0.278854
P13,P14,P5,P2,P6_r,P3,P8,P9,P10,P11,P4,P12	P13,P14,P5,P2,P6_r,P3,P7,P8,P9,P10,P4,P12	15295	MSYEDQDAL	ORF1ab	4910	0.27411	0.846154	0.278854
P13,P14,P5,P2,P6_r,P3,P8,P9,P10,P11,P4,P12	P13,P14,P5,P2,P6_r,P3,P7,P8,P9,P10,P4,P12	15295	LALGGSVAI	ORF1ab	6958	0.2749	0.846154	0.278854
P13,P14,P5,P2,P6_r,P3,P8,P9,P10,P11,P4,P12	P13,P14,P5,P2,P6_r,P3,P7,P8,P9,P10,P4,P12	15295	FAPSASAFF	N-protein	306	0.27719	0.846154	0.278854
P13,P14,P5,P2,P6_r,P3,P8,P9,P10,P11,P4,P12	P13,P14,P5,P2,P6_r,P3,P7,P8,P9,P10,P4,P12	15295	FGADPIHSL	ORF1ab	1153	0.27443	0.846154	0.278854
P13,P14,P5,P2,P6_r,P3,P8,P9,P10,P11,P4,P12	P13,P14,P5,P2,P6_r,P3,P7,P8,P9,P10,P4,P12	15295	YLITPVHVM	ORF1ab	2787	0.27309	0.846154	0.278854
P13,P14,P5,P2,P6_r,P3,P8,P9,P10,P11,P4,P12	P13,P14,P5,P2,P6_r,P3,P7,P8,P9,P10,P4,P12	15295	FAMQMAYRF	S-protein	897	0.27307	0.846154	0.278854
P13,P14,P5,P2,P6_r,P3,P8,P9,P10,P11,P4,P12	P13,P14,P5,P2,P6_r,P3,P7,P8,P9,P10,P4,P12	15295	KAYNVTQAF	N-protein	265	0.27293	0.846154	0.278854
P13,P14,P5,P2,P6_r,P3,P8,P9,P10,P11,P4,P12	P13,P14,P5,P2,P6_r,P3,P7,P8,P9,P10,P4,P12	15295	VAMPNLYKM	ORF1ab	6806	0.27405	0.846154	0.278854
P13,P14,P5,P2,P6_r,P3,P8,P9,P10,P11,P4,P12	P13,P14,P5,P2,P6_r,P3,P7,P8,P9,P10,P4,P12	15295	YTNDKACPL	ORF1ab	2844	0.27465	0.846154	0.278854
P13,P14,P5,P2,P6_r,P3,P8,P9,P10,P11,P4,P12	P13,P14,P5,P2,P6_r,P3,P7,P8,P9,P10,P4,P12	15295	MAYITGGVV	ORF1ab	597	0.27543	0.846154	0.278854
P13,P14,P5,P2,P6_r,P3,P8,P9,P10,P11,P4,P12	P13,P14,P5,P2,P6_r,P3,P7,P8,P9,P10,P4,P12	15295	FAYANRNRF	M-protein	36	0.2748	0.846154	0.278854
P13,P14,P5,P2,P6_r,P3,P8,P9,P10,P11,P4,P12	P13,P14,P5,P2,P6_r,P3,P7,P8,P9,P10,P4,P12	15295	FAQDGNAAI	ORF1ab	4833	0.27435	0.846154	0.278854
P13,P14,P5,P2,P6_r,P3,P8,P9,P10,P11,P4,P12	P13,P14,P5,P2,P6_r,P3,P7,P8,P9,P10,P4,P12	15295	YVLPNDDTL	ORF1ab	1618	0.27394	0.846154	0.278854
P13,P14,P5,P2,P6_r,P3,P8,P9,P10,P11,P4,P12	P13,P14,P5,P2,P6_r,P3,P7,P8,P9,P10,P4,P12	15295	YVFCTVNAL	ORF1ab	5678	0.2752	0.846154	0.278854
P13,P14,P5,P2,P6_r,P3,P8,P9,P10,P11,P4,P12	P13,P14,P5,P2,P6_r,P3,P7,P8,P9,P10,P4,P12	15295	HANEYRLYL	ORF1ab	6411	0.27222	0.846154	0.278854
P13,P14,P5,P2,P6_r,P3,P8,P9,P10,P11,P4,P12	P13,P14,P5,P2,P6_r,P3,P7,P8,P9,P10,P4,P12	15295	FAYTKRNVI	ORF1ab	4919	0.27615	0.846154	0.278854
P13,P14,P5,P2,P6_r,P3,P8,P9,P10,P11,P4,P12	P13,P14,P5,P2,P6_r,P3,P7,P8,P9,P10,P4,P12	15295	YVVDDPCPI	ORF8	30	0.27235	0.846154	0.278854
P13,P14,P5,P2,P6_r,P3,P8,P9,P10,P11,P4,P12	P13,P14,P5,P2,P6_r,P3,P7,P8,P9,P10,P4,P12	15295	LVYAADPAM	ORF1ab	4763	0.2767	0.846154	0.278854
P13,P14,P5,P2,P6_r,P3,P8,P9,P10,P11,P4,P12	P13,P14,P5,P2,P6_r,P3,P7,P8,P9,P10,P4,P12	15295	MADQAMTQM	ORF1ab	4003	0.27485	0.846154	0.278854
P13,P14,P5,P2,P6_r,P3,P8,P9,P10,P11,P4,P12	P13,P14,P5,P2,P6_r,P3,P7,P8,P9,P10,P4,P12	15295	IAIPTNFTI	S-protein	711	0.27466	0.846154	0.278854
P13,P14,P5,P2,P6_r,P3,P8,P9,P10,P11,P4,P12	P13,P14,P5,P2,P6_r,P3,P7,P8,P9,P10,P4,P12	15295	FVLTSHTVM	ORF1ab	5548	0.27304	0.846154	0.278854
P13,P14,P5,P2,P6_r,P3,P8,P9,P10,P11,P4,P12	P13,P14,P5,P2,P6_r,P3,P7,P8,P9,P10,P4,P12	15295	FVSDADSTL	ORF1ab	6900	0.27483	0.846154	0.278854
P13,P14,P5,P2,P6_r,P3,P7,P9,P10,P11,P4,P12	P13,P14,P5,P2,P6_r,P3,P7,P8,P9,P10,P4,P12	16392	FSSTFNVPM	ORF1ab	2597	0.27206	0.846154	0.278854
P13,P14,P5,P2,P6_r,P3,P7,P9,P10,P11,P4,P12	P13,P14,P5,P2,P6_r,P3,P7,P8,P9,P10,P4,P12	16392	YTACSHAAV	ORF1ab	5629	0.27575	0.846154	0.278854
P13,P14,P5,P2,P6_r,P3,P7,P9,P10,P11,P4,P12	P13,P14,P5,P2,P6_r,P3,P7,P8,P9,P10,P4,P12	16392	FVNEFYAYL	ORF1ab	5132	0.27324	0.846154	0.278854
P13,P14,P5,P2,P6_r,P3,P7,P9,P10,P11,P4,P12	P13,P14,P5,P2,P6_r,P3,P7,P8,P9,P10,P4,P12	16392	YADVFHLYL	ORF1ab	5268	0.27552	0.846154	0.278854
P13,P14,P5,P2,P6_r,P3,P7,P9,P10,P11,P4,P12	P13,P14,P5,P2,P6_r,P3,P7,P8,P9,P10,P4,P12	16392	QAWQPGVAM	ORF1ab	6800	0.27563	0.846154	0.278854
P13,P14,P5,P2,P6_r,P3,P7,P9,P10,P11,P4,P12	P13,P14,P5,P2,P6_r,P3,P7,P8,P9,P10,P4,P12	16392	YSTAALGVL	ORF1ab	2244	0.27504	0.846154	0.278854
P13,P14,P5,P2,P6_r,P3,P7,P9,P10,P11,P4,P12	P13,P14,P5,P2,P6_r,P3,P7,P8,P9,P10,P4,P12	16392	FVSEETGTL	E-protein	3	0.27525	0.846154	0.278854
P13,P14,P5,P2,P6_r,P3,P7,P9,P10,P11,P4,P12	P13,P14,P5,P2,P6_r,P3,P7,P8,P9,P10,P4,P12	16392	FSNSGSDVL	ORF1ab	3240	0.27455	0.846154	0.278854
P13,P14,P5,P2,P6_r,P3,P7,P9,P10,P11,P4,P12	P13,P14,P5,P2,P6_r,P3,P7,P8,P9,P10,P4,P12	16392	IAMSAFAMM	ORF1ab	3618	0.27369	0.846154	0.278854
P13,P14,P5,P2,P6_r,P3,P7,P9,P10,P11,P4,P12	P13,P14,P5,P2,P6_r,P3,P7,P8,P9,P10,P4,P12	16392	FLNRFTTTL	ORF1ab	3481	0.2759	0.846154	0.278854
P13,P14,P5,P2,P6_r,P3,P7,P9,P10,P11,P4,P12	P13,P14,P5,P2,P6_r,P3,P7,P8,P9,P10,P4,P12	16392	MMISAGFSL	ORF1ab	6424	0.27455	0.846154	0.278854
P13,P14,P5,P2,P6_r,P3,P7,P9,P10,P11,P4,P12	P13,P14,P5,P2,P6_r,P3,P7,P8,P9,P10,P4,P12	16392	VAYFNMVYM	ORF1ab	3646	0.27574	0.846154	0.278854
P13,P14,P5,P2,P6_r,P3,P7,P9,P10,P11,P4,P12	P13,P14,P5,P2,P6_r,P3,P7,P8,P9,P10,P4,P12	16392	WTFGAGAAL	S-protein	885	0.27651	0.846154	0.278854
P13,P14,P5,P2,P6_r,P3,P7,P9,P10,P11,P4,P12	P13,P14,P5,P2,P6_r,P3,P7,P8,P9,P10,P4,P12	16392	FASEAARVV	ORF1ab	535	0.27399	0.846154	0.278854
P13,P14,P5,P2,P6_r,P3,P7,P9,P10,P11,P4,P12	P13,P14,P5,P2,P6_r,P3,P7,P8,P9,P10,P4,P12	16392	AALQIPFAM	S-protein	891	0.27395	0.846154	0.278854
P13,P14,P5,P2,P6_r,P3,P7,P9,P10,P11,P4,P12	P13,P14,P5,P2,P6_r,P3,P7,P8,P9,P10,P4,P12	16392	AAYVDNSSL	ORF1ab	2096	0.2728	0.846154	0.278854
P13,P14,P5,P2,P6_r,P3,P7,P9,P10,P11,P4,P12	P13,P14,P5,P2,P6_r,P3,P7,P8,P9,P10,P4,P12	16392	YSSANNCTF	S-protein	159	0.27602	0.846154	0.278854
P13,P14,P5,P2,P6_r,P3,P7,P9,P10,P11,P4,P12	P13,P14,P5,P2,P6_r,P3,P7,P8,P9,P10,P4,P12	16392	LANECAQVL	ORF1ab	5046	0.27372	0.846154	0.278854
P13,P14,P5,P2,P6_r,P3,P7,P9,P10,P11,P4,P12	P13,P14,P5,P2,P6_r,P3,P7,P8,P9,P10,P4,P12	16392	MVTNNTFTL	ORF1ab	806	0.27378	0.846154	0.278854
P13,P14,P5,P2,P6_r,P3,P7,P9,P10,P11,P4,P12	P13,P14,P5,P2,P6_r,P3,P7,P8,P9,P10,P4,P12	16392	HAASGNLLL	ORF1ab	4772	0.27389	0.846154	0.278854
P13,P14,P5,P2,P6_r,P3,P7,P9,P10,P11,P4,P12	P13,P14,P5,P2,P6_r,P3,P7,P8,P9,P10,P4,P12	16392	MSYEDQDAL	ORF1ab	4910	0.27484	0.846154	0.278854
P13,P14,P5,P2,P6_r,P3,P7,P9,P10,P11,P4,P12	P13,P14,P5,P2,P6_r,P3,P7,P8,P9,P10,P4,P12	16392	LALGGSVAI	ORF1ab	6958	0.27523	0.846154	0.278854
P13,P14,P5,P2,P6_r,P3,P7,P9,P10,P11,P4,P12	P13,P14,P5,P2,P6_r,P3,P7,P8,P9,P10,P4,P12	16392	FAPSASAFF	N-protein	306	0.27411	0.846154	0.278854
P13,P14,P5,P2,P6_r,P3,P7,P9,P10,P11,P4,P12	P13,P14,P5,P2,P6_r,P3,P7,P8,P9,P10,P4,P12	16392	FGADPIHSL	ORF1ab	1153	0.27346	0.846154	0.278854
P13,P14,P5,P2,P6_r,P3,P7,P9,P10,P11,P4,P12	P13,P14,P5,P2,P6_r,P3,P7,P8,P9,P10,P4,P12	16392	YLITPVHVM	ORF1ab	2787	0.27568	0.846154	0.278854
P13,P14,P5,P2,P6_r,P3,P7,P9,P10,P11,P4,P12	P13,P14,P5,P2,P6_r,P3,P7,P8,P9,P10,P4,P12	16392	FAMQMAYRF	S-protein	897	0.27587	0.846154	0.278854
P13,P14,P5,P2,P6_r,P3,P7,P9,P10,P11,P4,P12	P13,P14,P5,P2,P6_r,P3,P7,P8,P9,P10,P4,P12	16392	KAYNVTQAF	N-protein	265	0.27289	0.846154	0.278854
P13,P14,P5,P2,P6_r,P3,P7,P9,P10,P11,P4,P12	P13,P14,P5,P2,P6_r,P3,P7,P8,P9,P10,P4,P12	16392	VAMPNLYKM	ORF1ab	6806	0.27565	0.846154	0.278854
P13,P14,P5,P2,P6_r,P3,P7,P9,P10,P11,P4,P12	P13,P14,P5,P2,P6_r,P3,P7,P8,P9,P10,P4,P12	16392	YTNDKACPL	ORF1ab	2844	0.27632	0.846154	0.278854
P13,P14,P5,P2,P6_r,P3,P7,P9,P10,P11,P4,P12	P13,P14,P5,P2,P6_r,P3,P7,P8,P9,P10,P4,P12	16392	MAYITGGVV	ORF1ab	597	0.2745	0.846154	0.278854
P13,P14,P5,P2,P6_r,P3,P7,P9,P10,P11,P4,P12	P13,P14,P5,P2,P6_r,P3,P7,P8,P9,P10,P4,P12	16392	FAYANRNRF	M-protein	36	0.27536	0.846154	0.278854
P13,P14,P5,P2,P6_r,P3,P7,P9,P10,P11,P4,P12	P13,P14,P5,P2,P6_r,P3,P7,P8,P9,P10,P4,P12	16392	FAQDGNAAI	ORF1ab	4833	0.27151	0.846154	0.278854
P13,P14,P5,P2,P6_r,P3,P7,P9,P10,P11,P4,P12	P13,P14,P5,P2,P6_r,P3,P7,P8,P9,P10,P4,P12	16392	YVLPNDDTL	ORF1ab	1618	0.27403	0.846154	0.278854
P13,P14,P5,P2,P6_r,P3,P7,P9,P10,P11,P4,P12	P13,P14,P5,P2,P6_r,P3,P7,P8,P9,P10,P4,P12	16392	YVFCTVNAL	ORF1ab	5678	0.27525	0.846154	0.278854
P13,P14,P5,P2,P6_r,P3,P7,P9,P10,P11,P4,P12	P13,P14,P5,P2,P6_r,P3,P7,P8,P9,P10,P4,P12	16392	HANEYRLYL	ORF1ab	6411	0.27528	0.846154	0.278854
P13,P14,P5,P2,P6_r,P3,P7,P9,P10,P11,P4,P12	P13,P14,P5,P2,P6_r,P3,P7,P8,P9,P10,P4,P12	16392	FAYTKRNVI	ORF1ab	4919	0.27382	0.846154	0.278854
P13,P14,P5,P2,P6_r,P3,P7,P9,P10,P11,P4,P12	P13,P14,P5,P2,P6_r,P3,P7,P8,P9,P10,P4,P12	16392	YVVDDPCPI	ORF8	30	0.27382	0.846154	0.278854
P13,P14,P5,P2,P6_r,P3,P7,P9,P10,P11,P4,P12	P13,P14,P5,P2,P6_r,P3,P7,P8,P9,P10,P4,P12	16392	LVYAADPAM	ORF1ab	4763	0.27506	0.846154	0.278854
P13,P14,P5,P2,P6_r,P3,P7,P9,P10,P11,P4,P12	P13,P14,P5,P2,P6_r,P3,P7,P8,P9,P10,P4,P12	16392	MADQAMTQM	ORF1ab	4003	0.27539	0.846154	0.278854
P13,P14,P5,P2,P6_r,P3,P7,P9,P10,P11,P4,P12	P13,P14,P5,P2,P6_r,P3,P7,P8,P9,P10,P4,P12	16392	IAIPTNFTI	S-protein	711	0.27459	0.846154	0.278854
P13,P14,P5,P2,P6_r,P3,P7,P9,P10,P11,P4,P12	P13,P14,P5,P2,P6_r,P3,P7,P8,P9,P10,P4,P12	16392	FVLTSHTVM	ORF1ab	5548	0.27597	0.846154	0.278854
P13,P14,P5,P2,P6_r,P3,P7,P9,P10,P11,P4,P12	P13,P14,P5,P2,P6_r,P3,P7,P8,P9,P10,P4,P12	16392	FVSDADSTL	ORF1ab	6900	0.27455	0.846154	0.278854
P13,P14,P2,P6_r,P3,P7,P8,P9,P10,P11,P4,P12	P13,P14,P5,P2,P6_r,P3,P7,P8,P9,P10,P4,P12	19373	FSSTFNVPM	ORF1ab	2597	0.27152	0.846154	0.278854
P13,P14,P2,P6_r,P3,P7,P8,P9,P10,P11,P4,P12	P13,P14,P5,P2,P6_r,P3,P7,P8,P9,P10,P4,P12	19373	YTACSHAAV	ORF1ab	5629	0.27432	0.846154	0.278854
P13,P14,P2,P6_r,P3,P7,P8,P9,P10,P11,P4,P12	P13,P14,P5,P2,P6_r,P3,P7,P8,P9,P10,P4,P12	19373	FVNEFYAYL	ORF1ab	5132	0.27607	0.846154	0.278854
P13,P14,P2,P6_r,P3,P7,P8,P9,P10,P11,P4,P12	P13,P14,P5,P2,P6_r,P3,P7,P8,P9,P10,P4,P12	19373	YADVFHLYL	ORF1ab	5268	0.27293	0.846154	0.278854
P13,P14,P2,P6_r,P3,P7,P8,P9,P10,P11,P4,P12	P13,P14,P5,P2,P6_r,P3,P7,P8,P9,P10,P4,P12	19373	QAWQPGVAM	ORF1ab	6800	0.27411	0.846154	0.278854
P13,P14,P2,P6_r,P3,P7,P8,P9,P10,P11,P4,P12	P13,P14,P5,P2,P6_r,P3,P7,P8,P9,P10,P4,P12	19373	YSTAALGVL	ORF1ab	2244	0.27478	0.846154	0.278854
P13,P14,P2,P6_r,P3,P7,P8,P9,P10,P11,P4,P12	P13,P14,P5,P2,P6_r,P3,P7,P8,P9,P10,P4,P12	19373	FVSEETGTL	E-protein	3	0.27384	0.846154	0.278854
P13,P14,P2,P6_r,P3,P7,P8,P9,P10,P11,P4,P12	P13,P14,P5,P2,P6_r,P3,P7,P8,P9,P10,P4,P12	19373	FSNSGSDVL	ORF1ab	3240	0.27805	0.846154	0.278854
P13,P14,P2,P6_r,P3,P7,P8,P9,P10,P11,P4,P12	P13,P14,P5,P2,P6_r,P3,P7,P8,P9,P10,P4,P12	19373	IAMSAFAMM	ORF1ab	3618	0.2741	0.846154	0.278854
P13,P14,P2,P6_r,P3,P7,P8,P9,P10,P11,P4,P12	P13,P14,P5,P2,P6_r,P3,P7,P8,P9,P10,P4,P12	19373	FLNRFTTTL	ORF1ab	3481	0.27303	0.846154	0.278854
P13,P14,P2,P6_r,P3,P7,P8,P9,P10,P11,P4,P12	P13,P14,P5,P2,P6_r,P3,P7,P8,P9,P10,P4,P12	19373	MMISAGFSL	ORF1ab	6424	0.27515	0.846154	0.278854
P13,P14,P2,P6_r,P3,P7,P8,P9,P10,P11,P4,P12	P13,P14,P5,P2,P6_r,P3,P7,P8,P9,P10,P4,P12	19373	VAYFNMVYM	ORF1ab	3646	0.27459	0.846154	0.278854
P13,P14,P2,P6_r,P3,P7,P8,P9,P10,P11,P4,P12	P13,P14,P5,P2,P6_r,P3,P7,P8,P9,P10,P4,P12	19373	WTFGAGAAL	S-protein	885	0.2728	0.846154	0.278854
P13,P14,P2,P6_r,P3,P7,P8,P9,P10,P11,P4,P12	P13,P14,P5,P2,P6_r,P3,P7,P8,P9,P10,P4,P12	19373	FASEAARVV	ORF1ab	535	0.27499	0.846154	0.278854
P13,P14,P2,P6_r,P3,P7,P8,P9,P10,P11,P4,P12	P13,P14,P5,P2,P6_r,P3,P7,P8,P9,P10,P4,P12	19373	AALQIPFAM	S-protein	891	0.27422	0.846154	0.278854
P13,P14,P2,P6_r,P3,P7,P8,P9,P10,P11,P4,P12	P13,P14,P5,P2,P6_r,P3,P7,P8,P9,P10,P4,P12	19373	AAYVDNSSL	ORF1ab	2096	0.27241	0.846154	0.278854
P13,P14,P2,P6_r,P3,P7,P8,P9,P10,P11,P4,P12	P13,P14,P5,P2,P6_r,P3,P7,P8,P9,P10,P4,P12	19373	YSSANNCTF	S-protein	159	0.27483	0.846154	0.278854
P13,P14,P2,P6_r,P3,P7,P8,P9,P10,P11,P4,P12	P13,P14,P5,P2,P6_r,P3,P7,P8,P9,P10,P4,P12	19373	LANECAQVL	ORF1ab	5046	0.27546	0.846154	0.278854
P13,P14,P2,P6_r,P3,P7,P8,P9,P10,P11,P4,P12	P13,P14,P5,P2,P6_r,P3,P7,P8,P9,P10,P4,P12	19373	MVTNNTFTL	ORF1ab	806	0.27607	0.846154	0.278854
P13,P14,P2,P6_r,P3,P7,P8,P9,P10,P11,P4,P12	P13,P14,P5,P2,P6_r,P3,P7,P8,P9,P10,P4,P12	19373	HAASGNLLL	ORF1ab	4772	0.27545	0.846154	0.278854
P13,P14,P2,P6_r,P3,P7,P8,P9,P10,P11,P4,P12	P13,P14,P5,P2,P6_r,P3,P7,P8,P9,P10,P4,P12	19373	MSYEDQDAL	ORF1ab	4910	0.27384	0.846154	0.278854
P13,P14,P2,P6_r,P3,P7,P8,P9,P10,P11,P4,P12	P13,P14,P5,P2,P6_r,P3,P7,P8,P9,P10,P4,P12	19373	LALGGSVAI	ORF1ab	6958	0.27529	0.846154	0.278854
P13,P14,P2,P6_r,P3,P7,P8,P9,P10,P11,P4,P12	P13,P14,P5,P2,P6_r,P3,P7,P8,P9,P10,P4,P12	19373	FAPSASAFF	N-protein	306	0.27513	0.846154	0.278854
P13,P14,P2,P6_r,P3,P7,P8,P9,P10,P11,P4,P12	P13,P14,P5,P2,P6_r,P3,P7,P8,P9,P10,P4,P12	19373	FGADPIHSL	ORF1ab	1153	0.27411	0.846154	0.278854
P13,P14,P2,P6_r,P3,P7,P8,P9,P10,P11,P4,P12	P13,P14,P5,P2,P6_r,P3,P7,P8,P9,P10,P4,P12	19373	YLITPVHVM	ORF1ab	2787	0.27413	0.846154	0.278854
P13,P14,P2,P6_r,P3,P7,P8,P9,P10,P11,P4,P12	P13,P14,P5,P2,P6_r,P3,P7,P8,P9,P10,P4,P12	19373	FAMQMAYRF	S-protein	897	0.27633	0.846154	0.278854
P13,P14,P2,P6_r,P3,P7,P8,P9,P10,P11,P4,P12	P13,P14,P5,P2,P6_r,P3,P7,P8,P9,P10,P4,P12	19373	KAYNVTQAF	N-protein	265	0.27476	0.846154	0.278854
P13,P14,P2,P6_r,P3,P7,P8,P9,P10,P11,P4,P12	P13,P14,P5,P2,P6_r,P3,P7,P8,P9,P10,P4,P12	19373	VAMPNLYKM	ORF1ab	6806	0.27294	0.846154	0.278854
P13,P14,P2,P6_r,P3,P7,P8,P9,P10,P11,P4,P12	P13,P14,P5,P2,P6_r,P3,P7,P8,P9,P10,P4,P12	19373	YTNDKACPL	ORF1ab	2844	0.27331	0.846154	0.278854
P13,P14,P2,P6_r,P3,P7,P8,P9,P10,P11,P4,P12	P13,P14,P5,P2,P6_r,P3,P7,P8,P9,P10,P4,P12	19373	MAYITGGVV	ORF1ab	597	0.27586	0.846154	0.278854
P13,P14,P2,P6_r,P3,P7,P8,P9,P10,P11,P4,P12	P13,P14,P5,P2,P6_r,P3,P7,P8,P9,P10,P4,P12	19373	FAYANRNRF	M-protein	36	0.27617	0.846154	0.278854
P13,P14,P2,P6_r,P3,P7,P8,P9,P10,P11,P4,P12	P13,P14,P5,P2,P6_r,P3,P7,P8,P9,P10,P4,P12	19373	FAQDGNAAI	ORF1ab	4833	0.27526	0.846154	0.278854
P13,P14,P2,P6_r,P3,P7,P8,P9,P10,P11,P4,P12	P13,P14,P5,P2,P6_r,P3,P7,P8,P9,P10,P4,P12	19373	YVLPNDDTL	ORF1ab	1618	0.27623	0.846154	0.278854
P13,P14,P2,P6_r,P3,P7,P8,P9,P10,P11,P4,P12	P13,P14,P5,P2,P6_r,P3,P7,P8,P9,P10,P4,P12	19373	YVFCTVNAL	ORF1ab	5678	0.2754	0.846154	0.278854
P13,P14,P2,P6_r,P3,P7,P8,P9,P10,P11,P4,P12	P13,P14,P5,P2,P6_r,P3,P7,P8,P9,P10,P4,P12	19373	HANEYRLYL	ORF1ab	6411	0.27425	0.846154	0.278854
P13,P14,P2,P6_r,P3,P7,P8,P9,P10,P11,P4,P12	P13,P14,P5,P2,P6_r,P3,P7,P8,P9,P10,P4,P12	19373	FAYTKRNVI	ORF1ab	4919	0.2738	0.846154	0.278854
P13,P14,P2,P6_r,P3,P7,P8,P9,P10,P11,P4,P12	P13,P14,P5,P2,P6_r,P3,P7,P8,P9,P10,P4,P12	19373	YVVDDPCPI	ORF8	30	0.27352	0.846154	0.278854
P13,P14,P2,P6_r,P3,P7,P8,P9,P10,P11,P4,P12	P13,P14,P5,P2,P6_r,P3,P7,P8,P9,P10,P4,P12	19373	LVYAADPAM	ORF1ab	4763	0.27577	0.846154	0.278854
P13,P14,P2,P6_r,P3,P7,P8,P9,P10,P11,P4,P12	P13,P14,P5,P2,P6_r,P3,P7,P8,P9,P10,P4,P12	19373	MADQAMTQM	ORF1ab	4003	0.27578	0.846154	0.278854
P13,P14,P2,P6_r,P3,P7,P8,P9,P10,P11,P4,P12	P13,P14,P5,P2,P6_r,P3,P7,P8,P9,P10,P4,P12	19373	IAIPTNFTI	S-protein	711	0.2754	0.846154	0.278854
P13,P14,P2,P6_r,P3,P7,P8,P9,P10,P11,P4,P12	P13,P14,P5,P2,P6_r,P3,P7,P8,P9,P10,P4,P12	19373	FVLTSHTVM	ORF1ab	5548	0.27151	0.846154	0.278854
P13,P14,P2,P6_r,P3,P7,P8,P9,P10,P11,P4,P12	P13,P14,P5,P2,P6_r,P3,P7,P8,P9,P10,P4,P12	19373	FVSDADSTL	ORF1ab	6900	0.27216	0.846154	0.278854
P13,P14,P5,P6_r,P3,P7,P8,P9,P10,P11,P4,P12	P13,P14,P5,P2,P6_r,P3,P7,P8,P9,P10,P4,P12	21546	FSSTFNVPM	ORF1ab	2597	0.27478	0.846154	0.278854
P13,P14,P5,P6_r,P3,P7,P8,P9,P10,P11,P4,P12	P13,P14,P5,P2,P6_r,P3,P7,P8,P9,P10,P4,P12	21546	YTACSHAAV	ORF1ab	5629	0.27517	0.846154	0.278854
P13,P14,P5,P6_r,P3,P7,P8,P9,P10,P11,P4,P12	P13,P14,P5,P2,P6_r,P3,P7,P8,P9,P10,P4,P12	21546	FVNEFYAYL	ORF1ab	5132	0.27349	0.846154	0.278854
P13,P14,P5,P6_r,P3,P7,P8,P9,P10,P11,P4,P12	P13,P14,P5,P2,P6_r,P3,P7,P8,P9,P10,P4,P12	21546	YADVFHLYL	ORF1ab	5268	0.27326	0.846154	0.278854
P13,P14,P5,P6_r,P3,P7,P8,P9,P10,P11,P4,P12	P13,P14,P5,P2,P6_r,P3,P7,P8,P9,P10,P4,P12	21546	QAWQPGVAM	ORF1ab	6800	0.27568	0.846154	0.278854
P13,P14,P5,P6_r,P3,P7,P8,P9,P10,P11,P4,P12	P13,P14,P5,P2,P6_r,P3,P7,P8,P9,P10,P4,P12	21546	YSTAALGVL	ORF1ab	2244	0.27417	0.846154	0.278854
P13,P14,P5,P6_r,P3,P7,P8,P9,P10,P11,P4,P12	P13,P14,P5,P2,P6_r,P3,P7,P8,P9,P10,P4,P12	21546	FVSEETGTL	E-protein	3	0.27664	0.846154	0.278854
P13,P14,P5,P6_r,P3,P7,P8,P9,P10,P11,P4,P12	P13,P14,P5,P2,P6_r,P3,P7,P8,P9,P10,P4,P12	21546	FSNSGSDVL	ORF1ab	3240	0.27268	0.846154	0.278854
P13,P14,P5,P6_r,P3,P7,P8,P9,P10,P11,P4,P12	P13,P14,P5,P2,P6_r,P3,P7,P8,P9,P10,P4,P12	21546	IAMSAFAMM	ORF1ab	3618	0.27456	0.846154	0.278854
P13,P14,P5,P6_r,P3,P7,P8,P9,P10,P11,P4,P12	P13,P14,P5,P2,P6_r,P3,P7,P8,P9,P10,P4,P12	21546	FLNRFTTTL	ORF1ab	3481	0.27455	0.846154	0.278854
P13,P14,P5,P6_r,P3,P7,P8,P9,P10,P11,P4,P12	P13,P14,P5,P2,P6_r,P3,P7,P8,P9,P10,P4,P12	21546	MMISAGFSL	ORF1ab	6424	0.27379	0.846154	0.278854
P13,P14,P5,P6_r,P3,P7,P8,P9,P10,P11,P4,P12	P13,P14,P5,P2,P6_r,P3,P7,P8,P9,P10,P4,P12	21546	VAYFNMVYM	ORF1ab	3646	0.27266	0.846154	0.278854
P13,P14,P5,P6_r,P3,P7,P8,P9,P10,P11,P4,P12	P13,P14,P5,P2,P6_r,P3,P7,P8,P9,P10,P4,P12	21546	WTFGAGAAL	S-protein	885	0.27281	0.846154	0.278854
P13,P14,P5,P6_r,P3,P7,P8,P9,P10,P11,P4,P12	P13,P14,P5,P2,P6_r,P3,P7,P8,P9,P10,P4,P12	21546	FASEAARVV	ORF1ab	535	0.27641	0.846154	0.278854
P13,P14,P5,P6_r,P3,P7,P8,P9,P10,P11,P4,P12	P13,P14,P5,P2,P6_r,P3,P7,P8,P9,P10,P4,P12	21546	AALQIPFAM	S-protein	891	0.27387	0.846154	0.278854
P13,P14,P5,P6_r,P3,P7,P8,P9,P10,P11,P4,P12	P13,P14,P5,P2,P6_r,P3,P7,P8,P9,P10,P4,P12	21546	AAYVDNSSL	ORF1ab	2096	0.27442	0.846154	0.278854
P13,P14,P5,P6_r,P3,P7,P8,P9,P10,P11,P4,P12	P13,P14,P5,P2,P6_r,P3,P7,P8,P9,P10,P4,P12	21546	YSSANNCTF	S-protein	159	0.27399	0.846154	0.278854
P13,P14,P5,P6_r,P3,P7,P8,P9,P10,P11,P4,P12	P13,P14,P5,P2,P6_r,P3,P7,P8,P9,P10,P4,P12	21546	LANECAQVL	ORF1ab	5046	0.2759	0.846154	0.278854
P13,P14,P5,P6_r,P3,P7,P8,P9,P10,P11,P4,P12	P13,P14,P5,P2,P6_r,P3,P7,P8,P9,P10,P4,P12	21546	MVTNNTFTL	ORF1ab	806	0.27156	0.846154	0.278854
P13,P14,P5,P6_r,P3,P7,P8,P9,P10,P11,P4,P12	P13,P14,P5,P2,P6_r,P3,P7,P8,P9,P10,P4,P12	21546	HAASGNLLL	ORF1ab	4772	0.27622	0.846154	0.278854
P13,P14,P5,P6_r,P3,P7,P8,P9,P10,P11,P4,P12	P13,P14,P5,P2,P6_r,P3,P7,P8,P9,P10,P4,P12	21546	MSYEDQDAL	ORF1ab	4910	0.27374	0.846154	0.278854
P13,P14,P5,P6_r,P3,P7,P8,P9,P10,P11,P4,P12	P13,P14,P5,P2,P6_r,P3,P7,P8,P9,P10,P4,P12	21546	LALGGSVAI	ORF1ab	6958	0.27146	0.846154	0.278854
P13,P14,P5,P6_r,P3,P7,P8,P9,P10,P11,P4,P12	P13,P14,P5,P2,P6_r,P3,P7,P8,P9,P10,P4,P12	21546	FAPSASAFF	N-protein	306	0.27542	0.846154	0.278854
P13,P14,P5,P6_r,P3,P7,P8,P9,P10,P11,P4,P12	P13,P14,P5,P2,P6_r,P3,P7,P8,P9,P10,P4,P12	21546	FGADPIHSL	ORF1ab	1153	0.27381	0.846154	0.278854
P13,P14,P5,P6_r,P3,P7,P8,P9,P10,P11,P4,P12	P13,P14,P5,P2,P6_r,P3,P7,P8,P9,P10,P4,P12	21546	YLITPVHVM	ORF1ab	2787	0.27253	0.846154	0.278854
P13,P14,P5,P6_r,P3,P7,P8,P9,P10,P11,P4,P12	P13,P14,P5,P2,P6_r,P3,P7,P8,P9,P10,P4,P12	21546	FAMQMAYRF	S-protein	897	0.2741	0.846154	0.278854
P13,P14,P5,P6_r,P3,P7,P8,P9,P10,P11,P4,P12	P13,P14,P5,P2,P6_r,P3,P7,P8,P9,P10,P4,P12	21546	KAYNVTQAF	N-protein	265	0.27629	0.846154	0.278854
P13,P14,P5,P6_r,P3,P7,P8,P9,P10,P11,P4,P12	P13,P14,P5,P2,P6_r,P3,P7,P8,P9,P10,P4,P12	21546	VAMPNLYKM	ORF1ab	6806	0.27407	0.846154	0.278854
P13,P14,P5,P6_r,P3,P7,P8,P9,P10,P11,P4,P12	P13,P14,P5,P2,P6_r,P3,P7,P8,P9,P10,P4,P12	21546	YTNDKACPL	ORF1ab	2844	0.27684	0.846154	0.278854
P13,P14,P5,P6_r,P3,P7,P8,P9,P10,P11,P4,P12	P13,P14,P5,P2,P6_r,P3,P7,P8,P9,P10,P4,P12	21546	MAYITGGVV	ORF1ab	597	0.27288	0.846154	0.278854
P13,P14,P5,P6_r,P3,P7,P8,P9,P10,P11,P4,P12	P13,P14,P5,P2,P6_r,P3,P7,P8,P9,P10,P4,P12	21546	FAYANRNRF	M-protein	36	0.27436	0.846154	0.278854
P13,P14,P5,P6_r,P3,P7,P8,P9,P10,P11,P4,P12	P13,P14,P5,P2,P6_r,P3,P7,P8,P9,P10,P4,P12	21546	FAQDGNAAI	ORF1ab	4833	0.27725	0.846154	0.278854
P13,P14,P5,P6_r,P3,P7,P8,P9,P10,P11,P4,P12	P13,P14,P5,P2,P6_r,P3,P7,P8,P9,P10,P4,P12	21546	YVLPNDDTL	ORF1ab	1618	0.27421	0.846154	0.278854
P13,P14,P5,P6_r,P3,P7,P8,P9,P10,P11,P4,P12	P13,P14,P5,P2,P6_r,P3,P7,P8,P9,P10,P4,P12	21546	YVFCTVNAL	ORF1ab	5678	0.2729	0.846154	0.278854
P13,P14,P5,P6_r,P3,P7,P8,P9,P10,P11,P4,P12	P13,P14,P5,P2,P6_r,P3,P7,P8,P9,P10,P4,P12	21546	HANEYRLYL	ORF1ab	6411	0.27513	0.846154	0.278854
P13,P14,P5,P6_r,P3,P7,P8,P9,P10,P11,P4,P12	P13,P14,P5,P2,P6_r,P3,P7,P8,P9,P10,P4,P12	21546	FAYTKRNVI	ORF1ab	4919	0.27571	0.846154	0.278854
P13,P14,P5,P6_r,P3,P7,P8,P9,P10,P11,P4,P12	P13,P14,P5,P2,P6_r,P3,P7,P8,P9,P10,P4,P12	21546	YVVDDPCPI	ORF8	30	0.27453	0.846154	0.278854
P13,P14,P5,P6_r,P3,P7,P8,P9,P10,P11,P4,P12	P13,P14,P5,P2,P6_r,P3,P7,P8,P9,P10,P4,P12	21546	LVYAADPAM	ORF1ab	4763	0.27611	0.846154	0.278854
P13,P14,P5,P6_r,P3,P7,P8,P9,P10,P11,P4,P12	P13,P14,P5,P2,P6_r,P3,P7,P8,P9,P10,P4,P12	21546	MADQAMTQM	ORF1ab	4003	0.27367	0.846154	0.278854
P13,P14,P5,P6_r,P3,P7,P8,P9,P10,P11,P4,P12	P13,P14,P5,P2,P6_r,P3,P7,P8,P9,P10,P4,P12	21546	IAIPTNFTI	S-protein	711	0.2732	0.846154	0.278854
P13,P14,P5,P6_r,P3,P7,P8,P9,P10,P11,P4,P12	P13,P14,P5,P2,P6_r,P3,P7,P8,P9,P10,P4,P12	21546	FVLTSHTVM	ORF1ab	5548	0.27456	0.846154	0.278854
P13,P14,P5,P6_r,P3,P7,P8,P9,P10,P11,P4,P12	P13,P14,P5,P2,P6_r,P3,P7,P8,P9,P10,P4,P12	21546	FVSDADSTL	ORF1ab	6900	0.27643	0.846154	0.278854
P13,P14,P5,P2,P6_r,P7,P8,P9,P10,P11,P4,P12	P13,P14,P5,P2,P6_r,P3,P7,P8,P9,P10,P4,P12	21866	FSSTFNVPM	ORF1ab	2597	0.27223	0.846154	0.278854
P13,P14,P5,P2,P6_r,P7,P8,P9,P10,P11,P4,P12	P13,P14,P5,P2,P6_r,P3,P7,P8,P9,P10,P4,P12	21866	YTACSHAAV	ORF1ab	5629	0.27798	0.846154	0.278854
P13,P14,P5,P2,P6_r,P7,P8,P9,P10,P11,P4,P12	P13,P14,P5,P2,P6_r,P3,P7,P8,P9,P10,P4,P12	21866	FVNEFYAYL	ORF1ab	5132	0.2734	0.846154	0.278854
P13,P14,P5,P2,P6_r,P7,P8,P9,P10,P11,P4,P12	P13,P14,P5,P2,P6_r,P3,P7,P8,P9,P10,P4,P12	21866	YADVFHLYL	ORF1ab	5268	0.27723	0.846154	0.278854
P13,P14,P5,P2,P6_r,P7,P8,P9,P10,P11,P4,P12	P13,P14,P5,P2,P6_r,P3,P7,P8,P9,P10,P4,P12	21866	QAWQPGVAM	ORF1ab	6800	0.27518	0.846154	0.278854
P13,P14,P5,P2,P6_r,P7,P8,P9,P10,P11,P4,P12	P13,P14,P5,P2,P6_r,P3,P7,P8,P9,P10,P4,P12	21866	YSTAALGVL	ORF1ab	2244	0.27253	0.846154	0.278854
P13,P14,P5,P2,P6_r,P7,P8,P9,P10,P11,P4,P12	P13,P14,P5,P2,P6_r,P3,P7,P8,P9,P10,P4,P12	21866	FVSEETGTL	E-protein	3	0.27648	0.846154	0.278854
P13,P14,P5,P2,P6_r,P7,P8,P9,P10,P11,P4,P12	P13,P14,P5,P2,P6_r,P3,P7,P8,P9,P10,P4,P12	21866	FSNSGSDVL	ORF1ab	3240	0.27604	0.846154	0.278854
P13,P14,P5,P2,P6_r,P7,P8,P9,P10,P11,P4,P12	P13,P14,P5,P2,P6_r,P3,P7,P8,P9,P10,P4,P12	21866	IAMSAFAMM	ORF1ab	3618	0.27609	0.846154	0.278854
P13,P14,P5,P2,P6_r,P7,P8,P9,P10,P11,P4,P12	P13,P14,P5,P2,P6_r,P3,P7,P8,P9,P10,P4,P12	21866	FLNRFTTTL	ORF1ab	3481	0.27529	0.846154	0.278854
P13,P14,P5,P2,P6_r,P7,P8,P9,P10,P11,P4,P12	P13,P14,P5,P2,P6_r,P3,P7,P8,P9,P10,P4,P12	21866	MMISAGFSL	ORF1ab	6424	0.27473	0.846154	0.278854
P13,P14,P5,P2,P6_r,P7,P8,P9,P10,P11,P4,P12	P13,P14,P5,P2,P6_r,P3,P7,P8,P9,P10,P4,P12	21866	VAYFNMVYM	ORF1ab	3646	0.27439	0.846154	0.278854
P13,P14,P5,P2,P6_r,P7,P8,P9,P10,P11,P4,P12	P13,P14,P5,P2,P6_r,P3,P7,P8,P9,P10,P4,P12	21866	WTFGAGAAL	S-protein	885	0.27483	0.846154	0.278854
P13,P14,P5,P2,P6_r,P7,P8,P9,P10,P11,P4,P12	P13,P14,P5,P2,P6_r,P3,P7,P8,P9,P10,P4,P12	21866	FASEAARVV	ORF1ab	535	0.27397	0.846154	0.278854
P13,P14,P5,P2,P6_r,P7,P8,P9,P10,P11,P4,P12	P13,P14,P5,P2,P6_r,P3,P7,P8,P9,P10,P4,P12	21866	AALQIPFAM	S-protein	891	0.27394	0.846154	0.278854
P13,P14,P5,P2,P6_r,P7,P8,P9,P10,P11,P4,P12	P13,P14,P5,P2,P6_r,P3,P7,P8,P9,P10,P4,P12	21866	AAYVDNSSL	ORF1ab	2096	0.27494	0.846154	0.278854
P13,P14,P5,P2,P6_r,P7,P8,P9,P10,P11,P4,P12	P13,P14,P5,P2,P6_r,P3,P7,P8,P9,P10,P4,P12	21866	YSSANNCTF	S-protein	159	0.27011	0.846154	0.278854
P13,P14,P5,P2,P6_r,P7,P8,P9,P10,P11,P4,P12	P13,P14,P5,P2,P6_r,P3,P7,P8,P9,P10,P4,P12	21866	LANECAQVL	ORF1ab	5046	0.27489	0.846154	0.278854
P13,P14,P5,P2,P6_r,P7,P8,P9,P10,P11,P4,P12	P13,P14,P5,P2,P6_r,P3,P7,P8,P9,P10,P4,P12	21866	MVTNNTFTL	ORF1ab	806	0.27395	0.846154	0.278854
P13,P14,P5,P2,P6_r,P7,P8,P9,P10,P11,P4,P12	P13,P14,P5,P2,P6_r,P3,P7,P8,P9,P10,P4,P12	21866	HAASGNLLL	ORF1ab	4772	0.2775	0.846154	0.278854
P13,P14,P5,P2,P6_r,P7,P8,P9,P10,P11,P4,P12	P13,P14,P5,P2,P6_r,P3,P7,P8,P9,P10,P4,P12	21866	MSYEDQDAL	ORF1ab	4910	0.27227	0.846154	0.278854
P13,P14,P5,P2,P6_r,P7,P8,P9,P10,P11,P4,P12	P13,P14,P5,P2,P6_r,P3,P7,P8,P9,P10,P4,P12	21866	LALGGSVAI	ORF1ab	6958	0.27621	0.846154	0.278854
P13,P14,P5,P2,P6_r,P7,P8,P9,P10,P11,P4,P12	P13,P14,P5,P2,P6_r,P3,P7,P8,P9,P10,P4,P12	21866	FAPSASAFF	N-protein	306	0.27405	0.846154	0.278854
P13,P14,P5,P2,P6_r,P7,P8,P9,P10,P11,P4,P12	P13,P14,P5,P2,P6_r,P3,P7,P8,P9,P10,P4,P12	21866	FGADPIHSL	ORF1ab	1153	0.27416	0.846154	0.278854
P13,P14,P5,P2,P6_r,P7,P8,P9,P10,P11,P4,P12	P13,P14,P5,P2,P6_r,P3,P7,P8,P9,P10,P4,P12	21866	YLITPVHVM	ORF1ab	2787	0.27637	0.846154	0.278854
P13,P14,P5,P2,P6_r,P7,P8,P9,P10,P11,P4,P12	P13,P14,P5,P2,P6_r,P3,P7,P8,P9,P10,P4,P12	21866	FAMQMAYRF	S-protein	897	0.27192	0.846154	0.278854
P13,P14,P5,P2,P6_r,P7,P8,P9,P10,P11,P4,P12	P13,P14,P5,P2,P6_r,P3,P7,P8,P9,P10,P4,P12	21866	KAYNVTQAF	N-protein	265	0.27506	0.846154	0.278854
P13,P14,P5,P2,P6_r,P7,P8,P9,P10,P11,P4,P12	P13,P14,P5,P2,P6_r,P3,P7,P8,P9,P10,P4,P12	21866	VAMPNLYKM	ORF1ab	6806	0.27432	0.846154	0.278854
P13,P14,P5,P2,P6_r,P7,P8,P9,P10,P11,P4,P12	P13,P14,P5,P2,P6_r,P3,P7,P8,P9,P10,P4,P12	21866	YTNDKACPL	ORF1ab	2844	0.27407	0.846154	0.278854
P13,P14,P5,P2,P6_r,P7,P8,P9,P10,P11,P4,P12	P13,P14,P5,P2,P6_r,P3,P7,P8,P9,P10,P4,P12	21866	MAYITGGVV	ORF1ab	597	0.27374	0.846154	0.278854
P13,P14,P5,P2,P6_r,P7,P8,P9,P10,P11,P4,P12	P13,P14,P5,P2,P6_r,P3,P7,P8,P9,P10,P4,P12	21866	FAYANRNRF	M-protein	36	0.27321	0.846154	0.278854
P13,P14,P5,P2,P6_r,P7,P8,P9,P10,P11,P4,P12	P13,P14,P5,P2,P6_r,P3,P7,P8,P9,P10,P4,P12	21866	FAQDGNAAI	ORF1ab	4833	0.27292	0.846154	0.278854
P13,P14,P5,P2,P6_r,P7,P8,P9,P10,P11,P4,P12	P13,P14,P5,P2,P6_r,P3,P7,P8,P9,P10,P4,P12	21866	YVLPNDDTL	ORF1ab	1618	0.27554	0.846154	0.278854
P13,P14,P5,P2,P6_r,P7,P8,P9,P10,P11,P4,P12	P13,P14,P5,P2,P6_r,P3,P7,P8,P9,P10,P4,P12	21866	YVFCTVNAL	ORF1ab	5678	0.27466	0.846154	0.278854
P13,P14,P5,P2,P6_r,P7,P8,P9,P10,P11,P4,P12	P13,P14,P5,P2,P6_r,P3,P7,P8,P9,P10,P4,P12	21866	HANEYRLYL	ORF1ab	6411	0.2743	0.846154	0.278854
P13,P14,P5,P2,P6_r,P7,P8,P9,P10,P11,P4,P12	P13,P14,P5,P2,P6_r,P3,P7,P8,P9,P10,P4,P12	21866	FAYTKRNVI	ORF1ab	4919	0.2745	0.846154	0.278854
P13,P14,P5,P2,P6_r,P7,P8,P9,P10,P11,P4,P12	P13,P14,P5,P2,P6_r,P3,P7,P8,P9,P10,P4,P12	21866	YVVDDPCPI	ORF8	30	0.27637	0.846154	0.278854
P13,P14,P5,P2,P6_r,P7,P8,P9,P10,P11,P4,P12	P13,P14,P5,P2,P6_r,P3,P7,P8,P9,P10,P4,P12	21866	LVYAADPAM	ORF1ab	4763	0.27384	0.846154	0.278854
P13,P14,P5,P2,P6_r,P7,P8,P9,P10,P11,P4,P12	P13,P14,P5,P2,P6_r,P3,P7,P8,P9,P10,P4,P12	21866	MADQAMTQM	ORF1ab	4003	0.27494	0.846154	0.278854
P13,P14,P5,P2,P6_r,P7,P8,P9,P10,P11,P4,P12	P13,P14,P5,P2,P6_r,P3,P7,P8,P9,P10,P4,P12	21866	IAIPTNFTI	S-protein	711	0.27412	0.846154	0.278854
P13,P14,P5,P2,P6_r,P7,P8,P9,P10,P11,P4,P12	P13,P14,P5,P2,P6_r,P3,P7,P8,P9,P10,P4,P12	21866	FVLTSHTVM	ORF1ab	5548	0.27172	0.846154	0.278854
P13,P14,P5,P2,P6_r,P7,P8,P9,P10,P11,P4,P12	P13,P14,P5,P2,P6_r,P3,P7,P8,P9,P10,P4,P12	21866	FVSDADSTL	ORF1ab	6900	0.27647	0.846154	0.278854
P14,P5,P2,P6_r,P3,P7,P8,P9,P10,P11,P4,P12	P13,P14,P5,P2,P6_r,P3,P7,P8,P9,P10,P4,P12	22742	FSSTFNVPM	ORF1ab	2597	0.27732	0.846154	0.278854
P14,P5,P2,P6_r,P3,P7,P8,P9,P10,P11,P4,P12	P13,P14,P5,P2,P6_r,P3,P7,P8,P9,P10,P4,P12	22742	YTACSHAAV	ORF1ab	5629	0.27336	0.846154	0.278854
P14,P5,P2,P6_r,P3,P7,P8,P9,P10,P11,P4,P12	P13,P14,P5,P2,P6_r,P3,P7,P8,P9,P10,P4,P12	22742	FVNEFYAYL	ORF1ab	5132	0.27627	0.846154	0.278854
P14,P5,P2,P6_r,P3,P7,P8,P9,P10,P11,P4,P12	P13,P14,P5,P2,P6_r,P3,P7,P8,P9,P10,P4,P12	22742	YADVFHLYL	ORF1ab	5268	0.27512	0.846154	0.278854
P14,P5,P2,P6_r,P3,P7,P8,P9,P10,P11,P4,P12	P13,P14,P5,P2,P6_r,P3,P7,P8,P9,P10,P4,P12	22742	QAWQPGVAM	ORF1ab	6800	0.27576	0.846154	0.278854
P14,P5,P2,P6_r,P3,P7,P8,P9,P10,P11,P4,P12	P13,P14,P5,P2,P6_r,P3,P7,P8,P9,P10,P4,P12	22742	YSTAALGVL	ORF1ab	2244	0.27514	0.846154	0.278854
P14,P5,P2,P6_r,P3,P7,P8,P9,P10,P11,P4,P12	P13,P14,P5,P2,P6_r,P3,P7,P8,P9,P10,P4,P12	22742	FVSEETGTL	E-protein	3	0.27781	0.846154	0.278854
P14,P5,P2,P6_r,P3,P7,P8,P9,P10,P11,P4,P12	P13,P14,P5,P2,P6_r,P3,P7,P8,P9,P10,P4,P12	22742	FSNSGSDVL	ORF1ab	3240	0.2732	0.846154	0.278854
P14,P5,P2,P6_r,P3,P7,P8,P9,P10,P11,P4,P12	P13,P14,P5,P2,P6_r,P3,P7,P8,P9,P10,P4,P12	22742	IAMSAFAMM	ORF1ab	3618	0.27661	0.846154	0.278854
P14,P5,P2,P6_r,P3,P7,P8,P9,P10,P11,P4,P12	P13,P14,P5,P2,P6_r,P3,P7,P8,P9,P10,P4,P12	22742	FLNRFTTTL	ORF1ab	3481	0.27343	0.846154	0.278854
P14,P5,P2,P6_r,P3,P7,P8,P9,P10,P11,P4,P12	P13,P14,P5,P2,P6_r,P3,P7,P8,P9,P10,P4,P12	22742	MMISAGFSL	ORF1ab	6424	0.27637	0.846154	0.278854
P14,P5,P2,P6_r,P3,P7,P8,P9,P10,P11,P4,P12	P13,P14,P5,P2,P6_r,P3,P7,P8,P9,P10,P4,P12	22742	VAYFNMVYM	ORF1ab	3646	0.27519	0.846154	0.278854
P14,P5,P2,P6_r,P3,P7,P8,P9,P10,P11,P4,P12	P13,P14,P5,P2,P6_r,P3,P7,P8,P9,P10,P4,P12	22742	WTFGAGAAL	S-protein	885	0.27353	0.846154	0.278854
P14,P5,P2,P6_r,P3,P7,P8,P9,P10,P11,P4,P12	P13,P14,P5,P2,P6_r,P3,P7,P8,P9,P10,P4,P12	22742	FASEAARVV	ORF1ab	535	0.2754	0.846154	0.278854
P14,P5,P2,P6_r,P3,P7,P8,P9,P10,P11,P4,P12	P13,P14,P5,P2,P6_r,P3,P7,P8,P9,P10,P4,P12	22742	AALQIPFAM	S-protein	891	0.27457	0.846154	0.278854
P14,P5,P2,P6_r,P3,P7,P8,P9,P10,P11,P4,P12	P13,P14,P5,P2,P6_r,P3,P7,P8,P9,P10,P4,P12	22742	AAYVDNSSL	ORF1ab	2096	0.27622	0.846154	0.278854
P14,P5,P2,P6_r,P3,P7,P8,P9,P10,P11,P4,P12	P13,P14,P5,P2,P6_r,P3,P7,P8,P9,P10,P4,P12	22742	YSSANNCTF	S-protein	159	0.27604	0.846154	0.278854
P14,P5,P2,P6_r,P3,P7,P8,P9,P10,P11,P4,P12	P13,P14,P5,P2,P6_r,P3,P7,P8,P9,P10,P4,P12	22742	LANECAQVL	ORF1ab	5046	0.2759	0.846154	0.278854
P14,P5,P2,P6_r,P3,P7,P8,P9,P10,P11,P4,P12	P13,P14,P5,P2,P6_r,P3,P7,P8,P9,P10,P4,P12	22742	MVTNNTFTL	ORF1ab	806	0.27358	0.846154	0.278854
P14,P5,P2,P6_r,P3,P7,P8,P9,P10,P11,P4,P12	P13,P14,P5,P2,P6_r,P3,P7,P8,P9,P10,P4,P12	22742	HAASGNLLL	ORF1ab	4772	0.27381	0.846154	0.278854
P14,P5,P2,P6_r,P3,P7,P8,P9,P10,P11,P4,P12	P13,P14,P5,P2,P6_r,P3,P7,P8,P9,P10,P4,P12	22742	MSYEDQDAL	ORF1ab	4910	0.27485	0.846154	0.278854
P14,P5,P2,P6_r,P3,P7,P8,P9,P10,P11,P4,P12	P13,P14,P5,P2,P6_r,P3,P7,P8,P9,P10,P4,P12	22742	LALGGSVAI	ORF1ab	6958	0.27532	0.846154	0.278854
P14,P5,P2,P6_r,P3,P7,P8,P9,P10,P11,P4,P12	P13,P14,P5,P2,P6_r,P3,P7,P8,P9,P10,P4,P12	22742	FAPSASAFF	N-protein	306	0.27371	0.846154	0.278854
P14,P5,P2,P6_r,P3,P7,P8,P9,P10,P11,P4,P12	P13,P14,P5,P2,P6_r,P3,P7,P8,P9,P10,P4,P12	22742	FGADPIHSL	ORF1ab	1153	0.27421	0.846154	0.278854
P14,P5,P2,P6_r,P3,P7,P8,P9,P10,P11,P4,P12	P13,P14,P5,P2,P6_r,P3,P7,P8,P9,P10,P4,P12	22742	YLITPVHVM	ORF1ab	2787	0.27714	0.846154	0.278854
P14,P5,P2,P6_r,P3,P7,P8,P9,P10,P11,P4,P12	P13,P14,P5,P2,P6_r,P3,P7,P8,P9,P10,P4,P12	22742	FAMQMAYRF	S-protein	897	0.2756	0.846154	0.278854
P14,P5,P2,P6_r,P3,P7,P8,P9,P10,P11,P4,P12	P13,P14,P5,P2,P6_r,P3,P7,P8,P9,P10,P4,P12	22742	KAYNVTQAF	N-protein	265	0.27344	0.846154	0.278854
P14,P5,P2,P6_r,P3,P7,P8,P9,P10,P11,P4,P12	P13,P14,P5,P2,P6_r,P3,P7,P8,P9,P10,P4,P12	22742	VAMPNLYKM	ORF1ab	6806	0.27294	0.846154	0.278854
P14,P5,P2,P6_r,P3,P7,P8,P9,P10,P11,P4,P12	P13,P14,P5,P2,P6_r,P3,P7,P8,P9,P10,P4,P12	22742	YTNDKACPL	ORF1ab	2844	0.27485	0.846154	0.278854
P14,P5,P2,P6_r,P3,P7,P8,P9,P10,P11,P4,P12	P13,P14,P5,P2,P6_r,P3,P7,P8,P9,P10,P4,P12	22742	MAYITGGVV	ORF1ab	597	0.27602	0.846154	0.278854
P14,P5,P2,P6_r,P3,P7,P8,P9,P10,P11,P4,P12	P13,P14,P5,P2,P6_r,P3,P7,P8,P9,P10,P4,P12	22742	FAYANRNRF	M-protein	36	0.27313	0.846154	0.278854
P14,P5,P2,P6_r,P3,P7,P8,P9,P10,P11,P4,P12	P13,P14,P5,P2,P6_r,P3,P7,P8,P9,P10,P4,P12	22742	FAQDGNAAI	ORF1ab	4833	0.27421	0.846154	0.278854
P14,P5,P2,P6_r,P3,P7,P8,P9,P10,P11,P4,P12	P13,P14,P5,P2,P6_r,P3,P7,P8,P9,P10,P4,P12	22742	YVLPNDDTL	ORF1ab	1618	0.27415	0.846154	0.278854
P14,P5,P2,P6_r,P3,P7,P8,P9,P10,P11,P4,P12	P13,P14,P5,P2,P6_r,P3,P7,P8,P9,P10,P4,P12	22742	YVFCTVNAL	ORF1ab	5678	0.27321	0.846154	0.278854
P14,P5,P2,P6_r,P3,P7,P8,P9,P10,P11,P4,P12	P13,P14,P5,P2,P6_r,P3,P7,P8,P9,P10,P4,P12	22742	HANEYRLYL	ORF1ab	6411	0.27373	0.846154	0.278854
P14,P5,P2,P6_r,P3,P7,P8,P9,P10,P11,P4,P12	P13,P14,P5,P2,P6_r,P3,P7,P8,P9,P10,P4,P12	22742	FAYTKRNVI	ORF1ab	4919	0.27649	0.846154	0.278854
P14,P5,P2,P6_r,P3,P7,P8,P9,P10,P11,P4,P12	P13,P14,P5,P2,P6_r,P3,P7,P8,P9,P10,P4,P12	22742	YVVDDPCPI	ORF8	30	0.27548	0.846154	0.278854
P14,P5,P2,P6_r,P3,P7,P8,P9,P10,P11,P4,P12	P13,P14,P5,P2,P6_r,P3,P7,P8,P9,P10,P4,P12	22742	LVYAADPAM	ORF1ab	4763	0.27222	0.846154	0.278854
P14,P5,P2,P6_r,P3,P7,P8,P9,P10,P11,P4,P12	P13,P14,P5,P2,P6_r,P3,P7,P8,P9,P10,P4,P12	22742	MADQAMTQM	ORF1ab	4003	0.27413	0.846154	0.278854
P14,P5,P2,P6_r,P3,P7,P8,P9,P10,P11,P4,P12	P13,P14,P5,P2,P6_r,P3,P7,P8,P9,P10,P4,P12	22742	IAIPTNFTI	S-protein	711	0.2726	0.846154	0.278854
P14,P5,P2,P6_r,P3,P7,P8,P9,P10,P11,P4,P12	P13,P14,P5,P2,P6_r,P3,P7,P8,P9,P10,P4,P12	22742	FVLTSHTVM	ORF1ab	5548	0.27552	0.846154	0.278854
P14,P5,P2,P6_r,P3,P7,P8,P9,P10,P11,P4,P12	P13,P14,P5,P2,P6_r,P3,P7,P8,P9,P10,P4,P12	22742	FVSDADSTL	ORF1ab	6900	0.27675	0.846154	0.278854
P13,P14,P5,P2,P6_r,P3,P8,P9,P10,P11,P4,P12	P13,P14,P5,P2,P6_r,P3,P7,P8,P9,P10,P4,P12	24193	FSSTFNVPM	ORF1ab	2597	0.27334	0.846154	0.278854
P13,P14,P5,P2,P6_r,P3,P8,P9,P10,P11,P4,P12	P13,P14,P5,P2,P6_r,P3,P7,P8,P9,P10,P4,P12	24193	YTACSHAAV	ORF1ab	5629	0.27504	0.846154	0.278854
P13,P14,P5,P2,P6_r,P3,P8,P9,P10,P11,P4,P12	P13,P14,P5,P2,P6_r,P3,P7,P8,P9,P10,P4,P12	24193	FVNEFYAYL	ORF1ab	5132	0.27379	0.846154	0.278854
P13,P14,P5,P2,P6_r,P3,P8,P9,P10,P11,P4,P12	P13,P14,P5,P2,P6_r,P3,P7,P8,P9,P10,P4,P12	24193	YADVFHLYL	ORF1ab	5268	0.27428	0.846154	0.278854
P13,P14,P5,P2,P6_r,P3,P8,P9,P10,P11,P4,P12	P13,P14,P5,P2,P6_r,P3,P7,P8,P9,P10,P4,P12	24193	QAWQPGVAM	ORF1ab	6800	0.27292	0.846154	0.278854
P13,P14,P5,P2,P6_r,P3,P8,P9,P10,P11,P4,P12	P13,P14,P5,P2,P6_r,P3,P7,P8,P9,P10,P4,P12	24193	YSTAALGVL	ORF1ab	2244	0.27399	0.846154	0.278854
P13,P14,P5,P2,P6_r,P3,P8,P9,P10,P11,P4,P12	P13,P14,P5,P2,P6_r,P3,P7,P8,P9,P10,P4,P12	24193	FVSEETGTL	E-protein	3	0.27459	0.846154	0.278854
P13,P14,P5,P2,P6_r,P3,P8,P9,P10,P11,P4,P12	P13,P14,P5,P2,P6_r,P3,P7,P8,P9,P10,P4,P12	24193	FSNSGSDVL	ORF1ab	3240	0.27412	0.846154	0.278854
P13,P14,P5,P2,P6_r,P3,P8,P9,P10,P11,P4,P12	P13,P14,P5,P2,P6_r,P3,P7,P8,P9,P10,P4,P12	24193	IAMSAFAMM	ORF1ab	3618	0.27409	0.846154	0.278854
P13,P14,P5,P2,P6_r,P3,P8,P9,P10,P11,P4,P12	P13,P14,P5,P2,P6_r,P3,P7,P8,P9,P10,P4,P12	24193	FLNRFTTTL	ORF1ab	3481	0.27687	0.846154	0.278854
P13,P14,P5,P2,P6_r,P3,P8,P9,P10,P11,P4,P12	P13,P14,P5,P2,P6_r,P3,P7,P8,P9,P10,P4,P12	24193	MMISAGFSL	ORF1ab	6424	0.2769	0.846154	0.278854
P13,P14,P5,P2,P6_r,P3,P8,P9,P10,P11,P4,P12	P13,P14,P5,P2,P6_r,P3,P7,P8,P9,P10,P4,P12	24193	VAYFNMVYM	ORF1ab	3646	0.27332	0.846154	0.278854
P13,P14,P5,P2,P6_r,P3,P8,P9,P10,P11,P4,P12	P13,P14,P5,P2,P6_r,P3,P7,P8,P9,P10,P4,P12	24193	WTFGAGAAL	S-protein	885	0.2763	0.846154	0.278854
P13,P14,P5,P2,P6_r,P3,P8,P9,P10,P11,P4,P12	P13,P14,P5,P2,P6_r,P3,P7,P8,P9,P10,P4,P12	24193	FASEAARVV	ORF1ab	535	0.27811	0.846154	0.278854
P13,P14,P5,P2,P6_r,P3,P8,P9,P10,P11,P4,P12	P13,P14,P5,P2,P6_r,P3,P7,P8,P9,P10,P4,P12	24193	AALQIPFAM	S-protein	891	0.27403	0.846154	0.278854
P13,P14,P5,P2,P6_r,P3,P8,P9,P10,P11,P4,P12	P13,P14,P5,P2,P6_r,P3,P7,P8,P9,P10,P4,P12	24193	AAYVDNSSL	ORF1ab	2096	0.27555	0.846154	0.278854
P13,P14,P5,P2,P6_r,P3,P8,P9,P10,P11,P4,P12	P13,P14,P5,P2,P6_r,P3,P7,P8,P9,P10,P4,P12	24193	YSSANNCTF	S-protein	159	0.27561	0.846154	0.278854
P13,P14,P5,P2,P6_r,P3,P8,P9,P10,P11,P4,P12	P13,P14,P5,P2,P6_r,P3,P7,P8,P9,P10,P4,P12	24193	LANECAQVL	ORF1ab	5046	0.27485	0.846154	0.278854
P13,P14,P5,P2,P6_r,P3,P8,P9,P10,P11,P4,P12	P13,P14,P5,P2,P6_r,P3,P7,P8,P9,P10,P4,P12	24193	MVTNNTFTL	ORF1ab	806	0.27421	0.846154	0.278854
P13,P14,P5,P2,P6_r,P3,P8,P9,P10,P11,P4,P12	P13,P14,P5,P2,P6_r,P3,P7,P8,P9,P10,P4,P12	24193	HAASGNLLL	ORF1ab	4772	0.27396	0.846154	0.278854
P13,P14,P5,P2,P6_r,P3,P8,P9,P10,P11,P4,P12	P13,P14,P5,P2,P6_r,P3,P7,P8,P9,P10,P4,P12	24193	MSYEDQDAL	ORF1ab	4910	0.2737	0.846154	0.278854
P13,P14,P5,P2,P6_r,P3,P8,P9,P10,P11,P4,P12	P13,P14,P5,P2,P6_r,P3,P7,P8,P9,P10,P4,P12	24193	LALGGSVAI	ORF1ab	6958	0.27606	0.846154	0.278854
P13,P14,P5,P2,P6_r,P3,P8,P9,P10,P11,P4,P12	P13,P14,P5,P2,P6_r,P3,P7,P8,P9,P10,P4,P12	24193	FAPSASAFF	N-protein	306	0.27533	0.846154	0.278854
P13,P14,P5,P2,P6_r,P3,P8,P9,P10,P11,P4,P12	P13,P14,P5,P2,P6_r,P3,P7,P8,P9,P10,P4,P12	24193	FGADPIHSL	ORF1ab	1153	0.27353	0.846154	0.278854
P13,P14,P5,P2,P6_r,P3,P8,P9,P10,P11,P4,P12	P13,P14,P5,P2,P6_r,P3,P7,P8,P9,P10,P4,P12	24193	YLITPVHVM	ORF1ab	2787	0.27409	0.846154	0.278854
P13,P14,P5,P2,P6_r,P3,P8,P9,P10,P11,P4,P12	P13,P14,P5,P2,P6_r,P3,P7,P8,P9,P10,P4,P12	24193	FAMQMAYRF	S-protein	897	0.27589	0.846154	0.278854
P13,P14,P5,P2,P6_r,P3,P8,P9,P10,P11,P4,P12	P13,P14,P5,P2,P6_r,P3,P7,P8,P9,P10,P4,P12	24193	KAYNVTQAF	N-protein	265	0.27409	0.846154	0.278854
P13,P14,P5,P2,P6_r,P3,P8,P9,P10,P11,P4,P12	P13,P14,P5,P2,P6_r,P3,P7,P8,P9,P10,P4,P12	24193	VAMPNLYKM	ORF1ab	6806	0.27294	0.846154	0.278854
P13,P14,P5,P2,P6_r,P3,P8,P9,P10,P11,P4,P12	P13,P14,P5,P2,P6_r,P3,P7,P8,P9,P10,P4,P12	24193	YTNDKACPL	ORF1ab	2844	0.2752	0.846154	0.278854
P13,P14,P5,P2,P6_r,P3,P8,P9,P10,P11,P4,P12	P13,P14,P5,P2,P6_r,P3,P7,P8,P9,P10,P4,P12	24193	MAYITGGVV	ORF1ab	597	0.27403	0.846154	0.278854
P13,P14,P5,P2,P6_r,P3,P8,P9,P10,P11,P4,P12	P13,P14,P5,P2,P6_r,P3,P7,P8,P9,P10,P4,P12	24193	FAYANRNRF	M-protein	36	0.27678	0.846154	0.278854
P13,P14,P5,P2,P6_r,P3,P8,P9,P10,P11,P4,P12	P13,P14,P5,P2,P6_r,P3,P7,P8,P9,P10,P4,P12	24193	FAQDGNAAI	ORF1ab	4833	0.27657	0.846154	0.278854
P13,P14,P5,P2,P6_r,P3,P8,P9,P10,P11,P4,P12	P13,P14,P5,P2,P6_r,P3,P7,P8,P9,P10,P4,P12	24193	YVLPNDDTL	ORF1ab	1618	0.27283	0.846154	0.278854
P13,P14,P5,P2,P6_r,P3,P8,P9,P10,P11,P4,P12	P13,P14,P5,P2,P6_r,P3,P7,P8,P9,P10,P4,P12	24193	YVFCTVNAL	ORF1ab	5678	0.27285	0.846154	0.278854
P13,P14,P5,P2,P6_r,P3,P8,P9,P10,P11,P4,P12	P13,P14,P5,P2,P6_r,P3,P7,P8,P9,P10,P4,P12	24193	HANEYRLYL	ORF1ab	6411	0.27542	0.846154	0.278854
P13,P14,P5,P2,P6_r,P3,P8,P9,P10,P11,P4,P12	P13,P14,P5,P2,P6_r,P3,P7,P8,P9,P10,P4,P12	24193	FAYTKRNVI	ORF1ab	4919	0.27386	0.846154	0.278854
P13,P14,P5,P2,P6_r,P3,P8,P9,P10,P11,P4,P12	P13,P14,P5,P2,P6_r,P3,P7,P8,P9,P10,P4,P12	24193	YVVDDPCPI	ORF8	30	0.27645	0.846154	0.278854
P13,P14,P5,P2,P6_r,P3,P8,P9,P10,P11,P4,P12	P13,P14,P5,P2,P6_r,P3,P7,P8,P9,P10,P4,P12	24193	LVYAADPAM	ORF1ab	4763	0.27357	0.846154	0.278854
P13,P14,P5,P2,P6_r,P3,P8,P9,P10,P11,P4,P12	P13,P14,P5,P2,P6_r,P3,P7,P8,P9,P10,P4,P12	24193	MADQAMTQM	ORF1ab	4003	0.27623	0.846154	0.278854
P13,P14,P5,P2,P6_r,P3,P8,P9,P10,P11,P4,P12	P13,P14,P5,P2,P6_r,P3,P7,P8,P9,P10,P4,P12	24193	IAIPTNFTI	S-protein	711	0.2752	0.846154	0.278854
P13,P14,P5,P2,P6_r,P3,P8,P9,P10,P11,P4,P12	P13,P14,P5,P2,P6_r,P3,P7,P8,P9,P10,P4,P12	24193	FVLTSHTVM	ORF1ab	5548	0.27488	0.846154	0.278854
P13,P14,P5,P2,P6_r,P3,P8,P9,P10,P11,P4,P12	P13,P14,P5,P2,P6_r,P3,P7,P8,P9,P10,P4,P12	24193	FVSDADSTL	ORF1ab	6900	0.27688	0.846154	0.278854
P13,P14,P5,P2,P6_r,P3,P7,P8,P10,P11,P4,P12	P13,P14,P5,P2,P6_r,P3,P7,P8,P9,P10,P4,P12	14826	FAYTKRNVI	ORF1ab	4919	0.27912	0.846154	0.27912
