# Supplementary material for: Identification of potential vaccine targets for COVID‐19 by combining single‐cell and bulk TCR sequencing
Source: Clin Transl Med. 2021 May 21;11(5):e430. doi: 10.1002/ctm2.430 (PMC8140189; doi:10.1002/ctm2.430)
Supplement: Supplementary file 12 — Supporting information [file CTM2-11-e430-s010.xlsx]

## Sheet: Table S6
Table S6. The quantitative distribution of missense variants in 537 nCOV2019 virus from China
SampleName\GeneName	All Genes	E	ORF3a	ORF7a	N	ORF10	ORF8	M	S	ORF6	ORF1ab
EPI_ISL_414692	3	0	0	0	0	0	0	0	0	0	3
EPI_ISL_414690	1	0	0	0	0	0	1	0	0	0	0
EPI_ISL_414691	1	0	0	0	0	0	1	0	0	0	0
EPI_ISL_417420	5	0	0	0	0	0	0	0	0	0	5
EPI_ISL_428471	1	0	0	0	0	0	1	0	0	0	0
EPI_ISL_403936	1	0	0	0	0	0	0	0	1	0	0
EPI_ISL_413860	1	0	0	0	0	0	1	0	0	0	0
EPI_ISL_413861	0	0	0	0	0	0	0	0	0	0	0
EPI_ISL_416403	3	0	0	0	1	0	1	0	0	0	1
EPI_ISL_416402	1	0	0	0	0	0	1	0	0	0	0
EPI_ISL_416405	0	0	0	0	0	0	0	0	0	0	0
EPI_ISL_416404	0	0	0	0	0	0	0	0	0	0	0
EPI_ISL_416407	3	0	0	0	0	0	0	0	0	0	3
EPI_ISL_416406	4	0	0	0	0	0	0	0	0	0	4
EPI_ISL_411066	0	0	0	0	0	0	0	0	0	0	0
EPI_ISL_403934	0	0	0	0	0	0	0	0	0	0	0
EPI_ISL_411060	1	0	0	0	0	0	1	0	0	0	0
EPI_ISL_414663	1	0	0	0	0	0	1	0	0	0	0
NMDC60013002-08	0	0	0	0	0	0	0	0	0	0	0
NMDC60013002-09	1	0	0	1	0	0	0	0	0	0	0
NMDC60013002-06	0	0	0	0	0	0	0	0	0	0	0
NMDC60013002-07	0	0	0	0	0	0	0	0	0	0	0
EPI_ISL_413711	2	0	0	0	0	0	1	0	0	0	1
MT121215	1	0	0	0	0	0	0	0	0	0	1
EPI_ISL_416401	2	0	0	0	0	0	1	0	0	0	1
EPI_ISL_403928	1	0	0	0	0	0	0	0	0	0	1
EPI_ISL_403929	0	0	0	0	0	0	0	0	0	0	0
MT253696	0	0	0	0	0	0	0	0	0	0	0
EPI_ISL_428469	0	0	0	0	0	0	0	0	0	0	0
MT253698	0	0	0	0	0	0	0	0	0	0	0
MT253699	0	0	0	0	0	0	0	0	0	0	0
EPI_ISL_428464	1	0	1	0	0	0	0	0	0	0	0
GWHACAY01000001	2	0	0	0	0	0	1	0	0	0	1
EPI_ISL_428462	1	0	0	0	0	0	1	0	0	0	0
EPI_ISL_413862	2	0	0	0	0	0	1	0	0	0	1
EPI_ISL_428460	1	0	0	0	0	0	0	0	0	0	1
EPI_ISL_428461	4	0	0	0	1	0	0	0	0	0	3
EPI_ISL_413863	2	0	1	0	0	0	0	0	1	0	0
EPI_ISL_412966	1	0	0	0	1	0	0	0	0	0	0
EPI_ISL_413761	2	0	0	0	0	0	1	0	0	0	1
EPI_ISL_412967	2	0	0	0	0	0	0	0	0	0	2
EPI_ISL_402130	2	0	0	0	0	0	0	0	0	0	2
EPI_ISL_402132	1	0	0	0	0	0	0	0	1	0	0
GWHACAU01000001	0	0	0	0	0	0	0	0	0	0	0
EPI_ISL_416409	3	0	0	0	0	0	2	0	0	0	1
EPI_ISL_424356	2	0	0	0	0	0	1	0	0	0	1
EPI_ISL_424357	2	0	0	0	0	0	1	0	0	0	1
EPI_ISL_424352	4	0	1	0	0	0	0	0	1	0	2
EPI_ISL_424358	2	0	0	0	0	0	1	0	0	0	1
EPI_ISL_424359	2	0	0	0	0	0	0	0	0	0	2
EPI_ISL_416337	0	0	0	0	0	0	0	0	0	0	0
EPI_ISL_416336	1	0	0	0	1	0	0	0	0	0	0
EPI_ISL_416335	3	0	0	0	0	0	1	0	0	0	2
EPI_ISL_416334	2	0	0	0	0	0	0	0	1	0	1
EPI_ISL_416333	1	0	0	0	0	0	1	0	0	0	0
GWHABKM00000001	2	0	0	0	0	0	0	0	0	0	2
EPI_ISL_416331	3	0	0	0	0	0	0	0	0	0	3
EPI_ISL_416330	2	0	1	0	0	0	1	0	0	0	0
EPI_ISL_413878	1	0	0	0	0	0	0	0	0	0	1
EPI_ISL_416339	4	0	0	0	0	0	1	0	0	0	3
EPI_ISL_416338	2	0	0	0	0	0	2	0	0	0	0
EPI_ISL_408486	1	0	0	0	0	0	0	0	0	0	1
EPI_ISL_408484	3	0	0	0	0	0	2	0	0	0	1
EPI_ISL_408485	7	0	1	0	0	0	2	0	3	0	1
EPI_ISL_408482	4	0	0	1	0	0	0	0	0	0	3
EPI_ISL_408480	2	0	0	0	0	0	1	0	0	0	1
EPI_ISL_408481	1	0	0	0	0	0	0	0	0	0	1
EPI_ISL_408488	0	0	0	0	0	0	0	0	0	0	0
MN975262	2	0	0	0	0	0	1	0	0	0	1
GWHABKI00000001	0	0	0	0	0	0	0	0	0	0	0
EPI_ISL_421229	0	0	0	0	0	0	0	0	0	0	0
EPI_ISL_421228	0	0	0	0	0	0	0	0	0	0	0
EPI_ISL_421227	0	0	0	0	0	0	0	0	0	0	0
EPI_ISL_421226	0	0	0	0	0	0	0	0	0	0	0
EPI_ISL_421225	0	0	0	0	0	0	0	0	0	0	0
EPI_ISL_421224	0	0	0	0	0	0	0	0	0	0	0
EPI_ISL_421222	1	0	0	0	0	0	0	0	0	0	1
EPI_ISL_421221	4	0	1	0	0	0	0	0	0	0	3
MT186683	2	0	1	0	0	0	0	0	0	0	1
GWHABKS00000001	0	0	0	0	0	0	0	0	0	0	0
MT215195	4	0	1	0	0	0	0	0	1	0	2
MT215194	4	0	1	0	0	0	0	0	1	0	2
EPI_ISL_414937	2	0	0	0	0	0	1	0	0	0	1
EPI_ISL_414936	3	0	0	0	1	0	1	0	0	0	1
EPI_ISL_414935	22	4	1	0	0	0	1	0	1	0	15
EPI_ISL_414934	19	0	3	0	0	0	1	0	1	0	14
GWHACEY01000001	4	0	1	0	0	0	0	0	1	0	2
EPI_ISL_414938	2	0	0	0	0	0	1	0	0	0	1
EPI_ISL_413693	2	0	1	0	0	0	0	0	0	0	1
EPI_ISL_412898	0	0	0	0	0	0	0	0	0	0	0
EPI_ISL_412899	0	0	0	0	0	0	0	0	0	0	0
EPI_ISL_413692	2	0	0	0	0	0	0	0	2	0	0
GWHACAW01000001	0	0	0	0	0	0	0	0	0	0	0
EPI_ISL_413753	1	0	0	0	0	0	0	0	0	0	1
EPI_ISL_413750	1	0	0	0	0	0	1	0	0	0	0
EPI_ISL_413751	1	0	0	0	0	0	1	0	0	0	0
CNA0013712	0	0	0	0	0	0	0	0	0	0	0
CNA0013713	3	1	0	0	0	0	2	0	0	0	0
CNA0013710	0	0	0	0	0	0	0	0	0	0	0
CNA0013711	2	1	0	0	0	0	0	0	0	0	1
CNA0013716	1	0	0	0	0	0	1	0	0	0	0
CNA0013717	3	0	0	0	0	0	0	0	0	0	3
CNA0013714	1	0	0	0	0	0	1	0	0	0	0
CNA0013715	1	0	0	0	0	0	1	0	0	0	0
EPI_ISL_416473	1	0	0	0	0	0	1	0	0	0	0
EPI_ISL_416474	1	0	0	0	0	0	0	0	1	0	0
EPI_ISL_415711	0	0	0	0	0	0	0	0	0	0	0
EPI_ISL_416379	1	0	0	0	0	0	0	0	1	0	0
EPI_ISL_416378	2	0	0	0	1	0	1	0	0	0	0
EPI_ISL_416373	4	0	0	0	0	1	0	0	0	0	3
EPI_ISL_416372	3	0	0	0	0	0	1	0	0	0	2
EPI_ISL_416371	3	0	0	0	0	0	0	0	0	0	3
EPI_ISL_416370	1	0	0	0	0	0	0	0	1	0	0
EPI_ISL_416377	1	0	0	0	0	0	1	0	0	0	0
EPI_ISL_416376	0	0	0	0	0	0	0	0	0	0	0
EPI_ISL_416374	4	1	0	1	0	0	0	0	1	0	1
GWHACAV01000001	0	0	0	0	0	0	0	0	0	0	0
EPI_ISL_412026	0	0	0	0	0	0	0	0	0	0	0
MT114414	2	0	0	0	0	0	0	0	0	0	2
MT114415	2	0	0	0	0	0	0	0	0	0	2
MT226610	25	0	0	0	0	0	1	0	1	0	23
EPI_ISL_430742	3	0	0	0	0	0	0	0	0	0	3
EPI_ISL_430740	2	0	2	0	0	0	0	0	0	0	0
EPI_ISL_430741	2	0	0	0	0	0	1	0	0	0	1
MT253710	0	0	0	0	0	0	0	0	0	0	0
EPI_ISL_421262	4	0	0	0	1	0	0	0	1	0	2
EPI_ISL_421261	3	0	0	0	1	0	0	0	1	0	1
GWHABKK00000001	1	0	0	0	0	0	0	0	0	0	1
MT374104	4	0	0	0	0	0	0	0	1	0	3
MT374105	2	0	1	0	0	0	0	0	0	0	1
MT374106	4	0	0	0	1	0	0	0	0	0	3
MT374107	4	0	0	0	1	0	0	0	0	0	3
EPI_ISL_429074	1	0	0	0	0	0	0	0	1	0	0
MT374102	4	0	0	0	0	0	0	0	1	0	3
MT374103	5	0	0	0	0	0	0	0	1	0	4
GWHACAX01000001	2	0	0	0	0	0	1	0	0	0	1
MT114419	1	0	0	0	0	0	0	0	0	0	1
EPI_ISL_403935	1	0	0	0	0	0	1	0	0	0	0
MT374109	5	0	0	0	2	0	0	0	1	0	2
EPI_ISL_413902	3	0	0	0	0	0	1	0	1	0	1
EPI_ISL_413901	3	0	0	0	0	0	0	0	1	0	2
EPI_ISL_406595	5	0	0	0	1	0	0	0	2	0	2
GWHABKN00000001	0	0	0	0	0	0	0	0	0	0	0
GWHACBD01000001	5	0	0	0	1	0	1	1	1	1	0
EPI_ISL_411953	0	0	0	0	0	0	0	0	0	0	0
EPI_ISL_414687	0	0	0	0	0	0	0	0	0	0	0
EPI_ISL_414686	2	1	0	0	0	0	0	0	0	0	1
EPI_ISL_413877	2	0	1	0	0	0	0	0	1	0	0
EPI_ISL_413876	1	0	0	0	0	0	1	0	0	0	0
EPI_ISL_413873	5	0	0	0	0	0	2	0	1	0	2
EPI_ISL_413871	3	0	0	0	1	0	0	0	1	0	1
EPI_ISL_413870	4	0	1	0	0	0	0	0	1	0	2
EPI_ISL_418442	0	0	0	0	0	0	0	0	0	0	0
EPI_ISL_418441	0	0	0	0	0	0	0	0	0	0	0
EPI_ISL_412979	1	0	0	0	0	0	1	0	0	0	0
EPI_ISL_412978	3	0	0	0	0	0	1	0	1	0	1
EPI_ISL_428468	2	0	0	0	0	0	1	0	0	0	1
MT253697	0	0	0	0	0	0	0	0	0	0	0
EPI_ISL_428466	2	0	0	0	0	0	0	0	0	0	2
EPI_ISL_428467	2	0	0	0	0	0	1	0	0	0	1
EPI_ISL_428465	1	0	1	0	0	0	0	0	0	0	0
EPI_ISL_428463	2	0	0	0	0	0	1	0	0	0	1
EPI_ISL_413883	0	0	0	0	0	0	0	0	0	0	0
EPI_ISL_413880	0	0	0	0	0	0	0	0	0	0	0
EPI_ISL_413881	1	0	0	0	0	0	1	0	0	0	0
EPI_ISL_413886	1	0	0	0	1	0	0	0	0	0	0
EPI_ISL_428478	2	0	0	0	0	0	1	0	0	0	1
EPI_ISL_413885	0	0	0	0	0	0	0	0	0	0	0
EPI_ISL_428475	4	0	1	0	2	0	0	0	0	0	1
EPI_ISL_428474	2	0	0	0	0	0	0	1	0	0	1
EPI_ISL_428477	0	0	0	0	0	0	0	0	0	0	0
EPI_ISL_403930	1	0	0	0	0	0	0	0	0	0	1
EPI_ISL_403937	1	0	0	0	0	0	0	0	1	0	0
EPI_ISL_428470	1	0	0	0	0	0	1	0	0	0	0
EPI_ISL_428473	2	0	0	0	0	0	0	0	0	0	2
EPI_ISL_428472	2	0	1	0	0	0	0	0	0	0	1
EPI_ISL_413791	4	0	0	0	0	0	1	0	1	0	2
EPI_ISL_429104	1	0	0	0	0	0	0	0	1	0	0
EPI_ISL_429105	1	0	0	0	0	0	0	0	1	0	0
EPI_ISL_429102	1	0	0	0	0	0	0	0	1	0	0
EPI_ISL_429103	3	0	0	1	0	0	1	0	0	0	1
EPI_ISL_429100	1	0	0	0	0	0	0	0	1	0	0
EPI_ISL_429101	1	0	0	0	0	0	0	0	1	0	0
CNA0013880	1	0	0	0	0	0	1	0	0	0	0
EPI_ISL_416342	2	0	0	0	0	0	0	0	0	0	2
EPI_ISL_416340	2	0	0	0	0	0	0	0	0	0	2
EPI_ISL_416341	2	0	0	0	0	0	2	0	0	0	0
EPI_ISL_416348	4	0	0	0	0	0	0	0	1	0	3
EPI_ISL_416349	2	0	1	0	0	0	0	0	0	0	1
MT114416	2	0	0	0	0	0	1	0	0	0	1
MT114417	2	0	0	0	0	0	1	0	0	0	1
EPI_ISL_429078	1	0	0	0	0	0	0	0	1	0	0
EPI_ISL_429079	0	0	0	0	0	0	0	0	0	0	0
MT114412	0	0	0	0	0	0	0	0	0	0	0
MT114413	0	0	0	0	0	0	0	0	0	0	0
EPI_ISL_429076	1	0	0	0	0	0	0	0	1	0	0
EPI_ISL_429077	1	0	0	0	0	0	0	0	1	0	0
MT114418	1	0	0	0	0	0	0	0	0	0	1
EPI_ISL_429075	1	0	0	0	0	0	1	0	0	0	0
EPI_ISL_431785	3	0	0	0	1	0	1	0	0	0	1
EPI_ISL_431784	6	0	0	0	1	0	0	0	0	0	5
EPI_ISL_431783	6	0	0	0	1	0	0	0	0	0	5
EPI_ISL_431782	4	0	1	0	0	0	0	0	1	0	2
MN988669	0	0	0	0	0	0	0	0	0	0	0
EPI_ISL_421258	3	0	0	0	0	0	0	0	1	0	2
EPI_ISL_421259	1	0	0	0	0	0	0	0	1	0	0
EPI_ISL_421252	1	0	0	0	0	0	0	0	0	0	1
EPI_ISL_421253	1	0	0	0	0	0	0	0	1	0	0
EPI_ISL_421250	3	0	0	0	1	0	0	0	0	0	2
EPI_ISL_421251	4	0	0	0	1	0	0	0	0	0	3
EPI_ISL_421256	3	0	1	0	0	0	0	1	0	0	1
EPI_ISL_421257	1	0	0	0	0	0	0	0	1	0	0
EPI_ISL_421254	1	0	0	0	0	0	0	0	0	0	1
EPI_ISL_402129	0	0	0	0	0	0	0	0	0	0	0
EPI_ISL_402128	2	0	0	0	0	0	0	0	0	0	2
EPI_ISL_402127	1	0	0	0	0	0	0	0	0	0	1
EPI_ISL_402125	0	0	0	0	0	0	0	0	0	0	0
EPI_ISL_402124	0	0	0	0	0	0	0	0	0	0	0
EPI_ISL_402123	2	0	0	0	0	0	0	0	0	0	2
EPI_ISL_402121	0	0	0	0	0	0	0	0	0	0	0
EPI_ISL_402120	1	0	0	1	0	0	0	0	0	0	0
EPI_ISL_405839	2	0	0	0	0	0	1	0	0	0	1
CNA0013879	1	0	0	0	0	0	1	0	0	0	0
CNA0013878	1	0	0	0	0	0	0	0	0	0	1
EPI_ISL_413521	2	0	0	0	0	0	1	0	0	0	1
EPI_ISL_413520	3	0	0	0	1	0	1	0	0	0	1
GWHACBB01000001	1	0	0	0	0	0	0	0	1	0	0
EPI_ISL_416042	1	0	0	0	0	0	1	0	0	0	0
CNA0013877	2	0	0	0	0	0	1	0	0	0	1
CNA0013876	4	0	0	0	0	0	1	0	1	0	2
EPI_ISL_416047	1	0	0	0	0	0	0	0	0	0	1
EPI_ISL_416046	0	0	0	0	0	0	0	0	0	0	0
EPI_ISL_421260	3	0	0	0	0	0	0	0	1	0	2
EPI_ISL_429854	1	0	0	0	0	0	1	0	0	0	0
EPI_ISL_429852	1	0	0	0	0	0	0	0	0	0	1
EPI_ISL_429853	1	0	0	0	0	0	0	0	0	0	1
MT253702	0	0	0	0	0	0	0	0	0	0	0
EPI_ISL_434534	0	0	0	0	0	0	0	0	0	0	0
MT253700	0	0	0	0	0	0	0	0	0	0	0
MT253701	0	0	0	0	0	0	0	0	0	0	0
MT253706	0	0	0	0	0	0	0	0	0	0	0
MT253707	0	0	0	0	0	0	0	0	0	0	0
MT253704	0	0	0	0	0	0	0	0	0	0	0
MT253705	0	0	0	0	0	0	0	0	0	0	0
MT253708	0	0	0	0	0	0	0	0	0	0	0
MT253709	0	0	0	0	0	0	0	0	0	0	0
CNA0007335	1	0	0	0	0	0	1	0	0	0	0
CNA0007334	0	0	0	0	0	0	0	0	0	0	0
CNA0007332	2	0	0	0	0	0	0	0	0	0	2
CNA0013708	1	0	0	0	1	0	0	0	0	0	0
EPI_ISL_413746	1	0	0	0	0	0	1	0	0	0	0
EPI_ISL_413749	2	0	0	0	0	0	1	0	0	0	1
EPI_ISL_413748	1	0	0	0	0	0	1	0	0	0	0
CNA0013703	1	0	0	0	0	0	0	0	0	0	1
CNA0013702	2	0	0	0	0	0	1	0	0	0	1
CNA0013705	1	0	0	0	0	0	0	0	0	0	1
CNA0013704	2	0	0	0	0	0	0	0	0	0	2
GWHABKF00000001	2	0	0	0	0	0	0	0	0	0	2
GWHABKL00000001	0	0	0	0	0	0	0	0	0	0	0
CNA0013886	2	0	0	0	0	0	1	0	0	0	1
CNA0013887	2	0	0	0	0	0	0	0	2	0	0
CNA0013884	1	0	0	0	0	0	1	0	0	0	0
CNA0013885	2	0	0	0	0	0	1	0	0	0	1
CNA0013882	1	0	0	0	0	0	1	0	0	0	0
CNA0013883	1	0	0	0	0	0	1	0	0	0	0
GWHACDG01000001	1	0	0	0	0	0	0	0	0	0	1
CNA0013881	2	0	0	0	0	0	1	0	0	0	1
EPI_ISL_415709	3	0	1	0	0	0	0	0	1	0	1
CNA0013889	2	0	0	0	0	0	0	0	2	0	0
MT365032	2	0	0	0	0	0	1	0	0	0	1
MT365030	2	0	0	0	1	0	0	0	0	0	1
MT365031	2	0	0	0	1	0	0	0	0	0	1
GWHABKH00000001	1	0	0	0	0	0	0	0	0	0	1
CNA0013888	2	0	1	0	0	0	0	0	0	0	1
EPI_ISL_429239	1	0	0	0	0	0	0	0	0	0	1
EPI_ISL_416044	1	0	0	0	0	0	0	0	0	0	1
EPI_ISL_416387	2	0	0	0	1	0	0	0	1	0	0
EPI_ISL_416384	2	0	0	1	0	0	0	0	0	0	1
EPI_ISL_416382	4	0	0	0	0	0	0	0	0	0	4
EPI_ISL_416380	1	0	0	0	0	0	0	0	0	0	1
EPI_ISL_416381	2	0	0	0	0	0	2	0	0	0	0
EPI_ISL_416332	3	0	0	0	0	0	0	0	0	0	3
EPI_ISL_418506	0	0	0	0	0	0	0	0	0	0	0
MT093631	0	0	0	0	0	0	0	0	0	0	0
EPI_ISL_418504	0	0	0	0	0	0	0	0	0	0	0
EPI_ISL_418502	0	0	0	0	0	0	0	0	0	0	0
EPI_ISL_418503	0	0	0	0	0	0	0	0	0	0	0
MT374108	5	0	0	0	2	0	0	0	2	0	1
MT270815	4	0	0	0	2	0	0	0	1	0	1
EPI_ISL_418508	0	0	0	0	0	0	0	0	0	0	0
EPI_ISL_418509	0	0	0	0	0	0	0	0	0	0	0
EPI_ISL_416400	1	0	1	0	0	0	0	0	0	0	0
EPI_ISL_414510	1	0	0	0	0	0	0	0	0	0	1
EPI_ISL_402119	0	0	0	0	0	0	0	0	0	0	0
EPI_ISL_429098	1	0	0	0	0	0	0	0	1	0	0
EPI_ISL_406531	1	0	0	0	0	0	0	0	1	0	0
EPI_ISL_406533	1	0	0	0	1	0	0	0	0	0	0
EPI_ISL_406534	1	0	0	0	1	0	0	0	0	0	0
EPI_ISL_406535	0	0	0	0	0	0	0	0	0	0	0
EPI_ISL_406536	0	0	0	0	0	0	0	0	0	0	0
EPI_ISL_429090	1	0	0	0	0	0	1	0	0	0	0
EPI_ISL_429091	1	0	0	0	0	0	1	0	0	0	0
EPI_ISL_429092	1	0	0	0	0	0	1	0	0	0	0
EPI_ISL_429093	1	0	0	0	0	0	1	0	0	0	0
EPI_ISL_429094	3	1	0	0	0	0	2	0	0	0	0
EPI_ISL_429095	3	1	0	0	0	0	2	0	0	0	0
EPI_ISL_429096	1	0	0	0	0	0	0	0	1	0	0
EPI_ISL_429097	1	0	0	0	0	0	0	0	1	0	0
EPI_ISL_416319	1	0	0	0	0	0	1	0	0	0	0
EPI_ISL_416318	1	0	0	0	0	0	1	0	0	0	0
EPI_ISL_416317	2	0	0	0	1	0	1	0	0	0	0
EPI_ISL_416316	2	0	0	0	1	0	1	0	0	0	0
MT374116	5	0	1	0	2	0	0	0	1	0	1
MT374115	3	0	1	0	0	0	0	0	1	0	1
MT374114	5	0	1	0	2	0	0	0	1	0	1
MT374113	5	0	1	0	0	0	0	0	1	0	3
MT374112	5	0	2	0	0	0	0	0	1	0	2
MT374111	2	0	0	0	0	0	0	0	1	0	1
MT374110	4	0	1	0	0	0	0	0	1	0	2
MT253703	0	0	0	0	0	0	0	0	0	0	0
EPI_ISL_414940	2	0	0	0	0	0	1	0	0	0	1
EPI_ISL_414941	2	0	0	0	0	0	1	0	0	0	1
EPI_ISL_428476	1	0	0	0	0	0	1	0	0	0	0
NMDC60013002-10	0	0	0	0	0	0	0	0	0	0	0
MT276600	4	0	1	0	0	0	0	0	1	0	2
GWHABKZ01000001	2	0	0	0	0	0	1	0	0	0	1
MN988668	0	0	0	0	0	0	0	0	0	0	0
EPI_ISL_413809	2	0	0	0	0	0	1	0	0	0	1
MT396241	1	0	0	0	0	0	0	0	0	0	1
EPI_ISL_416425	1	0	0	0	0	0	0	0	0	0	1
EPI_ISL_413864	1	0	0	0	1	0	0	0	0	0	0
EPI_ISL_406716	0	0	0	0	0	0	0	0	0	0	0
EPI_ISL_406717	0	0	0	0	0	0	0	0	0	0	0
MT192759	0	0	0	0	0	0	0	0	0	0	0
EPI_ISL_413865	0	0	0	0	0	0	0	0	0	0	0
EPI_ISL_428448	1	0	0	0	0	0	1	0	0	0	0
EPI_ISL_428449	1	0	0	0	0	0	1	0	0	0	0
EPI_ISL_413893	2	0	0	0	0	0	0	0	1	0	1
EPI_ISL_413892	2	0	0	0	0	0	1	0	1	0	0
EPI_ISL_413895	2	0	0	0	1	0	0	0	1	0	0
EPI_ISL_413894	2	0	0	0	0	0	0	0	1	0	1
EPI_ISL_413897	4	0	0	0	0	0	1	0	0	0	3
EPI_ISL_413896	6	0	1	0	0	0	0	0	2	0	3
GWHACAZ01000001	2	0	0	0	0	0	1	0	0	0	1
EPI_ISL_428441	3	0	0	1	0	0	1	0	0	0	1
EPI_ISL_428442	1	0	1	0	0	0	0	0	0	0	0
EPI_ISL_428443	3	0	0	0	0	0	2	0	1	0	0
EPI_ISL_428444	5	0	0	0	2	0	0	0	0	0	3
EPI_ISL_428445	2	0	0	0	1	0	0	0	0	0	1
EPI_ISL_428446	2	0	0	0	0	0	0	0	0	0	2
EPI_ISL_428447	1	0	0	0	0	0	1	0	0	0	0
EPI_ISL_406970	0	0	0	0	0	0	0	0	0	0	0
EPI_ISL_413867	1	0	0	0	0	0	1	0	0	0	0
GWHABKJ00000001	1	0	0	0	0	0	0	0	0	0	1
MT135041	2	0	0	0	0	0	1	0	0	0	1
MT135042	2	0	0	0	0	0	1	0	0	0	1
MT135043	3	0	0	0	1	0	1	0	0	0	1
MT135044	2	0	0	0	0	0	1	0	0	0	1
MT230904	3	0	0	0	0	0	2	0	1	0	0
EPI_ISL_413868	6	0	0	0	1	0	1	0	1	0	3
EPI_ISL_416350	3	0	0	0	0	0	1	0	0	0	2
EPI_ISL_416353	1	0	0	0	0	0	0	0	0	0	1
EPI_ISL_416352	1	0	0	0	0	0	1	0	0	0	0
EPI_ISL_416355	3	0	0	0	1	0	0	0	1	0	1
EPI_ISL_416354	3	1	0	0	0	0	0	0	0	0	2
EPI_ISL_416356	2	0	0	0	0	0	0	0	1	0	1
EPI_ISL_416359	2	0	0	0	1	0	0	0	0	0	1
EPI_ISL_416358	3	0	0	0	1	0	0	0	0	0	2
CNA0013701	2	0	0	0	0	0	1	0	0	0	1
CNA0013700	3	0	0	0	0	0	1	0	0	1	1
EPI_ISL_430728	1	0	0	0	0	0	1	0	0	0	0
EPI_ISL_413891	2	0	0	0	0	0	1	0	0	0	1
MN938384	1	0	0	0	0	0	1	0	0	0	0
EPI_ISL_413890	2	0	0	0	0	0	1	0	1	0	0
EPI_ISL_430722	5	0	0	0	1	0	1	1	1	1	0
EPI_ISL_430724	2	0	0	0	0	0	1	0	0	0	1
EPI_ISL_430725	5	0	0	0	1	0	1	1	1	1	0
GWHACDF01000001	2	0	0	0	0	0	0	0	0	0	2
EPI_ISL_421249	1	0	0	0	0	0	1	0	0	0	0
EPI_ISL_421248	2	0	0	0	0	0	1	0	0	0	1
EPI_ISL_421241	2	0	0	0	0	0	1	0	0	0	1
EPI_ISL_421240	1	0	0	0	0	0	1	0	0	0	0
EPI_ISL_421243	2	0	0	0	0	0	1	0	0	0	1
EPI_ISL_421242	1	0	0	0	0	0	1	0	0	0	0
EPI_ISL_421245	5	0	1	0	0	0	1	0	1	0	2
EPI_ISL_421244	1	0	0	0	0	0	1	0	0	0	0
EPI_ISL_421247	1	0	0	0	0	0	1	0	0	0	0
EPI_ISL_421246	1	0	0	0	0	0	1	0	0	0	0
EPI_ISL_413899	2	0	0	0	0	0	0	0	1	0	1
EPI_ISL_413898	5	0	0	0	0	0	0	0	1	0	4
EPI_ISL_412980	1	0	0	0	0	0	1	0	0	0	0
EPI_ISL_412981	3	0	0	0	0	0	0	0	0	0	3
EPI_ISL_412982	3	0	0	0	0	0	1	0	1	0	1
EPI_ISL_412983	5	0	0	0	0	0	1	0	1	0	3
EPI_ISL_413518	2	0	0	0	0	0	1	0	0	0	1
EPI_ISL_413519	2	0	0	0	0	0	1	0	0	0	1
EPI_ISL_413691	1	0	0	0	0	0	1	0	0	0	0
EPI_ISL_412459	2	0	0	0	0	0	2	0	0	0	0
EPI_ISL_413697	2	0	0	0	0	0	1	0	0	0	1
EPI_ISL_413694	2	0	0	0	0	0	0	0	2	0	0
EPI_ISL_413879	0	0	0	0	0	0	0	0	0	0	0
EPI_ISL_406594	2	0	0	1	1	0	0	0	0	0	0
GWHACDJ01000001	1	0	0	0	0	0	0	0	0	0	1
EPI_ISL_406593	1	0	0	0	0	0	1	0	0	0	0
EPI_ISL_411952	3	0	0	0	0	0	0	0	1	0	2
EPI_ISL_414689	1	0	0	0	0	0	1	0	0	0	0
EPI_ISL_411950	2	0	1	0	0	0	0	0	0	0	1
EPI_ISL_411957	0	0	0	0	0	0	0	0	0	0	0
EPI_ISL_406538	0	0	0	0	0	0	0	0	0	0	0
EPI_ISL_424355	2	0	0	0	0	0	1	0	0	0	1
EPI_ISL_413855	2	0	0	0	0	0	1	0	0	0	1
EPI_ISL_413854	2	0	0	0	0	0	1	0	0	0	1
EPI_ISL_413857	4	0	0	0	0	0	0	0	0	0	4
EPI_ISL_413856	2	0	0	0	0	0	1	0	0	0	1
EPI_ISL_413851	1	0	0	0	0	0	0	0	0	0	1
EPI_ISL_413853	2	0	0	0	1	0	1	0	0	0	0
EPI_ISL_413852	0	0	0	0	0	0	0	0	0	0	0
EPI_ISL_413858	1	0	0	0	0	0	1	0	0	0	0
CNA0013894	2	0	0	0	0	0	1	0	0	0	1
CNA0013890	1	0	0	0	0	0	1	0	0	0	0
CNA0013893	2	0	0	0	0	0	1	0	0	0	1
MT365029	0	0	0	0	0	0	0	0	0	0	0
MT365028	2	0	0	0	0	0	0	0	0	0	2
EPI_ISL_418991	1	0	0	0	0	0	0	0	1	0	0
EPI_ISL_418990	2	0	0	0	0	0	0	0	1	0	1
EPI_ISL_430729	7	0	2	0	0	0	1	0	0	0	4
EPI_ISL_416395	2	0	0	0	0	0	0	0	0	0	2
EPI_ISL_416394	1	0	0	0	0	0	0	0	0	0	1
EPI_ISL_416397	2	0	0	0	0	0	1	0	0	0	1
EPI_ISL_416396	2	0	0	0	0	0	0	0	1	0	1
EPI_ISL_416390	3	0	0	0	0	0	0	0	0	0	3
EPI_ISL_416393	1	0	0	0	0	0	0	0	0	0	1
MT049951	3	0	0	0	0	0	1	0	1	0	1
EPI_ISL_416399	2	0	0	0	0	0	0	0	0	0	2
EPI_ISL_416398	1	0	0	0	1	0	0	0	0	0	0
EPI_ISL_418515	0	0	0	0	0	0	0	0	0	0	0
EPI_ISL_418514	0	0	0	0	0	0	0	0	0	0	0
EPI_ISL_418511	0	0	0	0	0	0	0	0	0	0	0
EPI_ISL_418510	0	0	0	0	0	0	0	0	0	0	0
EPI_ISL_418513	0	0	0	0	0	0	0	0	0	0	0
EPI_ISL_418512	0	0	0	0	0	0	0	0	0	0	0
EPI_ISL_422425	2	0	0	0	0	0	0	0	1	0	1
EPI_ISL_431118	5	0	1	0	0	0	0	1	1	0	2
GWHABKG00000001	0	0	0	0	0	0	0	0	0	0	0
EPI_ISL_406800	0	0	0	0	0	0	0	0	0	0	0
EPI_ISL_406801	1	0	0	0	0	0	1	0	0	0	0
MT039874	0	0	0	0	0	0	0	0	0	0	0
EPI_ISL_429086	1	0	0	0	0	0	0	0	1	0	0
EPI_ISL_429085	1	0	0	0	0	0	0	0	1	0	0
EPI_ISL_429084	1	0	0	0	0	0	1	0	0	0	0
EPI_ISL_429083	1	0	0	0	0	0	1	0	0	0	0
EPI_ISL_429082	1	0	0	0	0	0	1	0	0	0	0
EPI_ISL_429081	1	0	0	0	0	0	0	0	1	0	0
EPI_ISL_429080	1	0	0	0	0	0	0	0	1	0	0
EPI_ISL_424360	5	0	0	0	1	0	1	1	1	1	0
GWHACBA01000001	2	0	0	0	0	0	1	0	0	0	1
EPI_ISL_429089	1	0	0	0	0	0	0	0	1	0	0
EPI_ISL_429088	1	0	0	0	0	0	0	0	1	0	0
EPI_ISL_416329	1	0	0	0	1	0	0	0	0	0	0
GWHACAT01000001	0	0	0	0	0	0	0	0	0	0	0
EPI_ISL_416320	2	0	0	1	0	0	0	0	1	0	0
EPI_ISL_416321	2	0	0	0	0	0	0	1	1	0	0
EPI_ISL_416322	2	0	0	0	0	0	1	0	0	0	1
EPI_ISL_416323	3	0	0	0	0	0	1	0	1	0	1
EPI_ISL_416324	1	0	0	0	0	0	0	0	0	0	1
EPI_ISL_416325	1	0	1	0	0	0	0	0	0	0	0
EPI_ISL_416326	1	0	0	0	0	0	1	0	0	0	0
EPI_ISL_408479	0	0	0	0	0	0	0	0	0	0	0
EPI_ISL_408478	1	0	0	0	0	0	1	0	0	0	0
EPI_ISL_431180	5	0	0	0	2	0	0	0	2	0	1
CNA0013699	2	0	0	0	0	0	1	0	0	0	1
CNA0013698	2	0	0	0	0	0	1	0	0	0	1
CNA0013697	2	0	0	0	0	0	1	0	0	0	1
MN908947	0	0	0	0	0	0	0	0	0	0	0
EPI_ISL_406798	2	0	0	0	0	0	0	0	0	0	2
EPI_ISL_406799	25	0	1	0	0	0	0	0	1	0	23
EPI_ISL_431240	5	0	0	0	2	0	0	0	2	0	1
EPI_ISL_421230	0	0	0	0	0	0	0	0	0	0	0
EPI_ISL_421231	0	0	0	0	0	0	0	0	0	0	0
EPI_ISL_421232	0	0	0	0	0	0	0	0	0	0	0
EPI_ISL_421233	0	0	0	0	0	0	0	0	0	0	0
EPI_ISL_421234	1	0	1	0	0	0	0	0	0	0	0
EPI_ISL_421235	1	0	0	0	0	0	0	0	0	0	1
EPI_ISL_421236	1	0	0	0	0	0	0	0	0	0	1
EPI_ISL_421237	1	0	0	0	0	0	1	0	0	0	0
EPI_ISL_421238	1	0	0	0	0	0	1	0	0	0	0
EPI_ISL_421239	2	0	0	0	0	0	1	0	0	0	1
GWHACDH01000001	1	0	0	0	0	0	0	0	0	0	1
GWHACDE01000001	2	0	0	0	0	1	0	0	0	0	1
GWHABKO00000001	2	0	0	0	0	0	0	0	0	0	2
EPI_ISL_407313	0	0	0	0	0	0	0	0	0	0	0
MT123292	2	0	0	0	0	0	1	0	0	0	1
MT123293	3	0	0	0	0	0	0	0	0	0	3
MT123290	1	0	0	0	1	0	0	0	0	0	0
MT123291	2	0	0	0	0	0	0	0	0	0	2
EPI_ISL_413729	1	0	0	0	0	0	1	0	0	0	0
EPI_ISL_428455	0	0	0	0	0	0	0	0	0	0	0
EPI_ISL_428454	1	0	1	0	0	0	0	0	0	0	0
EPI_ISL_428452	2	0	0	0	1	0	0	0	0	0	1
EPI_ISL_428451	2	0	0	0	0	0	0	1	1	0	0
EPI_ISL_428450	1	0	0	0	0	0	0	0	0	0	1
EPI_ISL_428459	1	0	0	0	0	0	0	0	0	0	1
EPI_ISL_428458	1	0	0	0	0	0	1	0	0	0	0
EPI_ISL_416389	2	0	0	1	1	0	0	0	0	0	0
EPI_ISL_418507	0	0	0	0	0	0	0	0	0	0	0
EPI_ISL_416368	1	0	0	0	0	0	1	0	0	0	0
EPI_ISL_416369	2	0	0	0	0	0	0	0	0	0	2
EPI_ISL_416364	2	0	1	0	0	0	0	0	0	0	1
EPI_ISL_416365	5	0	0	0	1	0	0	0	0	0	4
EPI_ISL_416366	3	0	1	0	0	0	1	0	0	0	1
EPI_ISL_416367	3	0	0	1	0	0	0	0	1	0	1
EPI_ISL_416361	2	0	0	0	1	0	0	0	0	0	1
EPI_ISL_416362	1	0	0	0	1	0	0	0	0	0	0
EPI_ISL_416363	1	0	0	0	1	0	0	0	0	0	0
EPI_ISL_404227	0	0	0	0	0	0	0	0	0	0	0
EPI_ISL_408978	3	0	1	0	0	0	0	0	0	0	2
EPI_ISL_404228	0	0	0	0	0	0	0	0	0	0	0
MT066176	1	0	0	0	0	0	0	0	0	0	1
MT066175	1	0	0	0	0	0	1	0	0	0	0
EPI_ISL_430737	6	0	1	0	0	0	1	0	1	1	2
EPI_ISL_430736	3	0	0	0	0	0	0	0	0	0	3
EPI_ISL_430735	3	0	0	0	0	0	0	0	0	0	3
EPI_ISL_430734	3	0	0	0	0	0	0	0	0	0	3
EPI_ISL_430733	1	0	0	0	0	0	1	0	0	0	0
EPI_ISL_430731	1	0	0	0	0	0	1	0	0	0	0
EPI_ISL_430730	2	0	0	0	0	0	1	0	0	0	1
EPI_ISL_430738	2	0	0	0	0	0	1	0	0	0	1
GWHACDI01000001	0	0	0	0	0	0	0	0	0	0	0
MT412134	3	0	0	0	0	0	1	0	0	0	2
EPI_ISL_413900	2	0	0	0	0	0	1	0	1	0	0
MT370518	4	0	0	0	0	0	0	0	1	0	3
MT370516	4	0	0	0	0	0	0	0	1	0	3
EPI_ISL_406030	1	0	0	0	0	0	1	0	0	0	0
EPI_ISL_413887	2	0	0	0	0	0	1	0	0	0	1
EPI_ISL_403933	1	0	0	0	0	0	1	0	0	0	0
EPI_ISL_403932	1	0	0	0	0	0	1	0	0	0	0
EPI_ISL_403931	0	0	0	0	0	0	0	0	0	0	0
Note that:
The set of 537 complete genome sequences in china were downloaded from GISAID (https://www.gisaid.org/) with acknowledgment and NGDC (https://bigd.big.ac.cn/ncov).
Sequences and annotations of the reference genome of SARS-CoV-2 (MN908947.3) were downloaded from GenBank.
The genomic sequences of SARS-CoV-2 were aligned using MAFFT v7.464.
